# Supplementary material for: Esr1+ hypothalamic-habenula neurons shape aversive states
Source: Nat Neurosci. 2023 Jun 22;26(7):1245–55. doi: 10.1038/s41593-023-01367-8 (PMC10322719; doi:10.1038/s41593-023-01367-8)
Supplement: Source Data Fig. 1 — Statistical source data. [file 41593_2023_1367_MOESM8_ESM.xlsx]

## Sheet: Source Data Figure 1
Source Data Figure 1
Panels d-l
Ephys_Category	1	1	1	1	1	1	1	1	1	1	1	1	1	1	1	1	1	1	1	1	2	2	2	2	2	2	2	2	2	2	2	2	2	2	2	2	2	2	2	2	2	2	2	2	2	2	2	2	2
NGI_Sample	P13660_1011	P13660_1030	P13660_1034	P13660_1040	P13660_1046	P13660_1048	P13660_1064	P13660_1072	P13660_1074	P13660_1077	P9656_1029	P9656_1063	0	0	0	0	0	0	0	0	P13660_1009	P13660_1013	P13660_1014	P13660_1016	P13660_1017	P13660_1020	P13660_1028	P13660_1032	P13660_1033	P13660_1036	P13660_1041	P13660_1045	P13660_1049	P13660_1052	P13660_1053	P13660_1055	P13660_1059	P13660_1065	P13660_1066	P13660_1068	P13660_1073	P13660_1075	P13660_1076	P13660_1083	P13660_1086	P13660_1087	P13660_1088	P13660_1095	P9656_1001
z (AP) -Bregma (mm)	0.88	0.88	0.88	0.95	0.95	0.95	0.88	0.95	0.755	0.88	0.755	0.95	0.88	0.88	0.755	0.95	0.95	0.88	0.88	0.88	1.15	1.05	1.35	1.05	0.95	0.88	1.05	1.05	1.05	1.05	0.88	1.15	0.95	0.95	0.95	0.95	0.95	0.95	0.88	0.75	0.95	0.95	1.25	1.05	1.15	1.05	1.05	1.05	0.88
x (ML) (mm)	1	1.15	1.4	1.45	1.35	1.15	1.05	1.45	1.2	1.15	1	1.35	1.2	1.3	1.3	1.3	1.5	1.1	1.15	1.1	1.1	1.2	1.05	1.15	1.5	1.15	1.4	1.4	1.25	1.2	1.05	1.15	1.1	1.4	1.45	1.35	1.5	1.25	1.1	1.05	1.25	1.3	1.35	1.1	1.5	1.3	1.25	1.45	1.15
y (DV) (mm)	5.55	5.4	5.5	5.25	5.4	5.35	5.55	5.45	5.5	5.3	5.3	5.55	5.5	5.45	5.55	5.15	5.35	5.6	5.4	5.5	5.3	5.35	5.65	5.4	5.25	5.2	5.5	5.25	5.35	5.7	5.3	5.75	5.6	5.2	5.55	5.45	5.5	5.25	5.5	5.4	5.45	5.55	5.65	5.75	5.35	5.75	5.6	5.5	5.6
Rm (Mohm)	70.7601	97.4322	533.402	173.92	70.6393	131.595	90.2326	120.839	199.615	291.727	201.762	88.9949	179.162	236.669	236.546	133.001	217.75	150.005	56.8829	42.7249	1012.38	1291.65	351.594	461.839	794.684	1094.55	717.724	306.604	489.693	562.741	1005.49	740.527	605.21	490.677	440.153	692.073	586.082	580.252	698.114	1675.25	817.051	480.268	902.997	522.563	885.954	1057.39	906.131	398.603	671.224
TimeConstant (ms)	0.475	1.22	1.375	1.1756	1.075	0.875	1.56667	1.36667	0.7	12.3	1.12727	0.1625	1.21	0.775	1.35	1.2	1.32692	1.28462	0.278125	1.775	40.575	53.6	13.9857	15.7	11.363	38.275	60.05	11.625	12.6625	44.975	38.3875	25.9864	18.8692	15.35	17.525	27.4625	22.35	25.975	11.5731	33.3667	40.4333	18.325	32.15	22.8833	48.2333	16.6625	29.7	16.225	24.91
Cm (pF)	6.71283	12.5215	21.3254	14.6519	15.2182	6.64917	17.3625	11.3098	3.50674	42.1627	5.58714	1.82595	6.75367	3.27462	5.70713	9.02248	6.0938	8.56382	4.88943	5.17908	40.0789	41.4974	39.778	33.9945	14.2988	34.9686	83.6673	37.9153	25.858	79.9214	38.1779	34.9874	31.178	31.2833	39.8157	39.6815	38.1346	44.765	16.5776	19.9175	49.4869	38.1557	35.6037	43.7906	54.4422	15.7581	32.7767	40.7047	37.1113
Rheobase (pA)	152.416	121.885	36.8699	110.327	122.094	32.2809	34.5326	119.194	47.7286	44.6263	20.8562	94.6533	50.5684	36.1339	10.0714	30.4374	31.146	30.7552	113.164	30.1422	16.0823	11.0693	60.9295	39.6845	45.8314	11.0189	20.9844	20.2967	40.7619	32.6079	10.6519	10.0551	25.7429	25.198	30.7306	20.8494	35.5808	20.6623	20.1699	10.0707	35.3995	30.7149	24.7546	50.8752	19.1296	16.0134	20.2719	25.8156	25.1964
Prepotential (mV)	11.3402	20.1135	17.4399	9.83643	9.79946	6.38138	8.46004	13.2	9.49848	14.4283	13.7619	13.08	11.4532	17.6694	9.80754	10.6025	9.06804	9.64285	13.3717	27.7905	24.4953	8.43771	13.7783	15.7481	5.07409	19.7105	16.7022	13.606	19.2826	13.1029	18.7179	20.5193	20.5687	20.0972	16.9212	22.851	17.6727	16.7963	16.4788	14.7373	13.7936	23.3464	20.1584	14.4396	16.066	17.9732	19.1643	18.7003	23.7038
Spike_Latency (ms)	20	34	91	15	17	13	12	11	21	56	41	16	14	21	35	28	15	28	18	93	249	78	33	97	24	164	148	86	69	124	145	119	115	83	193	152	79	160	68	59	48	164	87	110	135	84	201	135	120
Rheo_First_Half_Freq	1	1	1	1	1	1	1	1	1	1	1	1	1	1	1	1	1	14	1	1	126.183	140.351	239.044	69.3842	190.476	103.093	120.482	33.9415	158.103	210.526	209.059	101.523	54.7945	87.7193	79.6813	33.3333	28.777	136.986	155.945	112.36	199.501	200	231.884	61.9195	115.942	169.492	111.732	178.571	213.904
Rheo_Second_Half_Freq	0	0	0	0	0	0	0	0	0	0	0	0	0	0	0	0	0	0	0	0	0	0	0	0	0	0	0	0	0	0	0	0	0	0	0	0	0	0	0	0	0	0	0	0	0	0	0	0	0
Apthr (mV)	-52.7315	-33.0739	-36.5706	-41.0344	-51.3408	-58.805	-44.9219	-44.1729	-50.733	-44.1261	-51.8872	-47.9119	-44.0492	-47.9268	-54.6924	-53.833	-56.1412	-54.3248	-47.3621	-33.2866	-33.9364	-42.8467	-33.2761	-33.6974	-42.1736	-43.1257	-39.8855	-50.1002	-41.5873	-35.214	-41.1263	-39.6848	-34.2857	-38.6658	-40.0041	-34.9731	-38.2698	-41.8358	-43.6697	-38.8344	-38.5869	-34.876	-33.3394	-38.4521	-36.917	-42.3791	-41.365	-38.3693	-34.5177
MaxUpstroke (dt/dV)	487.03	477.408	409.398	350.608	413.199	480.957	605.116	609.506	518.668	431.34	488.953	586.147	642.264	495.326	584.05	526.716	394.104	615.832	801.152	294.107	249.551	199.023	379.73	428.737	333.653	227.526	340.463	495.244	322.471	163.269	204.908	407.091	356.859	448.979	403.952	424.356	415.645	218.013	423.697	334.83	460.236	403.19	407.745	288.003	455.706	408.683	490.88	303.506	435.961
MaxUpstroketime (ms)	0.187	0.256	0.225	0.206	0.239	0.204	0.199	0.166	0.161	0.273	0.227	0.183	0.183	0.342	0.211	0.199	0.214	0.204	0.225	0.521	0.341	0.249	0.3	0.281	0.376	0.265	0.281	0.183	0.334	0.254	0.303	0.236	0.291	0.249	0.254	0.299	0.225	0.279	0.306	0.316	0.216	0.364	0.292	0.449	0.28	0.36	0.311	0.197	0.326
Aprise (ms)	0.335	0.389	0.333	0.372	0.385	0.329	0.323	0.275	0.316	0.378	0.388	0.3	0.283	0.481	0.361	0.327	0.359	0.32	0.308	0.665	0.557	0.544	0.4	0.399	0.57	0.468	0.466	0.267	0.487	0.526	0.567	0.39	0.408	0.377	0.39	0.434	0.354	0.512	0.453	0.593	0.356	0.481	0.443	0.704	0.426	0.547	0.458	0.337	0.431
Apampl (mV)	79.9925	74.3122	65.4628	59.6912	77.6765	78.5667	82.6515	85.5518	83.777	82.3562	87.0933	80.7732	82.689	76.3349	95.8924	80.599	72.8664	91.8692	97.9297	63.2396	66.1891	57.4202	70.2659	83.1352	83.7112	56.2498	79.2012	65.5874	73.6333	46.7017	57.8709	79.7971	76.5869	86.8325	78.2803	82.6843	76.7417	59.2732	86.3788	77.2514	79.5056	74.2479	87.5997	92.3502	88.985	91.1322	92.0348	57.2034	86.3195
Aphalfwidth (ms)	0.367	0.361	0.32	0.422	0.426	0.369	0.36	0.294	0.405	0.375	0.459	0.286	0.273	0.405	0.49	0.348	0.474	0.401	0.281	0.406	0.673	0.723	0.351	0.418	0.609	0.58	0.6	0.248	0.562	0.641	0.69	0.367	0.495	0.329	0.374	0.421	0.352	0.678	0.493	0.763	0.443	0.343	0.494	0.848	0.403	0.518	0.485	0.355	0.515
MaxDownstroke (dt/dV)	-247.223	-231.82	-235.744	-166.97	-214.852	-249.023	-272.57	-320.67	-228.402	-235.774	-206.238	-314.122	-342.233	-240.147	-200.252	-272.845	-164.368	-238.05	-389.034	-205.771	-102.622	-93.9462	-225.739	-215.794	-142.421	-104.505	-131.949	-300.044	-133.462	-93.0786	-101.488	-250.868	-144.239	-323.726	-244.241	-211.631	-254.521	-110.966	-178.72	-97.2988	-178.802	-269.418	-196.503	-125.205	-265.119	-202.89	-208.583	-194.541	-161.573
MaxDownstroketime (ms)	0.537	0.606	0.525	0.656	0.689	0.604	0.599	0.416	0.661	0.573	0.627	0.483	0.433	0.842	0.561	0.599	0.664	0.504	0.475	0.921	1.091	0.949	0.6	0.581	0.826	0.815	0.931	0.433	0.934	0.904	0.953	0.586	0.591	0.549	0.554	0.649	0.525	0.979	0.656	0.916	0.716	0.664	0.692	1.099	0.63	0.76	0.661	0.547	0.626
Apduration (ms)	0.745	0.773	0.693	0.868	0.869	0.739	0.723	0.62	0.804	0.82	0.897	0.61	0.579	0.896	0.954	0.695	0.965	0.795	0.653	1.057	1.354	1.473	0.833	0.902	1.353	1.248	1.195	0.572	1.173	1.226	1.402	0.788	1.024	0.732	0.797	0.93	0.74	1.245	1.073	1.636	0.889	0.827	1.026	1.822	0.886	1.172	1.075	0.729	1.15
conv_AHP_ampl	0	0	0	0	0	0	0	0	0	12.5918	0	0	0	0	0	0	0	0	0	0	17.6813	9.49892	8.30083	13.2825	8.64003	6.86029	14.2159	12.8947	13.3455	17.4324	11.7183	19.5087	14.7943	21.4462	0	18.9064	19.2342	15.6204	13.5696	8.15664	11.8773	25.4035	21.3699	14.7104	17.9442	17.9136	16.4084	12.8729	20.0032
ADP_ampl (mV)	8.81207	11.4981	5.4989	2.79369	11.5837	9.70569	12.9969	12.3537	4.87696	0	8.40979	17.8752	20.1804	13.0643	7.54119	10.867	3.11672	6.90993	17.5449	12.0658	0	0	0	0	0	0	0	0	0	0	0	0	0	0	12.1164	0	0	0	0	0	0	0	0	0	0	0	0	0	0
ADP_rise (mV)	39.65	5.65	25.74	19.05	34	58.6	75.85	38.95	58.45	0	15	56.2	40.65	33.45	91.35	78.15	61.7	51.5	20.3	8.3	0	0	0	0	0	0	0	0	0	0	0	0	0	0	9.15	0	0	0	0	0	0	0	0	0	0	0	0	0	0
fAHP_ampl (mV)	13.7883	20.1702	16.1911	11.5076	14.7146	13.9266	15.1379	18.3865	10.217	0	18.0108	24.5914	23.5886	25.0497	15.359	19.7841	11.3823	12.6823	23.4596	29.0113	0	0	0	0	0	0	0	0	0	0	0	0	0	0	19.7757	0	0	0	0	0	0	0	0	0	0	0	0	0	0
AHPrise (ms)	0.35	0.4	0.4	0.8	0.65	0.3	0.35	0.3	0.35	0.35	0.7	0.3	0.35	0.8	0.5	0.35	41.95	0.35	0.3	0.85	1.05	1.05	0.25	0.65	0.6	0.85	0.7	0.3	0.75	157.6	1.1	0.45	0.65	0.3	0.65	0.6	0.4	0.95	0.65	0.75	0.5	0.75	0.6	0.95	0.65	0.75	0.7	0.65	0.85
Slow_AHPampl (mV)	0	0	0	0	0	0	0	0	0	0	0	0	0	0	0	0	0	0	0	0	0	0	0	0	0	0	0	0	0	0	0	0	0	0	13.5292	0	0	0	0	0	0	0	0	0	0	0	0	0	0
Slow_AHPhalfwidth	2	2.45	0	0	2.85	4.1	2.55	1	0	1.4	0	2.9	1.65	12.25	0	41.45	2.05	41.7	1.2	0	3.1	3.05	0.65	1.75	1.3	1.9	2	0.8	1.85	3.45	3.3	1.7	2.4	1.85	2.95	4.25	4.15	4.7	1.8	1.35	0.95	4.25	2.1	2.6	1.9	3.15	4.05	2.6	3.4
Freq2XRheo (Hz)	9	25	13	15	17	7	5	4	4	13	4	14	4	14	4	11	5	9	5	18	12	17	32	20	59	12	12	21	12	9	12	11	7	7	12	15	24	25	25	12	11	13	24	53	33	14	34	6	23
Freq_ISI_1 (Hz)	210.526	229.885	54.4959	82.6446	170.94	74.0741	68.0272	103.627	75.4717	212.766	53.3333	92.1659	60.7903	108.108	26.455	46.729	132.45	76.6284	156.25	117.647	170.94	196.078	294.118	185.185	235.294	250	222.222	256.41	235.294	163.934	162.602	273.973	204.082	222.222	204.082	104.712	131.579	115.607	206.186	190.476	363.636	143.885	215.054	140.845	235.294	149.254	158.73	273.973	121.951
Freq_ISI_2 (Hz)	198.02	227.273	47.9616	70.4225	178.571	63.6943	32.1543	93.4579	45.1467	196.078	33.3333	100.503	60.0601	87.7193	17.6678	43.3839	157.48	44.1501	143.885	132.45	141.844	127.389	259.74	186.916	208.333	256.41	212.766	416.667	212.766	81.3008	140.845	281.69	173.913	238.095	219.78	67.7966	150.376	111.732	200	107.527	266.667	166.667	170.94	116.279	238.095	129.87	190.476	322.581	93.8967
Freq_ISI_Last (Hz)	24.3902	6.81083	6.21311	7.77001	7.25953	3.6704	3.57686	38.2409	21.5169	4.31174	9.88386	8.54884	40.9836	7.70119	5.27844	4.88639	4.62802	5.75954	68.0272	12.4727	7.12124	11.491	16.4474	10.2276	52.356	5.9997	7.00525	9.32184	6.65779	6.48193	5.70125	6.72043	31.3972	58.1395	5.97104	10.6781	17.7857	14.8588	15.8983	11.0988	5.1066	6.36436	18.0099	40.3633	19.0567	9.60615	17.762	80.1603	12.8576
Adaptation_ISI1_Last	11.5854	2.96271	11.4011	9.40171	4.24682	4.95504	5.25798	36.9025	28.51	2.02652	18.5322	9.27549	67.418	7.1236	19.9525	10.4569	3.49416	7.5162	43.5374	10.6018	4.16592	5.86038	5.59211	5.52288	22.2513	2.39988	3.15236	3.63552	2.82956	3.95398	3.50627	2.45296	15.3846	26.1628	2.92581	10.1975	13.5171	12.8529	7.71065	5.82686	1.40432	4.42323	8.37461	28.6579	8.09909	6.43612	11.1901	29.2585	10.5432
Adaptation_ISI2_Last	12.3171	2.99676	12.9543	11.0334	4.06534	5.76253	11.124	40.9178	47.66	2.19899	29.6516	8.50609	68.2377	8.77936	29.876	11.2631	2.93879	13.0454	47.2789	9.4169	5.02047	9.0204	6.33224	5.47175	25.1309	2.33988	3.29247	2.23724	3.12916	7.97278	4.04789	2.38575	18.0534	24.4186	2.71682	15.7501	11.8275	13.2987	7.94913	10.3219	1.91498	3.81862	10.5358	34.7124	8.00381	7.39673	9.32504	24.8497	13.6933
Apthr_1st_last (mV)	8.39233	7.56836	2.47192	3.78418	3.32642	4.02832	2.71606	4.97437	6.5918	3.96729	2.10571	5.82886	5.61523	4.05884	1.70898	2.53296	1.61743	2.41089	11.2	9.06372	7.04956	8.54492	11.0168	6.13403	18.3411	1.5564	6.2561	4.60815	7.59888	4.02832	3.96729	2.16675	12.9395	7.50732	5.0354	4.94385	7.50732	8.8501	8.54492	7.50732	4.36401	5.76782	10.9863	18.2495	7.32422	2.04468	6.2561	7.44629	9.79614
Apthr_3nd_last (mV)	4.45557	2.62451	-1.43433	-0.823975	-1.46484	-0.396729	-2.31934	1.83105	0.640869	2.62451	-2.59399	1.92261	2.13623	0.152588	-1.19019	-1.15967	-1.80054	-1.43433	5.95093	5.46265	1.80054	1.2207	-8.88062	1.43433	1.77002	-2.19727	-1.7395	1.31226	-0.976563	-0.640869	-0.396729	0.0610352	2.92969	3.57056	2.92969	1.25122	3.08228	4.94385	0.366211	-0.701904	-2.59399	1.5564	5.7373	5.49316	1.64795	-0.976563	1.49536	4.39453	0.976563
APthr_Half_way_last (mV)	0.457764	-4.76074	-2.16675	-1.28174	-2.83813	-3.02124	-2.31934	3.38745	3.26538	-7.62939	-0.396729	-3.93677	4.24194	-1.15967	-0.366211	-1.77002	-1.80054	-0.427246	5.95093	-1.2207	-2.47192	0.0610352	-0.0610352	-2.28882	0.427246	-3.23486	-4.97437	-2.53296	-3.02124	0.549316	-2.0752	1.2207	1.52588	2.7771	-4.73022	0.732422	1.5564	-0.244141	-3.66211	1.09863	-1.31226	-2.16675	0.823975	0.549316	-1.25122	0.152588	-4.42505	4.39453	-1.37329
AP_ampl_1st_to_3nd (%)	90.6321	88.2633	93.2606	91.5009	89.2373	91.7185	88.6406	94.0463	87.3922	93.2391	89.5395	90.0488	93.4107	90.5653	93.5412	93.5125	92.6141	92.0582	87.5235	87.2582	84.1128	81.9573	34.6139	87.4814	72.9502	84.7244	81.9937	92.5709	79.0468	90.3226	91.6364	91.9782	77.5694	90.4677	91.3271	91.4685	90.3002	90.4738	83.9248	74.288	73.3585	89.3409	84.1604	60.6189	81.3435	90.3533	85.3342	89.9394	80.8238
AP_ampl_1st_to_Half_way (%)	83.8538	71.3296	91.1248	88.8487	85	86.8585	88.6406	97.1123	92.6365	77.1963	94.0378	75.7792	97.0797	87.4602	95.6729	91.7466	92.6141	92.0582	87.5235	66.4424	79.5736	81.5546	79.9294	84.4725	76.1738	85.3543	77.7384	87.9334	73.8514	94.4892	92.6234	96.9873	77.5694	87.8615	79.9919	90.5247	89.7229	83.1194	82.2547	87.9984	89.6226	81.2449	81.7811	49.6743	80.7386	92.8668	75.8868	89.9394	78.747
AP_ampl_1st_to_last (%)	83.2064	88.2633	97.6744	90.2351	93.0085	96.112	94.4507	90.9447	86.7816	93.7739	95.0732	87.2324	89.9289	91.4411	96.2456	94.5873	98.2573	95.4997	73.3856	75.6939	89.8212	81.917	83.0655	88.5587	75.2628	97.9003	92.1592	92.9761	89.0511	94.5565	97.2987	95.7169	75.3029	84.2913	91.8919	89.732	87.0285	83.0701	87.7175	87.2661	92.9057	87.5915	79.7077	49.4463	82.3941	93.0027	83.5607	83.8788	81.8622
Post_step_Potential/Bk (mV)	-20.8003	-25.5753	-18.4099	-9.14606	-14.9925	-6.61605	-7.78111	-15.7539	-8.36488	-11.0702	-7.69497	-11.6753	-7.17668	-9.73055	-4.88715	-5.66389	-6.29383	-8.07979	-13.647	-19.4383	4.3844	3.57347	-5.11704	-15.532	-2.9396	-2.16618	0.744756	-4.60046	-1.48427	0.241948	-2.261	-1.88485	-3.11954	-2.82144	-4.3254	-9.71444	-13.3323	-0.0600179	-5.74081	0.615362	-4.28097	-8.00199	-4.72017	4.59904	4.31025	-2.80759	-0.632573	-3.29087	-2.44779
Freq_MAX (Hz)	210	75	208	206	178	189	161	266	171	142	35	165	172	134	171	169	94	157	228	157	36	58	222	174	119	99	45	114	34	59	49	191	68	187	135	81	188	98	83	30	61	75	121	56	120	130	106	136	65
Freq_ISI_1 (Hz)	350.877	246.914	333.333	294.118	259.74	357.143	224.719	500	270.27	317.46	152.672	222.222	285.714	215.054	285.714	270.27	344.828	232.558	285.714	148.148	190.476	208.333	444.444	294.118	259.74	289.855	222.222	294.118	232.558	243.902	217.391	344.828	273.973	350.877	277.778	170.94	253.165	243.902	246.914	227.273	392.157	200	266.667	145.985	232.558	238.095	192.308	416.667	183.486
Freq_ISI_2 (Hz)	350.877	277.778	307.692	333.333	263.158	384.615	246.914	512.821	327.869	289.855	135.135	327.869	338.983	215.054	294.118	333.333	344.828	212.766	312.5	158.73	163.934	156.25	408.163	289.855	238.095	294.118	227.273	408.163	222.222	232.558	192.308	377.358	235.294	357.143	285.714	168.067	294.118	243.902	250	129.032	317.46	215.054	246.914	113.636	240.964	219.78	217.391	400	162.602
Freq_ISI_Last (Hz)	186.047	49.3218	180.18	180.995	62.9921	155.642	42.061	225.989	42.1053	104.439	22.9753	134.228	142.857	120.846	135.593	138.408	64.5161	35.4925	17.16	50.4414	26.2812	44.9438	165.289	155.039	92.1659	68.9655	39.2157	87.7193	29.1971	41.8848	40.5268	165.975	33.0852	161.29	104.439	75.9013	157.48	74.0741	55.788	32.9489	61.2557	62.0155	129.032	36.1337	114.613	112.045	95.0119	105.541	48.0192
Adaptation_ISI1_Last	53.0233	19.9753	54.0541	61.5385	24.252	43.5798	18.7171	45.1977	15.5789	32.8982	15.0488	60.4027	50	56.1934	47.4576	51.2111	18.7097	15.2618	6.00601	34.0479	13.7976	21.573	37.1901	52.7132	35.4839	23.7931	17.6471	29.8246	12.5547	17.1728	18.6424	48.1328	12.0761	45.9677	37.5979	44.4023	62.2047	30.3704	22.5941	14.4975	15.6202	31.0078	48.3871	24.7516	49.2837	47.0588	49.4062	25.3298	26.1705
Adaptation_ISI2_Last	53.0233	17.7559	58.5586	54.2986	23.937	40.4669	17.0347	44.0678	12.8421	36.0313	17.0017	40.9396	42.1429	56.1934	46.1017	41.5225	18.7097	16.6815	5.49121	31.7781	16.0315	28.764	40.4959	53.4884	38.7097	23.4483	17.2549	21.4912	13.1387	18.0105	21.074	43.9834	14.0612	45.1613	36.5535	45.1613	53.5433	30.3704	22.3152	25.5354	19.2956	28.8372	52.2581	31.7977	47.5645	50.9804	43.7055	26.3852	29.5318
Apthr_1st_last (mV)	31.9519	14.5264	12.0239	26.825	31.5857	29.48	17.0593	30.0598	15.7776	17.5476	10.7117	17.1509	15.564	14.3738	26.001	21.7896	39.917	10.0708	13.5498	16.2354	11.3831	25.9094	21.6675	16.4185	23.8342	8.97217	14.801	12.1155	14.0991	11.1694	11.9019	10.6812	29.5715	12.5122	14.2822	14.5569	15.6555	23.1934	16.7542	11.6272	14.8315	12.5732	16.9983	21.0266	10.8032	14.1907	16.1438	49.3469	19.6533
Apthr_3nd_last (mV)	12.5732	10.2844	6.71387	8.60596	5.31006	17.6697	11.4136	22.3084	9.52148	10.7422	5.27954	12.6953	10.1624	10.7422	11.7188	10.1929	9.79614	6.10352	9.00269	13.3057	5.61523	16.6321	2.44141	10.2234	8.05664	-1.12915	4.76074	6.7749	5.18799	7.47681	1.95313	7.20215	16.4795	7.38525	7.04956	8.94165	10.0708	11.5662	4.97437	0.244141	5.24902	7.56836	6.16455	7.8125	3.78418	4.91333	7.99561	10.7117	6.13403
APthr_Half_way_last (mV)	-0.579834	1.0376	1.43433	0.823975	0.0610352	0.732422	-2.01416	0.335693	-3.23486	1.09863	-2.19727	0.488281	-0.0915527	0.793457	0.823975	2.7771	0.793457	-1.15967	-4.48608	3.84521	-0.305176	8.45337	2.65503	-0.0610352	1.7395	0.0305176	-0.305176	-0.915527	2.16675	0.640869	-0.305176	-0.488281	9.06372	0.427246	1.80054	1.12915	2.44141	1.83105	1.5564	0.793457	0.640869	1.37329	-0.946045	2.71606	0.152588	-0.518799	1.12915	1.2207	1.64795
AP_ampl_1st_to_3nd (%)	69.3548	87.3953	89.2402	73.8604	65.8281	80.0447	84.4275	82.294	81.6514	81.8399	86.6242	87.1833	88.5946	92.0188	78.6745	82.1543	64.3059	90.2082	85.5463	86.0229	83.1907	79.1831	41.1662	78.8795	67.4886	71.9512	79.2293	89.6874	77.7824	90.3343	83.2013	87.084	68.8448	80.6103	83.1419	87.1177	83.9506	71.6826	76.7323	64.4207	64.0834	88.3527	68.3746	59.5495	78.224	70.8892	76.5041	53.4781	67.3739
AP_ampl_1st_to_Half_way (%)	38.0645	66.7085	79.849	56.2322	56.1845	44.4527	47.3517	38.3892	51.9407	59.7372	68.8606	52.6992	65.1582	70.3443	50.3387	66.5126	50.9245	73.7476	51.4701	51.3342	78.6064	59.3996	58.6162	54.6151	56.4283	84.4235	74.8748	79.3747	74.8339	82.8488	87.0576	76.3471	57.0984	67.473	73.2158	71.0627	61.8441	53.6252	74.8724	76.8283	70.3383	75.7072	54.523	47.3066	68.5929	48.4121	57.6006	45.8432	57.9478
AP_ampl_1st_to_last (%)	42.7599	65.871	76.5455	55.235	57.6171	44.6389	54.6464	37.167	62.4912	55.237	76.3977	50.8997	64.3488	69.1315	51.458	63.5976	51.8019	77.5537	65.9239	40.7031	79.8289	31.3976	47.1279	51.7936	51.3561	86.0865	74.1811	81.3642	68.1894	82.4855	62.599	76.0697	18.592	65.3517	67.7605	68.2339	57.0602	46.1924	73.4865	74.9384	68.8828	72.6705	41.3074	39.7649	65.1649	42.6606	51.335	43.943	53.0435
Post_step_Potential/Bk (mV)	-28.6079	-26.918	-24.4538	-20.6843	-20.7977	-17.295	-18.9977	-31.4034	-22.2775	-13.5451	-15.9917	-17.5835	-17.7397	-10.7186	-20.0875	-15.8864	-14.6172	-17.0059	-24.3267	-21.9153	2.60404	2.88224	-7.01624	-13.1649	-3.50781	-1.52318	-5.78249	-13.1859	-6.58176	-2.97951	-6.63837	-5.66217	-0.00595093	-7.68429	-6.25096	-2.46963	-6.19232	-0.643229	-6.76691	-0.221049	-4.90134	-11.0914	1.99855	7.23228	4.50245	-0.823334	-0.917745	-4.97878	-0.973714
[truncated: 181 more columns]
