# Supplementary material for: Esr1+ hypothalamic-habenula neurons shape aversive states
Source: Nat Neurosci. 2023 Jun 22;26(7):1245–55. doi: 10.1038/s41593-023-01367-8 (PMC10322719; doi:10.1038/s41593-023-01367-8)
Supplement: Source Data Fig. 3 — Statistical source data. [file 41593_2023_1367_MOESM9_ESM.xlsx]

## Sheet: Source Data Figure 3
Source Data Figure 3
Panel f				Panel i					Panel j					Panel k			Panel l				Panel m					Panel n
ctr				ctr	esr1	npy	Esr1:TeLC		ctr	esr1	npy	Esr1:TeLC		ctr	npy		ctr	npy:TeLC	Esr1:TeLC		ctr	esr1	npy	Esr1:TeLC		ctr	esr1	npy	Esr1:TeLC
off	on	Switch		3	122	4	0		31	15	112	91		49	43		29	31	93		52.3708	22.85	75.575	75.75		83.6542	16.0167	57.9333	76.6375
53.7556	43.6889	36.5439		1	303	0	0		0	11	94	99		14	48		95	24	46		45.2167	28.8583	43.9708	74.6167		67.525	14.9292	29.0417	85.625
50.4028	57.9639	55.1417		0	209	1	0		10	0	118	105		23	77		59	22	44		38.3833	34.725	42.9083	70.8208		49.7583	40.4333	38.5667	58.4458
51.4806	55.9889	64.5861		0	129	1	0		12	0	93	27		39	49		66	1	53		48.2875	21.0875	56.25	40.9917		50.8208	30.1917	52.1958	63.25
46.6	57.3444	63.6639		0	97	0	0		4	8	135	55			56		48	33	55		55.8083	32.9542	68.9	51.2792		59.3583	33.2958	61.6417	56.1917
41.1222	49.7972	23.5833		0	50	2	0		8	18	88	57					87	19	64		54.9167	34.9417	52.8167	52.5083		48.9375	41.9292	66.35	58.5208
58.0028	47.7528	35.1417				1					118						60	39				28.0417	33.0667	56.5083			25.1167	80.775
63.7806	27.1806	24.5861
50.5972	30.7722	45.8944
esr1
off	on	Switch
55.0778	32.8583	13.0861
53.7806	23.5778	17.525
42.4361	31.5056	15.8417
41.9861	46.1778	19.6361
67.0028	40.85	15.6556
36.925	22.2444	15.5222
58.7833	29.3278	10.5
45.2167	20.3833	25.6972
57.4806	1.58611	2.19722
63.7528	15.7528	14.6806
45.3972	11.5417	17.4444
44.5306	9.49722	14.9583
54.7861	13.7778	11.9944
59.6083	6.98889	12.7472
46.1722	20.7111	20.5722
30.75	17.1806	25.1667
61.4056	9.48056	10.8806
pv
off	on	Switch
57.2417	54.5944	61.65
53.7694	53.0306	62.2361
51.7694	23.0306	32.2361
43.0583	33.8389	41.9806
61.5361	41.8583	53.3222
56.6806	54.2389	52.3694
57.1389	23.1806	31.4639
36.9139	58.5889	65.0667
54.6972	58.3806	53.2444
50.6778	27.6722	44.4167
npy
off	on	Switch
44.2944	50.9667	44.2361
58.3667	41.7583	27.1528
53.0583	33.8389	49.9806
56.5361	41.8583	60.3222
47.625	51.2528	37.1472
65.3278	52.9694	34.1944
49.5278	30.4472	69.0611
57.8028	52.3389	21.4306
43.5083	32.2472	45.3472
47.0778	51.3444	39.2833
34.625	23.8028	51.7333
39.3083	64.6972	43.8139
47.9861	32.5889	68.6528
59.2583	22.2556	56.1833
35.9222	31.6278	63.7556
gal
off	on	Switch
27.6444	52.0972	35.4167
38.0583	32.9139	42.1139
44.3889	45.8278	78.1
57.6306	41.0556	35.8806
62.1417	74.1611	7.53889
46.0056	29.7056	64.4306
vglut2
off	on	Switch
46	3.33333	5.80278
47.275	3.96111	3.91944
35.1417	6.64167	9.35833
72.6139	24.1528	12.6278
31.3333	1.25278	0.897222
Esr1:TeLC
off	on	Switch
50.6167	35.8083	49.125
42.55	53.2917	45.4292
71.3417	49.6	64.3
63.8417	41.5083	38.9083
59.1167	52.9333	37.4167
49.1167	62.9333	57.4167
