# Supplementary material for: Esr1+ hypothalamic-habenula neurons shape aversive states
Source: Nat Neurosci. 2023 Jun 22;26(7):1245–55. doi: 10.1038/s41593-023-01367-8 (PMC10322719; doi:10.1038/s41593-023-01367-8)
Supplement: Source Data Fig. 4 — Statistical source data. [file 41593_2023_1367_MOESM10_ESM.xlsx]

## Sheet: panel 4f
		Esr1 (N = 10 mice)					VGlut2 (N = 5 mice)					Ctl (N = 5mice)					NPY (N = 5 mice)
	Trial number	block1	block2	block3		Trial number	block1	block2	block3		Trial number	block1	block2	block3		Trial number	block1	block2	block3
Each value is the mean zscored pupil area at baseline for one trial.	1	0.188267092100555	0.885223312179582	1.09966687517473		1	0.333177978322822	0.197887139671217	0.381058490817983		1	0.413345366044013	1.20097485883695	-0.42435526620221		1	0.490168588522477	-0.188746107322858	-0.121587264492274
	2	0.755131580730375	1.47334232265776	0.657399863727375		2	0.691982067969991	1.21517096819846	0.0626336083557441		2	0.435322674760141	0.359021918505806	-0.460527140564584		2	0.699545374948815	0.0774959310736493	-0.231376190336824
	3	0.967416005644615	1.41171000650463	0.76179562720283		3	0.277113055698864	2.245886778588	0.365651861019792		3	0.426560122043992	0.86805789489238	-0.255929553329758		3	0.48854112865289	-0.196492250265815	0.57114152658924
	4	0.854716134482303	1.25464322014107	0.99646273009418		4	-0.0206820476831243	1.36101896422699	0.590704456624785		4	0.616090605498229	0.943785209001938	-0.285492915802115		4	0.493158360844145	-0.196287867883425	0.665330433441519
	5	0.788376897488545	1.35597952098568	1.3527441845124		5	0.329679923565022	0.840014100406317	0.349643006315969		5	0.302314823983409	0.819798374023213	-1.05654909221047		5	0.598201761740294	-0.328683974522061	0.151943974897951
	6	0.4520239880607	1.21150948015061	1.04872397488146		6	0.386457565339009	0.645704458600837	0.30150373335049		6	0.108301160300617	0.274489033729487	-0.710083327331526		6	0.260354978314845	-0.256801572846501	-0.112392873322647
	7	0.581571949614935	0.734004773800179	0.957151068048885		7	0.219018366144142	0.449390215885727	0.684723702023632		7	0.194338684236374	-0.0857755927081502	0.0117936957552438		7	0.0908341430642096	-0.665785011941848	-0.599414404446023
	8	0.163719766542068	0.322346718142071	0.913616786037807		8	0.0178338805432733	0.559948730413796	0.726586775798412		8	0.00430045783909368	0.420930748522646	-0.135669699483195		8	0.265054871071483	-0.580805939943345	-0.820851414288764
	9	-0.0883624689388916	0.435254825605951	0.502425164669084		9	-0.0564836910025757	0.430196169731712	0.617601929943515		9	0.608662524102268	-0.0380030404036621	-0.38654092153124		9	0.361189810355954	0.261875441135327	-0.623903771752676
	10	-0.0479158488430183	0.474183263854957	0.24800276261265		10	-0.153889253532014	0.0743024685034309	0.425507309086467		10	0.402834923829187	-0.0375929537381735	-0.357825185448745		10	0.526099999441404	1.04860914523071	-0.591724697428778
	11	-0.227623655624516	0.60447856223431	0.232807866240462		11	-0.17018080078428	0.200278332822316	-0.0495512448867417		11	0.108544705088932	-0.219789221801405	-0.472698819775023		11	1.02231318787947	1.01277119902927	-0.332294311753842
	12	-0.225532461007758	1.19275140561171	0.849676512995163		12	0.00601469011399522	0.138019389921897	0.656508312442759		12	0.159844161270488	-0.345546799910502	-0.147148368159133		12	0.102481961508226	1.08980893159921	-0.53052759788667
	13	-0.297321050537354	1.2198327272954	0.734602861108634		13	0.0167049610887625	0.172129314228034	0.551410710715242		13	0.0057960070733753	-0.121179041106151	0.214296290642405		13	-0.0197088689529427	1.10792941395168	-0.734419182183055
	14	-0.21274017379479	1.21135423496891	0.892324256962866		14	-0.152380436650626	0.597015952685012	0.117499859675204		14	-0.295018104010821	0.243293910018152	0.100012381114944		14	-0.353207937289978	1.11220924700211	-0.909626716290259
	15	-0.206995177805895	0.640536492421006	0.518327052755573		15	0.141694705012763	0.12454781115014	-0.0137521557023822		15	-0.279126946814034	0.392567350166507	0.0861214568012276		15	0.0598236764608647	1.35933169519443	-0.88870447338322
	16	-0.320192189284064	0.452067054159845	0.433951940128439		16	0.622727944662357	0.144087063573183	0.413784370739796		16	-0.548332214045204	0.951767445395546	-0.260664946511995		16	-0.104132902828567	1.24650412164022	-0.67116039422745
	17	-0.491070797956426	0.318515292764678	0.658943914928563		17	0.583132721372531	0.258681270692769	0.543476072852011		17	-0.325789266255254	0.477626805228462	-0.12918730488462		17	-0.441523741333335	0.778605602049264	-0.837265459480876
	18	-0.451088695685931	0.753168240667024	0.658127897501188		18	0.186662741680486	0.198911556066817	0.294136081862445		18	0.0200507798247173	0.0375688416877603	-0.259138348471254		18	-0.351615516828233	0.882669525374438	-0.794653794455439
	19	-0.0816429093306912	0.966599817881473	0.765777417599506		19	0.443891103898843	0.441482049467625	0.523998570908622		19	0.270485900180816	-0.456097659053048	-0.674335738952765		19	-0.368926790509054	0.0809250727634456	-0.317464248539294
	20	0.226148325992811	0.797688188612863	0.573492991008766		20	0.228438787590218	1.26004416116324	1.27283155314992		20	0.173568904115362	-0.696972790877711	-0.509154613610778		20	-0.37379111261614	0.0820975864000617	-0.555626447278082
	21	-0.104063145235391	0.43213735409278	1.05001507107521		21	0.512256324520302	0.326241809606047	0.315870660519684		21	-0.0916420426128423	-0.740857797376789	-0.124777348274204		21	-0.0810458595787823	-0.0662950996689002	-0.883366015571124
	22	-0.257124703772747	0.587656015066805	1.45097825820953		22	0.63125465333511	0.162781805195141	0.575784469516091		22	-0.221101444994268	-0.7478260228782	0.637291079295873		22	0.44901638317075	-0.0684648880078287	-0.699432325869797
	23	-0.0631388818030717	0.555254659770629	1.16860666868315		23	0.961230529167616	0.43290937640542	0.985858740507592		23	0.00599924871019124	-0.827384669985336	1.20016058254645		23	0.501115796328834	2.77363043617647e-05	-0.843791262177555
	24	0.629378053386721	0.314318596567605	1.10983640327861		24	0.0126017097515177	0.166765606899108	1.00722826791537		24	0.070958973058288	-0.168650833636804	0.789084200669719		24	0.286261346142063	-0.00850347229038423	-0.983661589605503
	25	0.327246764610417	0.495025245803899	0.754999444871502		25	-0.119764054474732	0.29009807435938	1.03716647303506		25	0.102928677312883	-0.436933107574295	-0.10013958175927		25	0.206502628096412	1.40748889401708	-0.608077697959628
	26	0.0346067060866843	0.526531754830809	1.12568539256145		26	-0.336729925298576	0.665421610161473	0.645792109869897		26	-0.0210894277797975	0.0854132050823788	-0.289067955678326		26	0.258793861130135	0.285832891498428	-0.25641193600989
	27	0.105587127488543	0.436176310585118	1.22483658976096		27	0.0541229523063992	0.515354313514913	0.731569815685867		27	-0.194969777008799	0.491492005105697	-0.212301264608337		27	0.436472298904055	0.0260070809684093	-0.397616070900879
	28	-0.258830194073281	0.308538172847161	1.20495375347877		28	-0.130419202968	0.431020520481616	0.674581382727659		28	0.105935567038902	0.319843811281655	-0.253687877997084		28	0.128067900186581	0.348788643660308	-0.600560511999874
	29	-0.307904379925863	0.709731403933625	0.655789513906152		29	-0.410572349034527	0.24720555392983	0.684204298137101		29	0.0890519522007713	0.124337902231646	-0.278712229568689		29	-0.0993162615210999	0.293434764914617	-0.114561844871206
	30	-0.123669538828087	1.10984208212368	0.46107935632277		30	-0.583022341036827	0.306836492142292	0.722331664451644		30	0.105684357163622	0.124737871241077	-0.0177709231882164		30	-0.320281254615579	0.0983688978560589	0.761255843612013
	31	-0.0830916444582271	1.22665927387747	0.930568467553375		31	-0.108288678426995	0.0610219076686845	0.502593247368265		31	-0.285975167500413	-0.0100418435394893	0.345532982135419		31	-0.52167379059868	0.194179412773849	-0.45450217622017
	32	-0.159740530216027	0.722736102747406	1.27300617819567		32	-0.31318599061337	0.178381630268339	0.440815667310555		32	-0.424808257009779	0.286004154170086	0.225702468982035		32	-0.224009117947215	0.157432690472894	-0.531148594020379
	33	0.0384061353102191	0.394563604621275	1.3812465012249		33	-0.572233891776774	0.0978870691546061	0.332714836545129		33	-0.260055504989335	0.468667518902558	0.228829341872802		33	-0.270075136923441	0.207271690522817	-0.222971495289365
	34	0.0557045217418509	0.445241654857169	0.676139603664843		34	-0.36446049991935	0.0791351302472452	0.199599483331942		34	-0.00440367631724847	0.36747576457547	0.0824023480459251		34	-0.315583469652352	-0.178507439764293	-0.752714574226264
	35	-0.119344537982996	0.567980064599218	0.501921858098242		35	-0.112080293677462	-0.0433801806125394	0.615641119377727		35	-0.229050014563676	0.51674732203362	0.073419655826477		35	-0.616843345410617	-0.235334896247067	-1.00769894854133
	36	-0.120165792353374	0.645381155546463	0.828357900171326		36	-0.0753818522625077	0.488091599775089	0.24497987141037		36	-0.525325184317133	0.550577158248817	-0.0770235092881946		36	-0.735201832719106	0.263656364622385	-0.86008618636794
	37	-0.0602400060135043	0.275383265568303	0.759839760730872		37	-0.414040629399743	0.363848691104078	0.386824325856008		37	-0.696676236046614	0.871085834956573	0.477373973171339		37	-0.75782713062242	0.525974133416708	-1.04582835266259
	38	-0.000635868321010586	0.528209145449593	0.327967472542913		38	-0.46122527098945	0.356695036112834	0.304679439605441		38	-0.528003065878876	0.476368010188202	0.336007689241894		38	-0.195398324758098	0.59401530087314	-1.04838060725313
	39	-0.261805596855492	0.144340349922145	0.689878622946432		39	0.103628031747144	0.633528986676331	0.644979302137776		39	-0.356782063106668	0.340926054980921	-0.0548948440334111		39	-0.117219048393669	0.615116746713123	-1.0333963527735
	40	-0.505932475351012	0.025097628123135	0.964382086829381		40	0.0913777010004737	0.45815611355728	0.514470149550848		40	0.240842234547524	-0.0928879771018545	-0.279880378151882		40	-0.43953256367264	0.475535209333135	-1.02886441501703
	41	-0.409865874812124	-0.0759645379676547	0.594956526721884		41	0.307167473031683	1.0079683161951	0.174829961662531		41	-0.349051002394187	-0.174108387462809	-0.35140274757702		41	-0.219036998538	0.131255658375504	-1.03279847647399
	42	-0.071896644422372	0.126726199175456	0.691968158286778		42	0.210149902129649	0.871825548009	0.661117295720205		42	0.118398763741418	-0.260367776346871	-0.397378094315053		42	0.557799748196328	0.404781810006686	-0.92794394383199
	43	0.320162936501486	0.697870396725771	0.506647898457526		43	-0.0672319756580137	0.923521254330241	0.556938866068919		43	-0.2749178632795	-0.450268684371821	-0.372040389662309		43	0.42880500872291	0.932310504516935	-0.252525642666574
	44	0.0939250590468317	1.44417175734164	0.669739670455378		44	-0.0290352680729425	1.2269952770762	0.167277065305535		44	0.278379772373228	-0.581268371567377	-0.540558936201252		44	0.208364623395443	0.766326977991104	-0.78345352462995
	45	-0.102260644539965	0.888934451969858	0.871155127673218		45	-0.229909662127923	0.998380783735362	-0.200475865796621		45	1.01886198796426	-0.427340189755517	-0.124574470139717		45	0.450409427456066	0.149428730615646	-0.632137001678046
	46	0.179585859191788	0.583562737510618	0.471071110768271		46	-0.165657770290671	0.668622635572196	0.0585271755572065		46	0.544672039814488	-0.454633762417239	0.12164247255697		46	0.115974529093509	-0.0311437686041754	-0.44320377160228
	47	0.0803649741786615	0.548110269381116	0.417363823009897		47	-0.302003227596845	0.54781318781137	0.463319847424034		47	0.0314721799131299	-0.353609824039664	0.172572515412489		47	-0.192178509983186	0.38668802884635	-0.518042453667517
	48	-0.0519095769928814	0.71920058443814	0.347968957922879		48	-0.409644240249093	0.360120182828777	0.250738495530243		48	-0.409896702517681	0.539845619037271	0.479957815638683		48	-0.377391158941188	0.541695094958991	-0.312230376881999
	49	-0.330976737074613	0.913700575712546	0.172141645771973		49	-0.459703355367291	0.730067071060838	0.286945104202703		49	-0.669926756512585	0.700222780861227	0.0223748160374627		49	-0.550202639716362	0.265852713285924	0.0430929220883827
	50	NaN	1.00923237871265	-0.596103789992687		50	NaN	0.764883569328535	0.32432865943051		50	-0.890604442410889	0.0797679817834326	NaN		50	NaN	0.740479203357818	NaN
	51	NaN	0.874597988458034	NaN		51	NaN	0.594199183049923	NaN		51	NaN	-0.345064885350715	NaN		51	NaN	0.321897417754449	NaN
	52	NaN	0.545171488680085	NaN		52	NaN	0.67649237682863	NaN		52	NaN	-0.309328149357213	NaN		52	NaN	-0.0474893762314955	NaN
	53	NaN	0.522460172209834	NaN		53	NaN	0.571934908237356	NaN		53	NaN	-0.110147418056659	NaN		53	NaN	-0.0971513914495357	NaN
	54	NaN	0.347586719329463	NaN		54	NaN	0.596137524573989	NaN		54	NaN	0.19252856413405	NaN		54	NaN	-0.0843026233268961	NaN
	55	NaN	0.497376416671111	NaN		55	NaN	0.720180839126115	NaN		55	NaN	-0.253159104252314	NaN		55	NaN	-0.341146092302293	NaN
	56	NaN	0.331118849552399	NaN		56	NaN	0.767874975734377	NaN		56	NaN	-0.0514087052882914	NaN		56	NaN	-0.179517422561739	NaN
	57	NaN	0.210660767297846	NaN		57	NaN	0.332988972430967	NaN		57	NaN	-0.424005602071705	NaN		57	NaN	-0.519851458669857	NaN
	58	NaN	0.778889398207936	NaN		58	NaN	0.0435227424567608	NaN		58	NaN	-0.254223601171102	NaN		58	NaN	-0.582979650877035	NaN
	59	NaN	1.00837249292629	NaN		59	NaN	0.420756023908088	NaN		59	NaN	-0.37171967237445	NaN		59	NaN	-0.355440712809208	NaN
	60	NaN	0.717800775546909	NaN		60	NaN	0.412646328029189	NaN		60	NaN	-0.309920985014558	NaN		60	NaN	-0.244835904551783	NaN
	61	NaN	0.243113834638408	NaN		61	NaN	0.097458948429612	NaN		61	NaN	0.263564369735456	NaN		61	NaN	0.0133060003884163	NaN
	62	NaN	0.570360214450818	NaN		62	NaN	0.11060175510722	NaN		62	NaN	0.284652775614022	NaN		62	NaN	-0.013666573389403	NaN
	63	NaN	0.923690356944008	NaN		63	NaN	0.157582302885405	NaN		63	NaN	-0.16062827268989	NaN		63	NaN	-0.250921815528459	NaN
	64	NaN	1.08732486060191	NaN		64	NaN	0.221454414085188	NaN		64	NaN	-0.166048375997396	NaN		64	NaN	-0.244641967538868	NaN
	65	NaN	0.748325301475254	NaN		65	NaN	0.685319989181219	NaN		65	NaN	-0.0680912221429949	NaN		65	NaN	-0.343692768042057	NaN
	66	NaN	0.645811244402839	NaN		66	NaN	1.29539492420711	NaN		66	NaN	-0.279971584372741	NaN		66	NaN	-0.191507934201613	NaN
	67	NaN	0.617673176564523	NaN		67	NaN	0.860061267889962	NaN		67	NaN	-0.485332168001868	NaN		67	NaN	0.0968523531091997	NaN
	68	NaN	0.534421826425027	NaN		68	NaN	0.66361288715554	NaN		68	NaN	-0.968429842606048	NaN		68	NaN	0.211706194351573	NaN
	69	NaN	0.982214992644418	NaN		69	NaN	0.61196138568414	NaN		69	NaN	-1.21207431813202	NaN		69	NaN	0.673643832035942	NaN
	70	NaN	0.875888719286354	NaN		70	NaN	1.39341876471094	NaN		70	NaN	-0.831408159560587	NaN		70	NaN	0.0571470523957677	NaN
	71	NaN	1.08879479628847	NaN		71	NaN	0.877531118669864	NaN		71	NaN	-1.20310104275866	NaN		71	NaN	-0.0625159408955947	NaN
	72	NaN	0.487865704657638	NaN		72	NaN	0.544046601763277	NaN		72	NaN	-0.522983387879183	NaN		72	NaN	0.2075008515515	NaN
	73	NaN	0.594183358192879	NaN		73	NaN	0.347643283115305	NaN		73	NaN	-0.592922306913215	NaN		73	NaN	-0.0906669424952925	NaN
	74	NaN	0.329471410649585	NaN		74	NaN	0.441519696956698	NaN		74	NaN	-0.859583498739641	NaN		74	NaN	-0.269909464279134	NaN
	75	NaN	0.161889759107799	NaN		75	NaN	0.083651768148781	NaN		75	NaN	-0.247661655712274	NaN		75	NaN	-0.154049430064825	NaN
	76	NaN	0.189991591681348	NaN		76	NaN	0.351180257981001	NaN		76	NaN	-0.560504123324633	NaN		76	NaN	-0.343066781264222	NaN
	77	NaN	0.060424366939051	NaN		77	NaN	0.550688318143887	NaN		77	NaN	0.449654101952345	NaN		77	NaN	0.11980274910496	NaN
	78	NaN	0.139688354606714	NaN		78	NaN	0.115793726264181	NaN		78	NaN	0.345835232771431	NaN		78	NaN	0.873451790361741	NaN
	79	NaN	0.579413164543097	NaN		79	NaN	-0.0987726075027088	NaN		79	NaN	0.0686228315773739	NaN		79	NaN	1.36735993196137	NaN
	80	NaN	0.642651069060165	NaN		80	NaN	0.0317451838580347	NaN		80	NaN	0.217043478535938	NaN		80	NaN	-0.0624114747399652	NaN
	81	NaN	0.579030644976831	NaN		81	NaN	0.0844930947959899	NaN		81	NaN	0.193720266197493	NaN		81	NaN	0.114233989639206	NaN
	82	NaN	0.643872029639101	NaN		82	NaN	0.369619095418706	NaN		82	NaN	-0.230039184072606	NaN		82	NaN	0.621162954713998	NaN
	83	NaN	0.471656656711271	NaN		83	NaN	0.37038249101015	NaN		83	NaN	-0.937274016849933	NaN		83	NaN	0.938320663915543	NaN
	84	NaN	0.338921360425014	NaN		84	NaN	0.653555018953458	NaN		84	NaN	-0.414467958759921	NaN		84	NaN	0.984958296989974	NaN
	85	NaN	0.177737696437166	NaN		85	NaN	0.510641848107482	NaN		85	NaN	-0.750652891199896	NaN		85	NaN	1.20526505703517	NaN
	86	NaN	0.0058795083993671	NaN		86	NaN	0.635825384441949	NaN		86	NaN	-0.975947226784528	NaN		86	NaN	0.535676389554744	NaN
	87	NaN	0.300392404079917	NaN		87	NaN	0.539579352592375	NaN		87	NaN	-0.844164377412812	NaN		87	NaN	-0.0959454216438768	NaN
	88	NaN	0.725819204658554	NaN		88	NaN	0.371154515958834	NaN		88	NaN	-0.364251898792249	NaN		88	NaN	0.156102216230958	NaN
	89	NaN	0.36828483166338	NaN		89	NaN	0.773915848514254	NaN		89	NaN	-0.443011828907687	NaN		89	NaN	0.605945341108265	NaN
	90	NaN	0.197672399608623	NaN		90	NaN	0.636246859365126	NaN		90	NaN	-0.419372350019438	NaN		90	NaN	1.131028652018	NaN
	91	NaN	0.223254420377782	NaN		91	NaN	0.637615891596766	NaN		91	NaN	-0.0329078219911325	NaN		91	NaN	0.381394574397964	NaN
	92	NaN	0.364132102533333	NaN		92	NaN	0.528913911613391	NaN		92	NaN	0.0270132867690137	NaN		92	NaN	0.0292963839092994	NaN
	93	NaN	0.40763368798086	NaN		93	NaN	0.226855487242002	NaN		93	NaN	-0.466914360285044	NaN		93	NaN	-0.0804299543692828	NaN
	94	NaN	0.663963177672501	NaN		94	NaN	0.332699655738105	NaN		94	NaN	-0.803222502750755	NaN		94	NaN	0.466315505529163	NaN
	95	NaN	0.746640078240146	NaN		95	NaN	0.322132936457102	NaN		95	NaN	-0.915981977645169	NaN		95	NaN	-0.0270295343453725	NaN
	96	NaN	0.682294598899584	NaN		96	NaN	0.999056201053936	NaN		96	NaN	-0.626968179903942	NaN		96	NaN	-0.092519759776234	NaN
	97	NaN	0.677980799227454	NaN		97	NaN	1.30801656159703	NaN		97	NaN	-0.428054925523366	NaN		97	NaN	0.103508975283288	NaN
	98	NaN	0.472018956242829	NaN		98	NaN	0.991273035697862	NaN		98	NaN	-0.674813346110517	NaN		98	NaN	0.214549206439492	NaN
	99	NaN	0.671507089482165	NaN		99	NaN	1.05612719070893	NaN		99	NaN	-0.567957087315021	NaN		99	NaN	0.0618785576694519	NaN
	100	NaN	-0.0191711717598557	NaN		100	NaN	NaN	NaN		100	NaN	NaN	NaN		100	NaN	-0.673928191821434	NaN

## Sheet: panel 4g
		Esr1					VGlut2					Ctl					NPY
	unit id	tuning score Opto	tuning score Air puff	significance		unit id	tuning score Opto	tuning score Air puff	significance		unit id	tuning score Opto	tuning score Air puff	significance		unit id	tuning score Opto	tuning score Air puff	significance
	1	-0.289412766283907	6.93718718940822	0		1	1.20731992030587	2.5395754035778	0		1	-1.04588263202431	1.41988131784575	0		1	-1.76668707892701	0.652301750243029	0
	2	2.37375245687884	2.5372208352232	1		2	0.920898084351198	1.16133527592076	0		2	-1.02259780610208	-1.72621444806967	0		2	0.471773797594675	5.11061725183803	0
	3	0.539685590644034	3.06231654390278	0		3	-1.21008000968189	-2.51290330259646	0		3	-2.42865974636212	0.685593857939832	0		3	-6.64039967439427	-1.36542023989027	-1
	4	1.86099204054144	-0.89003581770997	1		4	3.93794074181579	2.35979029365705	1		4	-0.617234231470847	2.2470599270569	0		4	1.31579632442605	6.14236310127295	0
	5	5.70752265956577	2.86682187251465	1		5	-0.795995026937517	-0.96841981623254	0		5	-3.6620346538919	3.87328281804478	0		5	1.3188731837542	6.06116973723142	0
	6	7.79552161068348	5.42775641038143	1		6	-0.291942846017207	0.268255360253855	0		6	-2.44274606908328	0.950333676075429	0		6	-7.30810179102753	-8.66967109423759	-1
	7	4.2999836381	3.52449362341931	1		7	0.119155813256817	2.19441631988905	0		7	0.411665851484264	2.30412757156187	0		7	-1.32768848443128	0.9178784499689	0
	8	-0.386253083712763	1.47895768673394	0		8	2.35815181894674	0.723877202037963	1		8	-2.07249374139779	-1.22332804318394	0		8	-1.72547719028689	-1.32659244874709	0
	9	0.515218977765705	0.739751413117085	0		9	-3.16416725037919	-4.49343592661356	0		9	-1.79642935792399	1.16136497198076	0		9	-7.94132660237476	-8.66039212472208	-1
	10	4.98494190709965	4.13443290570007	1		10	0.273989118905638	2.91587205828768	0		10	-0.511659834422313	5.88734435255866	0		10	1.70420504218274	4.32981795872328	0
	11	-2.24779293389858	2.21053100341663	0		11	4.64353873150991	0.509459927144883	1		11	0.723734954734584	0.997530297860407	0		11	-6.26965181076276	-1.85572769506731	-1
	12	3.19553913957123	2.24729188633986	1		12	1.11414352542398	0.903904836736912	0		12	-0.332243701856555	3.07771010101675	0		12	-0.777874869335954	4.59247936027089	0
	13	5.05847876508428	1.00919883334981	1		13	3.14050256723627	1.33483681471533	0		13	-3.02107451503236	-3.78504741440828	-1		13	-0.0905690733684268	-1.94096542694348	0
	14	2.84247369312639	2.04436154797054	1		14	-0.74034266034271	3.21983620408901	0		14	-2.77138836334099	5.75927915953461	-1		14	-0.354711065770188	2.4006180522203	0
	15	1.34743774687511	4.06906118072558	0		15	0.656818044413007	-0.0771388561816334	0		15	-2.83738394604638	2.33303608694611	-1		15	-0.771766705125872	-5.46148683581954	0
	16	0.380133010635782	3.91804390548806	0		16	1.11085037057895	0.0999293795649886	0		16	-1.82983768500833	5.60976535817086	0		16	-1.50267363597757	1.72941928607545	0
	17	-2.33086942194524	3.49035127621081	0		17	0.960474477429953	2.94310655201643	0		17	0.904415261742165	-0.562951160345077	0		17	-1.06633167969299	0.484079925185306	0
	18	-2.8728710035883	0.564928188908641	0		18	3.07944421812287	5.72759009971104	0		18	-0.321360720365249	4.28058069665211	0		18	-0.664387255907578	5.01263527580971	0
	19	-7.58812962158711	-0.00616325291900763	-1		19	0.347071421798528	2.59786526314554	0		19	-1.21583554176959	1.27957372067962	0		19	-0.713043064267179	2.49826459067495	0
	20	1.73131804110553	3.66782791002615	0		20	3.24679985654225	3.92976539655871	0		20	3.26434150131504	5.48187867158764	1		20	-2.05568218573927	1.37926574460727	0
	21	3.54915969293949	2.38575163266316	1		21	-0.311099582200193	1.40666829724325	0		21	0.393892383565983	3.38426924240596	0		21	-3.18726549734657	1.14688695799457	-1
	22	-2.18385878560569	1.83528577582383	0		22	-3.24834885035675	-1.47174509383659	0		22	-5.89925436699047	-4.37063862670229	-1		22	-5.96466045844846	4.43206190177346	-1
	23	-3.05181511309916	-5.40201295003533	0		23	1.4205728835772	0.24866811109764	0		23	-5.68846548535543	3.79926669259969	-1		23	0.51468143406342	1.12432181997865	0
	24	0.809798775638849	0.136002219457792	0		24	-2.11640527682941	-0.725133045665544	0		24	-4.57785748489385	-1.20641804599646	-1		24	-12.492721118735	-4.90159014709648	-1
	25	0.839534180807861	0.32875549148373	0		25	1.13271392568891	0.757350292873493	0		25	2.05364683914215	-0.613968470434421	0		25	-2.6591998629526	-1.21507776442147	0
	26	-0.380220773698293	1.04377142206009	0		26	-0.583939422616665	1.26873682607555	0		26	-0.773431521223187	3.26212175688042	0		26	-1.67429705742228	4.13302093171934	0
	27	3.78968391818556	0.106772974252171	1		27	4.28999369755797	3.18416176418611	1		27	-4.74596800241803	4.56886400701016	-1		27	-3.32798787052091	-6.12345780939347	-1
	28	2.83576232961984	3.50698781175336	1		28	4.53084438160469	2.55564833817575	0		28	-1.67867122075653	2.45737174841208	0		28	-1.19665705636439	2.86238906465718	0
	29	-0.698639791363082	2.31021367727755	0		29	-1.16323807235601	-1.83245072784033	0		29	0.260189666869515	0.20745122595175	0		29	-0.671292643531316	1.91397440067264	0
	30	-2.81524000737131	-1.78789001505923	-1		30	-1.77584328290102	2.04358016276868	0		30	-3.34501404417116	3.75592961733974	-1		30	-1.24794944603706	3.25952193007298	0
	31	9.90160234527	6.78060826289497	1		31	1.85049874611083	-0.0812157989387016	0		31	-0.101318459738429	4.11543856554839	0		31	0.223719762567997	-1.34141483834049	0
	32	-5.55391216683186	0.393195776134007	-1		32	2.12954153795973	4.48422943065894	0		32	1.35307448509088	4.99428867188358	0		32	-2.25749685441437	-1.53012498239606	0
	33	-0.0728136007158416	-0.195180074833872	0		33	1.33006204370368	1.38895959196362	0		33	0.469295726161588	0.483131191009113	0		33	-0.414316241664912	-5.16977207097327	0
	34	4.90486274720707	0.728326817423146	1		34	1.65251363497077	-0.0438836259438033	0		34	1.35415373671273	1.85478330879745	0		34	-7.45034497464253	-0.58434664316461	-1
	35	2.60917939575533	1.60646858380911	1		35	4.90128493709174	1.70232578753897	1		35	2.03871339951981	-0.667497530349418	1		35	0.2202029695308	-7.39935480126489	0
	36	4.78148370160118	3.53414631242738	1		36	0.295164468660715	0.475377141281978	0		36	1.97480736577566	5.13865849884264	0		36	-1.83002252163636	-0.765610097800728	0
	37	-1.03928472443937	1.07036391740152	0		37	3.34045163535143	4.98566730999025	1		37	1.65607591478718	-7.04323129858798	0		37	-1.86659189792116	0.414350894480098	0
	38	1.71302554711403	2.2481482148573	0		38	2.64225393970422	1.25409987728699	1		38	0.793397181368149	4.15181385649121	0		38	0.177853855535514	-1.49797662553225	0
	39	0.146451030700468	0.720934490229373	0		39	-0.496270927938405	-1.25202917578609	0		39	0.37870887944569	3.59069187440686	0		39	-1.890085351276	1.45517189086266	0
	40	1.28022904525931	3.75897125154561	0		40	3.43168647043329	0.449755377526802	1		40	-4.98613205974628	-2.08578278688748	-1		40	-0.257595771737944	4.82120973420543	0
	41	6.85609695736821	5.74940273478302	1		41	10.1758567624097	8.16993234945322	1		41	-1.25387975341528	3.34893840500703	0		41	-1.16959501184964	2.13473504774528	0
	42	0.331052217909751	2.93660831658284	0		42	1.65741817480933	0.855076921828245	0		42	1.18557942091385	1.99749467507692	0		42	-1.94792317955051	0.307319092782182	0
	43	-1.23952013232215	1.07904813097241	0		43	6.04321526978696	4.97168833811566	1		43	0.832666475880839	1.24772885153185	0		43	-4.4707030778403	-7.15991297193696	-1
	44	-0.957610730529979	0.0658047995914485	0		44	7.45911349184898	5.01136751991316	1		44	-0.935546796385104	3.91008487431714	0		44	-1.92798526149703	-4.35066279540203	0
	45	1.88260942344548	-0.677479746410522	0		45	6.97436203895375	0.686658158148303	1		45	2.3758940588037	1.84349779335777	1		45	-0.903346867627513	1.72992380879924	0
	46	3.12474871489975	1.28890334069465	1		46	-1.77323541629618	1.38924056640654	0		46	0.623425750271525	-5.68330903975289	0		46	-0.329944720600696	1.68595239781127	0
	47	0.156430450539575	0.441187896242942	0		47	0.874652602334257	3.77232960165915	0		47	-1.20860256797983	0.921907506924268	0		47	-0.745519714553468	-4.59950958626837	0
	48	0.0937016076387522	1.27463218525643	0		48	1.5166321592888	-1.33545971074606	0		48	-0.557990481521701	3.7344587327587	0		48	-0.0213032312055911	2.55096555757812	0
	49	0.398630183082626	1.65116783962601	0		49	0.532761000466278	2.26213570415287	0		49	-5.22603203735202	-0.885459373182774	-1		49	-1.82538098061963	1.69154769321682	0
	50	0.148008006535963	1.92764146105597	0		50	-1.74971368328912	-0.286209440732091	0		50	-1.45825280291434	1.81507268589341	0		50	-0.928789369399571	5.96922891754386	0
	51	-1.90646195308532	-1.06815255141281	0		51	1.219856837141	4.63760483453775	0		51	-1.88558280802132	5.33007918454449	0		51	-1.22424664079108	0.881191627416298	0
	52	0.522958686738545	2.45377421347614	0		52	3.36246222719543	-0.522722007612197	1		52	-1.44734088444182	-3.09587854806514	0		52	-4.12815367866001	1.58419946897881	-1
	53	-0.390854031107936	0.27791301917558	0		53	5.26267546024529	3.4257856261677	1		53	-0.378793576914909	3.23745526335438	0		53	0.513783424504016	-0.209764477116124	0
	54	4.50547853139513	1.57144610158849	1		54	1.1963350493705	0.128418048078103	0		54	0.206609031782255	-3.50211146656091	0		54	-2.94848099189297	1.4818041824299	-1
	55	1.4716069271861	1.70926032927951	0		55	-8.75120313537105	-0.557199661833899	0		55	-0.570304534278237	2.24102577776978	0		55	0.223820169634083	2.40661143025998	0
	56	2.0058939391017	1.58839296074728	1		56	3.56306655022187	0.0691221718686491	1		56	-1.14639383061438	-1.21118658979492	0		56	-1.91913459581502	1.62307381237375	0
	57	0.545140192182451	1.9320367178714	0		57	2.58268128032629	1.31019753375221	1		57	-1.5442346208838	5.271402685668	0		57	-10.62186767989	-6.98748267052945	-1
	58	-1.14421772701684	1.73697332871899	0		58	-2.78692121639475	0.0852488388138566	0		58	-2.42386426438774	4.43669511758937	0		58	-0.700780700718654	2.00600823826767	0
	59	0.301467775753296	2.54964790284891	0		59	-2.35630412743464	0.823187145783912	0		59	-0.0875462303472876	3.48818657068455	0		59	0.195590421092833	1.7816923417928	0
	60	0.896350049988025	-1.10763724704113	0		60	-0.0355849124510566	0.76735670231594	0		60	-2.60343565999785	3.53547789901496	0		60	-1.20609470084639	3.09817578542003	0
	61	1.99045526831066	1.0486747662555	0		61	0.0472864638110435	0.444718626678833	0		61	3.48161457745624	-3.07302852595403	1		61	-2.83853623128607	-4.64968473754897	0
	62	2.24841520052979	2.85866601657081	1		62	-2.82202778859662	0.268924136321732	0		62	-2.91123679306991	1.85038640617793	0		62	-1.99286042319252	2.97040834973577	0
	63	-2.25318435894522	0.906363364910836	0		63	1.29787609489316	2.51347397457854	0		63	0.288283565671734	2.51626859937412	0		63	-0.411000199376412	1.64726020564562	0
	64	0.837656756486009	0.414678435074838	0		64	2.74216664379866	0.760862067065839	1		64	-6.18709046035395	3.00829429359043	-1		64	-0.192038501713913	3.22844341690061	0
	65	2.18521515350036	3.04573940310855	1		65	-4.48532888323044	-1.215464117819	-1		65	-0.812273300800045	0.991642361012269	0		65	1.07014366832111	0.737956482778332	0
	66	0.120943007200449	1.65575242478712	0		66	1.6398340450501	2.00315178381084	0		66	-0.818223169842792	2.60515438074392	0		66	-1.16739422630742	-0.288094070869202	0
	67	-4.47169791785072	0.632065805627567	-1		67	1.94709381958453	1.37518138964407	1		67	-1.320986035649	3.38062806115908	0		67	-3.72643472690147	4.79953162093843	0
	68	-2.99679426318771	-0.0276554713329609	0		68	0.747373520445624	1.48169410372712	0		68	0.0661051464626428	0.10777372970089	0		68	-3.16688901660753	-2.64903989725704	-1
	69	-1.90987004354086	1.26935234074058	0		69	-6.82624257860789	0.0232808236372643	0		69	-0.108364622026374	2.90063774955205	0		69	3.01383138546284	0.917651657135352	1
	70	-0.218146110195382	-3.0586330991905	0		70	2.11428133754937	2.57267092060593	1		70	2.41758485428247	-1.37066624597791	0		70	-1.44992812322282	1.0631859966751	0
	71	3.98874249965536	0.783777333036954	1		71	4.03356722015502	-0.554073666070837	1		71	-3.45538684467357	1.9693183951827	-1		71	-0.319214843046467	3.48348287872697	0
	72	3.22365854989975	1.43065476448246	1		72	-0.752844643881744	-0.982612316358137	0		72	2.58987106412408	3.06773782289478	0		72	0.465184248970592	1.84113079225353	0
	73	-1.46980242400869	4.58930440850656	0		73	4.97937327846975	0.724231705693951	1		73	-1.25455808965318	2.75141529380464	0		73	4.24024335263122	1.91843664819241	1
	74	1.78530112124645	3.54516902062433	0		74	8.02282492898586	3.49280589761458	1		74	1.88930512188847	8.79266169340278	0		74	-1.7364402882937	-0.259180837409852	0
	75	-0.0978500647595327	0.31316549146303	0		75	0.99418785374134	1.25093854409561	0		75	-1.9014524220896	-0.435511142474566	0		75	1.82737239718109	2.95948777809585	0
	76	-0.130439295927143	-0.705601413824102	0		76	2.96084794076758	1.76000974102959	1		76	2.3371483472548	-0.0481108949138008	1		76	-1.19347337547578	-1.98528192228133	0
	77	-3.07017929984822	0.980922988246595	-1		77	-2.90916081154458	-5.24951269312781	0		77	-1.59162610470246	1.27089633625332	0		77	1.96398961712504	-1.78798692380948	0
	78	-7.87149748430202	-2.63919408245696	-1		78	0.598160647073877	-1.18329921193609	0		78	-0.820884189248705	3.47971198908647	0		78	-4.83151726745509	-6.74427393633758	-1
	79	7.52978575854783	2.39124315019232	1		79	-1.18310545243199	3.26335945651183	0		79	-0.440780453237457	2.48176937756985	0		79	0.759553348200324	-2.78618820658497	0
	80	1.72248330703405	2.38341630374025	0		80	-0.498660075955026	1.43045175749611	0		80	-1.12474840655321	4.2918991050838	0		80	-0.897964219163536	0.900674724559112	0
	81	1.0991574837942	0.687202507658026	0		81	5.95314494408927	3.88491142849259	1		81	-1.1684860728293	4.81253638829859	0		81	-6.6010021210097	-9.97593217828447	-1
	82	-6.86160034032226	2.87140878859285	-1		82	1.08630631402651	-0.586827683763921	0		82	-0.705500509795911	6.31797352811409	0		82	-2.13493318417904	-0.582325961875659	0
	83	1.26631208041828	1.60538958091028	0		83	2.70105967158244	3.79583567796391	1		83	-1.48877913291311	7.22435656412753	0		83	0.00932784547511973	2.74221875513309	0
	84	4.70216678439492	4.20309957116262	1		84	-1.27701541057612	2.89448622758895	0		84	-2.9794727414562	0.120267366823771	0		84	-2.98452302517554	0.755521916399095	0
	85	1.31889761401769	1.14244424072635	0		85	1.67443962251042	-1.19723518160941	0		85	-0.759718363315827	0.0658472676777269	0		85	-0.429778317340202	2.17718306607871	0
	86	-1.0287460955314	3.93886849588712	0		86	0.443095693321423	1.89630680551027	0		86	-2.17894976208024	2.30725950958685	0		86	-9.89879089743801	-8.7759929994139	-1
	87	2.03125889771319	1.92487688993754	1		87	6.91732614646339	3.02024890773349	1		87	0.218128804482817	2.19307682143904	0		87	2.61493729503783	4.21813762344783	1
	88	1.45314318932029	4.09335013311399	0		88	0.107385102089593	0.0605654905849876	0		88	-1.19850482075613	-2.25571746237198	0		88	-0.856785623137761	-3.30438329033809	0
	89	0.592759550497542	-5.49003691317891	0		89	-4.94065162051892	1.88498484800302	-1		89	0.103543663020202	1.76585817910187	0		89	1.92739008629601	2.48784765653287	0
	90	-0.638440122153079	4.3877844046156	0		90	-0.764575462387558	0.449900683985878	0		90	-1.75403467755778	1.66433685635271	0		90	-2.98839402215248	-1.88574148213041	-1
	91	-5.14033025458083	1.07824019784044	0		91	3.10309989524072	3.13178414786523	1		91	0.873242702708715	1.03374751649216	0		91	0.763317529465417	3.73407397618917	0
	92	0.857688265439801	2.20399694701458	0		92	4.29248863978745	3.51061922613673	1		92	-0.0957247718876043	1.81620805288994	0		92	-0.276758670430386	-1.48808694354562	0
	93	-0.044699654131321	1.90660841621819	0		93	1.5089995073495	-0.585941373058561	0		93	-0.179530687542807	2.48506807168014	0		93	-0.213090782235756	1.07486482236659	0
	94	-3.31562307592798	-4.4745475453758	0		94	-0.542737777697291	2.26445202334485	0		94	2.11291421125841	4.56527169916695	0		94	-0.167462276646947	-0.284597750524486	0
	95	3.58049410873241	2.38620978271931	1		95	2.91546167195345	3.70814158297417	1		95	-3.71952800473322	2.57378644051143	-1		95	0.678052584867789	0.0262535868544233	0
	96	1.38024554850482	1.6045972284647	0		96	0.59726810578419	2.71656038054227	0		96	-1.36886460163902	3.96163761668657	0		96	-2.15937475259	-3.33202557662306	0
	97	3.214911603919	-0.621610193504937	1		97	1.64365257260672	0.551178061183946	0		97	-1.32015658834675	2.98344224843313	0		97	0.75744041568547	0.834716317581355	0
	98	-1.03246140111402	1.47361863782933	0		98	1.86669499258707	1.57978548391108	1		98	2.38761211708739	10.8145363375822	0		98	1.36621043624036	1.70833987504275	0
	99	2.11487977150972	1.5269024620707	1		99	-1.03324378980554	2.63514528816481	0		99	-1.566260702731	3.51083973754686	0		99	-0.412516793381804	3.27878528411107	0
	100	4.65477484522147	1.22041654748044	1		100	-1.73295962717337	-2.88805906973942	0		100	0.282105538140138	1.57314049243938	0		100	2.91068898834452	3.56663113724634	1
	101	5.12133087894893	-4.67839037005852	1		101	0.19185562894449	2.27457190826123	0		101	1.13365169948148	-2.53326810394978	0		101	-2.4977354432928	-2.23944437737413	0
	102	0.478038304773195	4.55540932621851	0		102	-0.295868232925023	-1.36453953660126	0		102	-1.47022264069139	2.61572416631463	0		102	-4.71983229191987	-2.60736021024942	-1
	103	2.45813443910277	0.78963997376059	1		103	-4.81043974436179	-4.46944943082105	0		103	-0.435994699415775	3.46213215223966	0		103	-1.06335025743421	-0.443922648749655	0
	104	5.96201366221489	0.181873602817596	1		104	4.67094342022925	-1.14141368906634	1		104	-0.0439080151680777	2.72136931538852	0		104	1.45650446527059	2.21896051598481	1
	105	-0.649078028635121	4.05188117763485	0		105	3.60333191413089	-0.201025811218836	1		105	0.575838698940049	7.00321017669974	0		105	1.17499074855112	-0.360681275791365	0
	106	-0.484621447950208	-0.7658522838134	0		106	1.73014858329173	-1.35608991289656	0		106	1.53727861380885	6.56487817104289	0		106	-0.273836146315159	2.59235505951099	0
	107	7.41504446221512	3.33793683041989	1		107	-0.215983808761708	-3.172457752813	0		107	-2.44089451176608	0.470884701368572	0		107	-0.897091979243775	1.47327533549462	0
	108	5.7224921284549	3.13204096561861	1		108	2.30223769314826	1.5325621273831	1		108	0.0993701075789883	3.37285971656973	0		108	-2.37260486098903	-4.16665890405588	0
	109	3.92620532939244	3.70793147718002	1		109	2.49881341299136	0.512233580160302	1		109	-3.0429469268848	-0.900538742915992	0		109	1.03517282566408	3.13631471597012	0
	110	0.518161784185822	4.10824035390332	0		110	1.89904049677678	2.49532106025205	0		110	0.313174631143089	2.37485724582757	0		110	0.413823631350801	3.03022461720478	0
	111	2.32476211223974	0.882343837341586	1		111	6.38618575008997	-0.32196167836259	1		111	-0.898139393858484	0.121296624371956	0		111	1.19291557245109	-0.421166426843731	0
	112	2.3270694197563	0.845024952418327	1		112	1.96244132609507	3.33589387387063	0		112	0.110381681539141	2.15165845583153	0		112	3.34013889643557	1.7348882547901	1
	113	3.24229118114056	2.46469484786133	1		113	3.64120469302468	1.81487764001075	0		113	0.547619004576529	1.53600070836981	0		113	0.242383646706119	2.68726851198342	0
	114	-2.20494220894269	0.74713311405592	0		114	-2.15407539987836	0.10015358226976	0		114	-0.110944104659581	2.64976811063698	0		114	-1.37935606224146	3.8377060940773	0
	115	3.90712356705291	4.97057488229081	1		115	1.6218953468325	1.37507138510788	1		115	0.431956234255332	3.14901995901635	0		115	-2.2580195271272	-3.29695298372033	0
	116	-1.61544408584345	1.69273039265703	0		116	-0.0348744199618055	1.18965400168511	0		116	-1.03703713878787	4.08473028430625	0		116	0.0486112363503573	3.04385565762684	0
	117	-0.132042990891306	1.89092074400786	0		117	1.73487726430529	-2.39221195558485	0		117	-0.762890014287238	1.2802644885607	0		117	2.72392036885702	3.27686350362215	1
	118	-1.74496302108719	4.11275635621567	0		118	1.82232614571833	3.8798674269105	0		118	-0.444092414266219	3.1827930453723	0		118	-0.00231880796604098	0.499807926916252	0
	119	-2.95142818860853	-3.29454886184241	0		119	-1.98080298191353	-1.6755313637469	0		119	-1.37148207371976	1.13803640700635	0		119	-0.48503894427855	0.371550218221443	0
	120	2.68326892970819	2.28293958131521	1		120	6.44922206166522	2.77537774383077	1		120	-1.25405598301853	5.99895990859632	0		120	-0.155438716327225	4.20832563324096	0
	121	4.71518041129516	2.68719212878293	1		121	1.12752390836961	0.481294240681231	0		121	0.948943988224198	3.0392650556197	0		121	-6.82516035628872	-8.77708869544459	-1
	122	2.35567032921792	4.90987965293028	0		122	2.03378471948761	-0.684753875682798	1		122	1.99748365622046	3.06353698712701	0		122	0.333608887764837	1.31930763626165	0
	123	5.37526696782099	0.310297897730622	1		123	-2.09943678790868	1.65743442205423	0		123	-0.16447667311345	2.29862835885446	0		123	-0.692822563759597	-0.575245527220955	0
	124	-14.7838643595825	0.741539959177711	-1		124	1.38686271021776	-1.02913767112008	0		124	0.998432254146353	2.59257655910743	0		124	-0.106393783788335	2.94919506567301	0
	125	1.65324772088162	2.01530856727528	0		125	-5.76446997688102	-0.95914030877761	0		125	-1.68970258846567	-0.839152392438951	0		125	0.71965444761009	2.21689676139852	0
	126	3.3673972042545	2.08513561052517	0		126	4.49175058782041	4.51321762744252	1		126	-0.0819218233287009	4.9884460636313	0		126	0.0456650877923167	2.39270609546925	0
	127	1.22476160190058	1.62608085687988	0		127	3.76471512643538	-0.800830039008978	1		127	1.86262627237023	-0.617952526763199	1		127	0.274379007950635	3.56083604916388	0
	128	2.5782455378407	4.15183913299094	0		128	3.53880524617405	2.81167961844994	1		128	-0.566178623529733	3.94077184786813	0		128	0.614882893411903	1.85428977689494	0
	129	0.493028953284182	3.4794321892514	0		129	3.26801078845194	1.75309123498502	1		129	-1.05570108043459	1.89377188891759	0		129	-1.83327295505291	3.49038892818057	0
	130	1.55315421075146	4.06447089074374	0		130	-0.505020665214758	0.242874569031262	0		130	-0.291644665411859	2.40961555612637	0		130	0.81610914678654	2.00355987739414	0
	131	6.55781865202603	2.62243273049381	1		131	5.03943141491412	6.61127719814713	1		131	-0.285533953590146	1.26433297589957	0		131	-2.03850535098853	0.153964102463506	0
	132	2.67492051285703	1.5515601888255	1		132	2.85093553639846	2.46187123570016	1		132	-1.17963106718212	1.88126968236805	0		132	-0.393560128293857	0.821834596700368	0
	133	1.91748969910852	0.266210947987989	0		133	2.12140764996239	4.05824797645835	0		133	-0.75434821935463	2.55462137803411	0		133	0.583829590324405	2.67706930856435	0
	134	8.21473514595303	2.6648786752319	1		134	0.73756858254718	1.39628294485255	0		134	0.572409155813125	3.01981654030747	0		134	-2.06781698085772	-5.22209091113308	0
	135	5.13771296876081	2.00140872207578	1		135	2.59839311538517	0.28266222992402	1		135	0.0696030617518639	2.02644391320724	0		135	-1.98830028274818	1.76959805317181	0
	136	-0.828409511764332	1.47301918230807	0		136	-3.17165649705013	0.0840544204093956	0		136	0.0482528490613143	2.24659783929492	0		136	-0.282128200066855	6.68164801358785	0
	137	0.477239374286254	-1.96517875791884	0		137	-2.31799711201227	3.00178334507651	0		137	1.21221802449179	-0.150060322276348	0		137	0.251198630422605	2.40597083371849	0
	138	1.02070175044646	1.89686657626794	0		138	1.67418795568455	1.67881326310723	0		138	-1.02811824417156	2.51603073338983	0		138	0.22873110819914	2.80343502970771	0
	139	-0.761631065950899	1.44070499947579	0		139	-19.5747600358385	-5.66770683869424	-1		139	0.477559404917478	-4.7735468117483	0		139	1.30760006498681	1.89938905738141	0
	140	0.0560996803341402	-2.06365205746715	0		140	-7.02128238172531	-4.22040870640479	-1		140	-0.627691734996868	1.32079388769511	0		140	0.204370909809348	0.646954999974819	0
	141	-7.72871322786817	-5.28627774828478	-1		141	0.727225050866212	2.75974795048053	0		141	0.776379861104006	0.99108232858406	0		141	-0.753563361539213	-0.39782201023985	0
	142	1.21870229915953	0.808105035244864	0		142	4.79807874086992	2.85136233510911	1		142	0.382630546056294	1.64874341727295	0		142	-2.27025492367858	-0.11801377425108	0
	143	-2.79399907204202	1.30948029134483	-1		143	-1.44860757072288	1.78345852801556	0		143	-0.749708652209492	0.442215551341153	0		143	-1.33415302132989	2.20803952310654	0
	144	0.956779070307695	-0.612332701552553	0		144	-0.272996605009003	1.49038948994337	0		144	0.117949704744228	-0.330718993001085	0		144	-3.93892463020211	-0.732466339046688	-1
	145	-1.09086972918402	1.92048196787223	0		145	-1.65104343232623	1.67280058678089	0		145	-1.73414189194662	1.76192977068568	0		145	4.82334390123624	0.291469470260088	1
	146	1.97440380221552	2.035316822349	1		146	7.39453381554494	0.601761765501551	1		146	-1.23792072432543	3.54354443685544	0		146	1.82113560863029	0.017750517723913	1
	147	-0.789615261524055	3.97226362462576	0		147	2.63908659316258	1.39447166517615	1		147	-0.579977270914002	-1.72509018188937	0		147	0.837775320903752	4.21966695275026	0
	148	3.48908224988513	6.58190360608801	1		148	1.90045608805456	2.04450272166542	1		148	0.103625127652821	3.11478190967232	0		148	-1.16595045434434	3.75302320442091	0
	149	-1.22364990018199	0.0892146000899494	0		149	2.25105989302122	-0.417926682806415	1		149	-0.143004045747448	2.23496182886979	0		149	-2.07262312648271	3.47998065190302	0
	150	-4.81952305452949	-0.28977877023177	-1		150	0.510007608165385	2.02123470956506	0		150	0.799002324648923	-6.21739959613603	0		150	-0.77945298319529	-0.184438960046274	0
	151	0.0227763181041115	3.27933684923554	0		151	3.81490169211831	1.66207707929573	1		151	0.081223414588914	2.28011362003183	0		151	-0.536432364627936	6.01998852625309	0
	152	2.95672961266083	1.78760380941694	1		152	0.999414658287414	3.22111453331344	0		152	-1.6688521353502	2.43525091913026	0		152	-0.365627449068556	2.907475530965	0
	153	-8.20587057991766	-3.23620128321377	-1		153	-2.51270699368729	0.269351932276862	0		153	0.211547992078246	0.0143822038478048	0		153	0.954761871453899	-5.77448406034137	0
	154	5.89178713571772	3.63736058555463	1		154	1.39745936883911	-0.78497803841324	1		154	-0.687676097037415	3.31917372676215	0		154	-2.2187644143671	2.61358808582061	0
	155	0.143805550700762	-0.991959003554008	0		155	2.94723781649167	2.07048972940818	1		155	-1.44354179638947	6.79131387301766	0		155	-0.59446305626916	3.35514701557792	0
	156	1.15602424497075	1.44053844334918	0		156	3.2514492669521	-0.934983842540908	1		156	0.773068002962987	4.46892017143324	0		156	0.952412420480621	1.79005331507554	0
	157	-2.26281769371978	0.0490186928909671	0		157	3.99543047996663	4.49254668138858	1		157	-0.742700867217453	4.78351773284653	0		157	0.390393749538848	1.02149514229041	0
	158	1.52222379764293	-3.82163925291995	1		158	8.53800813127049	3.58786683156049	1		158	-0.504191028754576	2.48950530633093	0		158	4.51782340879667	4.55560017171549	1
	159	2.28877023688093	7.82905465310481	0		159	0.218225578275819	0.189720545306956	0		159	0.18832101957738	2.31748984676495	0		159	0.942402862421377	0.856838267709247	0
	160	0.952490222077889	0.241800758789665	0		160	1.58122774440361	2.91715519104615	0		160	-0.331334880928209	0.0917911937718392	0		160	-0.291246361591738	4.18744417265728	0
	161	0.286514551356937	4.37146637712722	0		161	0.925070147700756	1.54840037146111	0		161	-0.421858128999561	3.56707287137867	0		161	0.970876059748137	1.39392144718117	0
	162	1.10274415183748	-2.07840949057497	0		162	-1.01749906481225	0.808062373381392	0		162	-0.031636967437342	0.829754785019678	0		162	-0.709938086564201	2.86354487413304	0
	163	0.741153557459088	2.83996339405093	0		163	0.480929355351228	-1.6620530948692	0		163	0.217434567203028	1.97844427990403	0		163	-0.858556279376635	2.15444756293152	0
	164	0.692302735545641	0.0916885918865009	0		164	2.55907801000946	2.24606338791768	1		164	-0.623178820862848	4.84818345921384	0		164	1.15386861145884	3.34902758564042	0
	165	0.201954314927936	0.142467009435957	0		165	5.52872613922825	2.29538193839621	1		165	0.75973602580729	-0.586102833947371	0		165	1.7870144993243	0.342365598816416	0
	166	-1.79462832958593	-1.32783258871472	0		166	-0.226843892191434	-0.33835157444412	0		166	0.529725359711204	3.50310996733794	0		166	2.13628422430054	3.80764605837551	0
	167	0.30117871279929	0.562292866724181	0		167	2.83412844062655	-0.571573356795281	1		167	0.929483052816226	3.76744816718602	0		167	-4.47993617434913	1.85412347034475	-1
	168	-3.72378004965319	1.14133581731656	-1		168	0.904512043167655	2.68565265384346	0		168	0.0505007977119275	3.6991865930828	0		168	0.191302614860964	0.119416258628988	0
	169	0.0432247510352178	0.180743425181668	0		169	-1.84293640375066	0.778402073204361	0		169	-0.223153383717443	2.34408172804737	0		169	1.05195055053263	4.81825051192247	0
	170	0.783633854221022	-1.52048131635343	0		170	-0.717248390415787	0.51051617481383	0		170	-0.308674645368962	3.10948369140146	0		170	-0.340065268005471	0.318192805097517	0
	171	-0.50526979186535	-0.816237796378695	0		171	-4.03617217549125	-1.95460899953126	-1		171	-0.222698112358096	1.52343501748979	0		171	0.520446875011747	0.538512798970892	0
	172	-1.16343059730036	2.9066374860552	0		172	-0.232854158294339	0.658723032738489	0		172	-0.389836487907621	2.48617021442132	0		172	-1.04711376800085	4.88433904135206	0
	173	1.46369696362869	0.0714001638916493	0		173	-0.114828668817996	2.51275608487216	0		173	-2.23167364799169	-1.76917581638767	0		173	-0.783386309496189	2.01207738115471	0
	174	-2.84079510237737	5.51789279105531	-1		174	-0.144334922574463	1.08884774748037	0		174	-0.17873493603399	3.53926583536837	0		174	-0.659977210307135	4.07796814901103	0
	175	-0.401903791606628	1.48177688024229	0		175	-1.71305599672099	1.65880650531251	0		175	-0.154425330563794	3.53175996122015	0		175	-0.925150554460083	-5.82890274830058	0
	176	0.890123056520884	2.28492912718927	0		176	-1.53049872436232	0.246339461555172	0		176	0.510482881452765	4.05233640559235	0		176	-4.94216270165083	2.41053972147914	-1
	177	-1.85484175247059	2.29803826133894	0		177	0.0869790662808299	2.23932735843232	0		177	-2.11701611066578	2.19215436440827	-1		177	-2.37084087975002	2.16280764720557	0
	178	3.18326509039564	0.958703137647298	1		178	0.034172294110489	1.3305349591439	0		178	-0.6763739065067	1.63400389392508	0		178	-3.30804793634011	-4.44106566418303	-1
	179	1.6871632574636	0.0711135449395797	0		179	1.94600027070468	1.41530382601447	0		179	0.390281203241842	1.63616719215483	0		179	1.05213913091815	-2.00438560828813	0
	180	2.5894451594997	0.272481539271535	0		180	6.51160753440255	-2.60742019636362	1		180	-1.19329250746754	3.68631509952172	0		180	1.67686486699254	-3.44870608496437	0
	181	-1.1175645918392	0.302104701360763	0		181	-0.326604888367918	3.03808932053583	0		181	-0.415122592116034	1.15490858448663	0		181	0.459389944456751	1.03415858932505	0
	182	-0.874053804116008	3.18465988438514	0		182	3.18415111577243	0.163446896661642	1		182	-1.19840124220454	3.80897825962228	0		182	-1.79093682079543	5.61857717482647	0
	183	0.31981233698694	-3.64358708183242	0		183	-3.41546476322381	-0.276359990890579	-1		183	-2.27925638279256	0.122713381020509	0		183	0.295746486747744	2.06628073208245	0
	184	2.45805645375515	1.6124829552543	1		184	3.66926298968868	0.527290840700607	1		184	-0.982830634032234	1.82456176752769	0		184	0.93149112078591	1.96313217901303	0
	185	-1.08458827688857	1.69642914931247	0		185	4.18912324624381	-0.841795357351686	1		185	0.256037945310744	3.58103722523467	0		185	-1.44619783067014	-1.22709538726368	0
	186	2.50041391282712	0.0818774588178767	1		186	5.92522294120943	-0.974794514410198	1		186	0.0403087289484226	3.38075709547958	0		186	3.2289841679832	-0.553799806701773	1
	187	0.948947106363536	0.158537868918436	0		187	-0.522651887938062	0.158418189201423	0		187	0.108469458106967	2.16670664374951	0		187	0.822786464294991	-3.44127859300911	0
	188	0.297406741664204	-1.3921307822078	0		188	-2.44083959156641	1.95407991064337	0		188	1.7313708971027	6.847618612174	0		188	-1.76915603056024	2.68497488389434	0
	189	-0.449041561923715	0.17050469746066	0		189	-0.893441622181704	0.749501999515715	0		189	1.27458903569716	2.06713452470366	0		189	-0.649135559174713	-4.56084248263837	0
	190	2.67532419285535	2.30107720169291	1		190	0.233663422103429	1.09014000417179	0		190	1.86333559538839	2.56119054485919	0		190	3.64806077609206	1.84810242855023	1
	191	4.43418095824247	2.40131502181125	1		191	-9.5177043490016	2.99086720570189	-1		191	1.44121189018374	-0.111089036726135	0		191	-0.725659304025682	3.1353373544288	0
	192	1.65536051683911	0.12791918719355	0		192	-0.656901638891079	-1.78764070838297	0		192	0.408430738949069	2.99843907664256	0		192	5.77552293711173	1.61854111720713	1
	193	0.246658681687585	-0.0894735857457069	0		193	7.27825240364806	3.49827036971213	1		193	0.566979060574966	1.67979381105897	0		193	-6.2724802805735	-2.59159186102546	-1
	194	-2.08529996095017	0.182261634853491	0		194	1.46420285602349	2.04935541120969	0		194	0.30207404301852	1.8634539505444	0		194	3.30977915470445	1.91482997109053	1
	195	1.57190280367452	2.53252430187772	0		195	0.802272544312801	2.76206213384199	0		195	-2.17763108700752	-2.20679026276688	0		195	-1.48093372865879	3.236572191196	0
	196	1.94629105351109	-1.42152180634772	1		196	-1.54930416111333	2.3679988634731	0		196	0.827296016558465	1.95342004343375	0		196	3.84594557432889	3.85567447935581	1
	197	1.92193284637162	-0.661404307636064	1		197	5.59655121820718	1.03900951218818	1		197	1.94919058725023	1.03293035911424	0		197	-0.285574489892806	0.990241209328512	0
	198	-4.67070516942824	-1.34245787999761	-1		198	5.53834213928482	0.988198792685148	1		198	-0.320934677850207	2.25590744540054	0		198	-0.549380766804762	6.06602783532381	0
	199	2.39204711774845	0.161361277609146	1		199	4.02754534014859	1.14916149699482	1		199	-0.376020934934679	3.38924100478034	0		199	-0.545239648636138	2.44358761927647	0
	200	-0.390101359721964	0.0869891424388771	0		200	3.85143305647299	0.488312245136215	1		200	-0.0932417713574928	6.68552620125819	0		200	-6.75020209560531	-1.83649943435685	-1
	201	3.29304665337769	-0.347272753854724	1		201	-0.78604243121632	0.660548753059868	0		201	0.550074495713532	-1.02694593333223	0		201	3.27064496178756	4.44467077037584	0
	202	1.21009457814514	-2.41645882204863	0		202	-3.43759434982853	-1.06600674552053	-1		202	1.61487888084513	3.330762733904	0		202	2.04331116068846	5.07398048678928	0
	203	1.14982603652592	0.345563488674043	0		203	8.37276240609229	3.33062822788833	1		203	1.32818251688721	-1.3440723692457	0		203	1.36075526139847	2.67329260104615	0
	204	0.157441021061239	0.492953351860352	0		204	6.94230822519998	3.81545696194071	1		204	0.43146382525481	5.51487947486414	0		204	-0.674066654706672	3.94832401418756	0
	205	0.423145455559041	0.599065514645452	0		205	1.69246332362315	1.47523586818118	1		205	-0.291311099898751	-5.18897181066138	0		205	2.66500644149624	5.80360274214086	0
	206	-0.474814354430875	0.0485041355687483	0		206	10.4195426775276	0.902656543096693	1		206	-2.17635271656737	6.95770086357519	0		206	-0.0694411975442813	3.18714516763827	0
	207	-1.82035812574631	0.814560102975726	0		207	2.27643997651374	0.869138594839344	1		207	1.38475280791374	3.82570211170418	0		207	1.31574973653325	0.467252700801255	0
	208	0.611415596354275	0.206790022257057	0		208	5.55113186643079	4.88115933697877	1		208	-1.80512976509789	5.03500124973056	0		208	-1.02870122623495	1.66356296286982	0
	209	-2.10493217971006	0.582170764185268	0		209	1.09479891905545	1.46425199338397	0		209	0.118319496899797	-0.72632674906226	0		209	-2.40894176229077	-0.608507832399663	0
	210	-0.228832619568577	0.0675210106859653	0		210	8.39711574014853	4.21391237933753	1		210	0.285745523528233	2.11448323475582	0		210	4.45613994077282	3.73330579856039	1
	211	2.27457877444667	0.202638946392289	1		211	2.52584245003642	2.51365215957758	1		211	-1.42418882766052	-0.736641270290722	0		211	0.0155785825127527	4.13667210327168	0
	212	2.30973511408045	0.206098956295258	1		212	0.34587678921376	2.23750190157662	0		212	0.12294243532678	3.57463472497936	0		212	2.73010170857107	5.49456035954468	0
	213	2.26924045556051	0.0565695720714912	1		213	-0.609755443581857	2.80366712497012	0		213	-3.16075870861143	2.26234996344473	-1		213	1.58685847068196	3.36490414872135	0
	214	1.28209816908634	-0.499551971147587	0		214	0.255999733391541	0.255317250730188	0		214	-0.474450889203618	0.113568221871118	0		214	1.32556306876269	3.16745075822931	0
	215	1.84769409532177	0.401577048184177	1		215	2.21626891360661	2.27037522961707	1		215	-4.04123082083367	-1.41967874385214	-1		215	0.412435589052424	1.0721943427599	0
	216	1.56614369913645	-0.511888184269419	0		216	0.709437421975039	-3.80154862506313	0		216	-0.421846546249847	0.0112172899552082	0		216	-1.01952125911007	-2.30105987261974	0
	217	-1.4011039134961	0.0961096376493559	0		217	-0.737111061621161	-1.69848585076448	0		217	-0.732331904492555	1.03898706677058	0		217	1.75646650684793	2.79600459334449	0
	218	2.86999576044464	-0.328141627728748	1		218	-0.668029399711441	-2.63013336178384	0		218	0.69051542162358	2.89189702666198	0		218	1.42420912875102	3.1632222898363	0
	219	-2.0099811453192	0.211725604318715	0		219	-7.34143115268019	-1.68180907275555	-1		219	-1.42194671245161	4.87922081635374	0		219	2.53522381097573	3.34409896386301	1
	220	-4.06945194045411	-1.19824143977162	-1		220	-0.206412749448783	4.81198376804597	0		220	-0.169450932661221	2.09733754927592	0		220	-1.99436634543827	-1.04233068400258	0
	221	7.98152031286971	5.18651381634977	1		221	2.81858780303929	1.90732516698505	1		221	3.52646459694842	5.80013400413764	1		221	4.78772565574004	5.90976070984625	1
	222	0.295354988121869	0.537509081830907	0		222	-17.6574265675179	3.99347533598879	-1		222	1.60025192209826	0.228824139970425	1		222	1.60921649244099	1.6191781363424	1
	223	2.39425458483718	1.30777025674979	1		223	0.999182623367531	-1.66629216674501	0		223	-2.05447252809469	-3.15551975629837	0		223	4.03172441529693	3.0658581446483	1
	224	1.85958345999882	1.04643669310103	0		224	4.96086836702739	1.64516562971449	1		224	0.201937237980396	1.1709599960959	0		224	-15.78738708343	-15.0133996147093	-1
	225	3.30217037467291	2.06373291025695	1		225	1.53546147336022	1.51627859521571	0		225	1.11824154177844	2.00074933314688	0		225	0.0438816663416274	1.36005374524405	0
	226	5.38901656994402	-0.679622734588242	1		226	6.5564186882389	2.98411098341421	1		226	-2.17595283278888	1.52122499857164	0		226	1.14071332222085	0.150787493010473	0
	227	-0.188747890938813	3.53665147974599	0		227	13.5702472438519	4.72729901339585	1		227	-1.50825828065011	3.05237954071314	0		227	0.80672321539051	-2.11515604415342	0
	228	1.53306316040784	1.63950268249875	1		228	-5.10321722923768	2.63652185532987	-1		228	-1.69050773590139	1.40705455051859	0		228	0.619539760358026	1.82089638761381	0
	229	2.73812480262963	2.81976366446846	1		229	1.05149612855165	-2.40657785437651	0		229	0.163187817454494	0.422876577980493	0		229	1.42118679008416	4.91495966980157	0
	230	2.18623568495912	4.87310870739389	0		230	-0.559505439574989	-1.85107597684688	0		230	1.07687141782296	3.96270337275448	0		230	3.21699184409481	2.10873810058362	1
	231	-2.4241731417967	3.57494219971068	-1		231	-0.399381139531089	0.00334070305803526	0		231	1.30440628554475	2.33290704599531	0		231	-0.368756481015773	0.399292302523333	0
	232	0.745991391652316	1.61088508708518	0		232	-10.8822051761488	-3.3178606296916	-1		232	-0.849773726394206	2.64107908284108	0		232	3.50657618851675	4.12011312131785	1
	233	3.22712111142148	-3.20331140619877	1		233	-2.43099060502433	1.6642682198121	0		233	2.64514643793314	3.35139101069621	1		233	2.47015133712449	0.0978832294890974	1
	234	0.0425445942468303	6.10476514509767	0		234	-12.0607577918582	3.07168299854893	-1		234	-6.26719197763224	-1.46533638622831	0		234	0.302656898391332	0.239502641451269	0
	235	3.53958005810536	5.07414976249014	1		235	-5.83578191169478	0.459579008629736	-1		235	0.729053384452719	3.19712794892232	0		235	1.3029386870122	1.92799134091264	0
	236	0.504176457552377	1.69450003509224	0		236	-17.9428118589782	-5.79185642598997	-1		236	0.41830437288501	-4.20978188796698	0		236	0.0432289093255866	0.263997533102085	0
	237	1.01078638077833	7.82929346169017	0		237	-6.16276462357391	0.107738423346725	-1		237	-0.396165658897371	-0.25858030842372	0		237	2.20149100143427	1.40746753073086	1
	238	-2.36321556104534	2.72899087290957	0		238	-8.52112772245691	-2.07207610955251	-1		238	-0.215447035072481	-0.184009592658056	0		238	-1.71115020697176	5.03211668450468	0
	239	2.11276238885581	1.34128535891976	1		239	1.71055119377755	2.25268605007741	0		239	-2.48575105142769	0.254210384732538	-1		239	0.356050996937797	3.65891760683639	0
	240	0.72218953480181	2.53894368128873	0		240	9.02696879885541	2.29905083160145	1		240	-0.0675338676253494	1.19877617554192	0		240	1.16751398672178	6.08961713795451	0
	241	0.269999480394462	0.589026021973198	0		241	-9.8922010791359	1.03640526408083	-1		241	1.70618990874867	1.27571327838487	0		241	0.866628527544692	2.35074558029358	0
	242	2.66104865754096	0.235277949367267	1		242	-0.573625664549835	0.922528904615171	0		242	-0.374851895320833	1.65778865512646	0		242	1.79551310749923	1.56034857542773	1
	243	0.701118988201162	2.3962298256533	0		243	1.90416445355633	0.069235969274195	0		243	-1.55904724245104	1.7371217242383	0		243	1.81931680587951	0.520833322542852	1
	244	0.57621262512891	0.0217145182936689	0		244	1.5317711127785	0.415364048665546	1		244	0.675966561677409	3.92497507201709	0		244	5.14723877009318	4.73932679064334	1
	245	-1.7236964906525	-6.44753037354717	0		245	6.49792703242798	0.413055099194228	1		245	0.992685169176733	-1.37427084453056	0		245	-1.62406792737305	0.0369577595597715	0
	246	0.264360886642017	3.81762489237387e-05	0		246	-2.56219817469701	-1.00662655183757	0		246	2.73151010832899	2.81547153001279	1		246	3.35803177223388	0.100322101150504	0
	247	0.0629500375887482	0.852238919219315	0		247	6.58037766363022	1.27393651653105	1		247	-1.93722479126555	-2.0533133196494	0		247	-0.777773748449248	2.19927718575816	0
	248	0.894192547442908	1.20831908773873	0		248	1.97357548981531	-1.94046830024484	1		248	-0.0163477638860102	-2.0982474851528	0		248	-0.448909335832167	1.36603194538747	0
	249	1.57524437552917	3.61985579700849	0		249	7.43715588189093	2.96141219415164	1		249	2.75099624685168	3.80211298807767	1		249	-0.357477515321418	1.16999524153387	0
	250	-0.567543673451541	3.76982612203326	0		250	3.99335054753647	1.98005480189992	1		250	-2.68270044932862	4.0895823257142	0		250	0.880233153339901	3.19565282435553	0
	251	0.878862484009986	0.247187148963123	0		251	2.08146887110362	-0.202996968158817	1		251	1.07110691165622	3.0126098347782	0		251	0.641259436971148	0.15463644836543	0
	252	2.45250307801189	0.444542015466857	0		252	-10.155165640652	-3.47210129462499	-1		252	-0.0894251917227726	3.12757359423306	0		252	2.06979590251099	2.89497235802285	1
	253	5.97870898648026	2.02805942514951	1		253	3.63330697944838	4.36014379357859	1		253	-1.97070197775833	6.37917279605961	0		253	-4.08462390087995	-2.93779948517377	-1
	254	1.31839214304657	3.60199233178847	0		254	1.84578702473307	0.86614615962444	1		254	2.61908144633403	0.934501085109935	1		254	-0.644607662669053	-2.9036390148326	0
	255	0.0644233906822317	0.267231292301335	0		255	4.62575568044327	0.0826461732479594	1		255	-0.513780571093612	7.05963614465114	0		255	1.76224952971097	3.65844805414845	0
	256	1.85458759880534	2.03940332850126	0		256	-0.644536737032693	0.902767455921784	0		256	-0.131349531375113	5.14089161786709	0		256	-1.19387016251817	0.414376521627997	0
	257	-0.859992196606681	1.18750374133995	0		257	-7.19157020030804	1.67092479244269	-1		257	-0.121913984505139	-0.713361344888417	0		257	-0.652658915070951	1.83460746556996	0
	258	-2.81382225554962	-0.230690546451518	-1		258	7.51453491367592	0.124054867518341	1		258	-0.234673861039525	5.02625960294687	0		258	0.907026484787022	0.662679431888762	0
	259	-0.743179418312544	2.92050650237513	0		259	5.66962859692721	1.92465121194068	1		259	-1.28024563755007	9.16265732830539	0		259	0.622647805151033	2.80059314426347	0
	260	0.0995059977099769	2.41038803049816	0		260	1.57027360778121	2.91760194043423	0		260	0.206210940031391	2.99532645440795	0		260	0.697576511019516	-0.115227713182357	0
	261	0.314723789552135	1.91223737323989	0		261	3.37905128498605	2.34619651740004	1		261	-1.14693075840415	3.43330699718553	0		261	-0.283415135498211	1.87686590003701	0
	262	-1.01459832643459	-2.45856977199496	0		262	3.5842734376877	-0.842754506061846	1		262	-2.5891070066307	-4.32743077311405	0		262	0.289401929294209	1.22296880073348	0
	263	-1.33270407180168	0.864429628546018	0		263	3.5955668520368	1.17969258665883	1		263	1.64383083888414	2.70141294803997	0		263	0.504361731172135	1.3441656334648	0
	264	-1.49233505285281	4.21773647401794	0		264	-1.96759771164853	0.133587991902696	0		264	3.76425768985971	0.528789411848731	1		264	0.843034376294911	1.05885945552036	0
	265	-4.12505934613088	-3.98819181259249	-1		265	-3.82477663500719	1.83691968483638	0		265	-2.24503143864257	3.93646506230123	-1		265	0.43047179391698	1.72184654880287	0
	266	-0.388953920148639	-1.63470955508859	0		266	4.06442083201961	1.12248176494448	1		266	-1.9571917309029	3.08883180852778	0		266	0.931856898491212	0.462885697310694	0
	267	0.297145442900602	0.132743167055673	0		267	2.98659757682724	3.68281962476943	1		267	0.959372049061489	0.205125946695418	0		267	0.272111312133136	2.96192440041578	0
	268	2.56306936135907	3.07197926942817	1		268	-6.02334298511989	-4.11103899325468	-1		268	-0.718647192883318	-0.0147751182417478	0		268	-0.0889269795739901	2.57719333014664	0
	269	-0.167728003392066	0.913149491370182	0		269	8.53603882190802	0.725330553012437	1		269	-0.600957617665073	5.59052964865929	0		269	-0.951851138328321	2.56962785359225	0
	270	-8.56692643786113	-4.29525978222321	-1		270	-0.0275454889297225	-0.283079072087801	0		270	0.288079254292907	3.47753332078311	0		270	1.40179670910038	-0.247547845851902	0
	271	-3.62836430240026	-3.22930599597932	-1		271	-13.0551217335717	5.09195963652475	-1		271	-0.429317793591569	2.38307605803607	0		271	0.548149263082335	2.15309576090448	0
	272	-2.02141219746479	-0.28934708818286	0		272	10.7993344531507	-0.930370475161396	1		272	0.234181152652226	7.13348032951338	0		272	-0.0791481537553258	2.83882323177531	0
	273	2.99934212987094	4.57016080945556	1		273	4.65409295127474	-0.665813355880302	1		273	0.133360982707006	-0.197775820488894	0		273	0.345858819460418	0.530874905250122	0
	274	4.53874368311355	0.00774182911458823	1		274	-1.33817025663915	-0.743270890464181	0		274	0.14007146747514	0.109240538279452	0		274	-0.666415627793155	1.2880065580124	0
	275	6.53135156850856	2.97712364935268	1		275	4.31114863061522	-0.829182658397174	1		275	1.21851974709356	5.99505561245402	0		275	0.551201517425524	0.159106767386519	0
	276	0.983402220957755	2.07914274671835	0		276	3.48868883029031	-1.93839728807506	1		276	-0.446004872773795	4.57585540179921	0		276	-0.0437343188819304	2.19154183193536	0
	277	1.40527466759083	1.71824958988948	0		277	5.49868393674935	2.26596073969735	1		277	0.678056900865028	7.09582619886146	0		277	-0.0730857203651081	0.100790967070679	0
	278	1.72352209742803	4.19946772997186	0		278	0.684696715682998	-0.372220695176449	0		278	1.9477660893504	1.30666318683784	0		278	0.319565296342273	2.09563444361609	0
	279	0.433147865390154	2.02871160757886	0		279	-14.9629433520362	-4.90927215825577	-1		279	0.427368479246271	-6.12858715830083	0		279	0.175406059940296	1.43630808949927	0
	280	0.700398583297632	0.94955403500385	0		280	4.2619294718901	1.70413622444471	1		280	0.655168258580881	4.61419143424694	0		280	0.825116647119653	0.670315498359953	0
	281	4.24966475501428	3.15088293591376	1		281	7.05121127735912	-1.67196728322375	1		281	-0.711832654747836	-0.12630312046675	0		281	-0.876591238927721	0.434049968935006	0
	282	4.81126103622731	4.38869337682291	1		282	-3.06304920812597	2.41961411568287	-1		282	0.39450017542431	4.19029640726572	0		282	-0.799399916819877	0.254216204506818	0
	283	-0.101074621701264	2.99631870212847	0		283	-9.09844400554607	-0.268420472004368	-1		283	-1.61456775116471	-1.92911459707433	0		283	0.82181539888694	1.12996081818755	0
	284	2.84010673964785	-0.884551087579644	1		284	3.70418958421533	-0.912612924785196	1		284	-1.57095204406823	3.54840522686041	0		284	-0.506714224618537	1.02701225156564	0
	285	-0.106208580341519	0.107060305431568	0		285	5.50661180234697	1.17691015683136	1		285	0.519629794638409	4.32521287790185	0		285	0.825410029323262	0.0291779650499336	0
	286	2.67839585652007	-0.419917405830692	1		286	7.6010921622928	2.99916480355749	1		286	0.378466045671081	3.69848807205648	0		286	0.531777540139177	2.78295340159558	0
	287	0.365399760728117	2.8871503529484	0		287	5.75162290198707	2.32759821718351	1		287	-0.635365480091854	2.39469790761048	0		287	0.228196327785488	2.60071361621342	0
	288	1.72057551325936	-0.30489331869091	1		288	-6.28856941642413	-7.07270797000901	-1		288	2.82273269359738	6.59566403790827	1		288	0.71218473897038	2.22617427402104	0
	289	-0.566834274930457	0.693923571017345	0		289	3.8969312606333	-0.791497154028744	1		289	-0.492570868444252	2.66640178173172	0		289	0.426222550313157	0.506697594500035	0
	290	1.02457238310979	-1.71737109780968	0		290	6.59147697433904	3.71963297607633	1		290	-1.23907310307113	0.0776264682676754	0		290	0.524176600734694	1.8173060883516	0
	291	0.335935239022274	0.364520958548423	0		291	0.886331730793315	-0.234086881571849	0		291	0.365202449653522	-1.62373680416764	0		291	0.472849503208284	1.73192604711313	0
	292	2.31671179537338	4.02803121271552	0		292	-9.44324771768772	-0.260172740856087	-1		292	-2.55047355588842	1.43202646362315	-1		292	-0.116499543009307	2.28659886675548	0
	293	-1.00728789383297	2.23945366258737	0		293	7.33043398498384	2.755852756037	1		293	0.809203187403361	1.42879809197752	0		293	0.140104742771478	0.781573830150679	0
	294	0.603568337350436	1.76702398185504	0		294	-3.41734256700336	0.0480754500131003	-1		294	1.28678425835753	1.44519282137264	0		294	0.10499506315213	3.07831093589386	0
	295	1.89788983096684	2.78948383593998	0		295	-2.27908101193243	1.96997723515837	-1		295	-3.33397471904309	-1.5654139104295	-1		295	-0.85673899542499	3.06626854002071	0
	296	-0.699259246378962	0.164137561917175	0		296	-15.380694950582	-6.09426234429845	-1		296	0.28869353363177	-3.85810917963907	0		296	0.308181802086846	1.57649263496094	0
	297	0.202478614723905	0.139495447128133	0		297	0.123158039019657	1.3324283448578	0		297	-0.136035535059776	3.1004733169868	0		297	-0.508321187493795	0.280244479220057	0
	298	0.48341600340973	1.65518788995834	0		298	1.18526659852385	3.95793289134507	0		298	0.834171311081762	1.97010087853088	0		298	0.328555715636641	1.15825579682128	0
	299	-0.526518907940675	0.0867892703188384	0		299	4.18614778865415	0.26167611516499	1		299	2.6916089596699	-1.45327908954813	1		299	0.629036910299302	1.64682461040098	0
	300	0.373594304599194	0.157651128670745	0		300	2.9580321504314	2.58011612664243	1		300	0.259253006392316	0.763780476779426	0		300	-1.26448410564435	2.96353896272132	0
	301	1.90224640446244	1.75022491238309	0		301	1.70370624530818	-1.85818833469465	0		301	1.20618892915694	3.26072614496615	0		301	1.22653334081099	1.21749798187953	0
	302	1.18293191862956	0.0381422784954695	0		302	-0.117120356626762	3.46167298391435	0		302	1.16046334875644	3.03145790132983	0		302	-0.305968848323733	1.90645448875134	0
	303	4.56706567125591	2.02115295876354	1		303	-0.117136362806665	0.115580477006744	0		303	3.52608766789152	3.23222681434894	1		303	0.134342280309055	2.62872296334788	0
	304	0.460716686258585	0.301495239236318	0		304	4.10458123098773	1.44093217009177	1		304	0.17792797287045	1.87640324173974	0		304	-0.787347289308063	2.04049082780212	0
	305	-0.731577981719217	0.2581968958252	0		305	5.68997931670952	2.04801994084555	1		305	1.09519730265476	0.635836471507832	0		305	1.52741275758743	0.354681019987535	0
	306	-1.55090605181501	-3.41879596299916	0		306	2.83249566742763	0.19557762122739	1		306	0.264797158409849	2.83245383877954	0		306	0.663531313466942	-0.174491305603	0
	307	0.942153149077955	-0.521033865901169	0		307	-4.33577101043084	-2.38826441602691	-1		307	0.0838560150173289	1.67770174980673	0		307	-1.13446259680064	0.0382555801932596	0
	308	0.50203293886826	1.19122384524513	0		308	-0.955271529540893	-3.36547148976105	0		308	0.296761578320765	2.64812281281685	0		308	-0.2625028963035	0.20813058533002	0
	309	0.9563581242862	0.0216550145477177	0		309	-12.7182982349143	-15.4454737358921	-1		309	0.466624914825731	0.978654936742593	0		309	-1.00046390397536	2.00685096770928	0
	310	2.85786873445622	2.21571675086345	1		310	0.0220091070847788	2.37911524869955	0		310	1.65789235720165	2.39412352225883	0		310	-0.386069366245976	1.78996299531685	0
	311	-1.18055359739904	0.423039429254623	0		311	1.13728648812517	3.36241902546593	0		311	-0.599754395570032	-0.449766102002276	0		311	-0.805893293300263	2.16483339503264	0
						312	5.28906337790912	-0.0625833191248491	1		312	0.350543089043007	1.00929348766528	0		312	-0.341650835613785	2.49662615038384	0
						313	3.67175811663739	3.33425576560866	1		313	-0.591134934023794	0.0427561512704266	0		313	-0.0111799818440793	0.866623074669024	0
						314	4.28863767959001	1.62119678803773	1		314	5.30261726103686	-3.76650362313441	1		314	0.92214013353156	-0.796306173090323	0
						315	0.28090322632548	1.97211895434899	0		315	0.510947811206546	3.45298689898916	0		315	0.380295495184163	2.33460137071522	0
						316	-1.21716118580433	1.45973808383521	0		316	-0.409608808779943	2.0108029991195	0		316	-0.105802199865018	2.79948342753564	0
						317	1.36901588886545	1.21455736237105	0		317	-2.18428703963561	2.21119851306221	0		317	-1.68161462077781	1.93682299241985	0
						318	3.92482435699866	1.12819935228121	1		318	0.427254652862054	1.79831065329987	0		318	-1.04191514819208	2.88030917834714	0
						319	0.388753304465256	2.39555558514958	0		319	-1.3332829087992	-0.557534211110635	0		319	-0.518899027565058	1.06610841003777	0
						320	-3.45113471145487	1.01674002682381	-1		320	-0.869120211653368	-0.801405228824098	0		320	0.217304739565847	1.33648593697723	0
						321	6.12740492126105	2.64012788952449	1		321	1.63294526618251	-0.86730036987548	1		321	-1.0121777555173	1.71573510757167	0
						322	7.18740614899929	0.363468416074183	1		322	1.43193979143041	3.76694690893396	0		322	1.76714809803557	1.99128106568258	0
						323	1.03727829639728	-2.26211961813924	0		323	-0.0400468589772376	6.37424571568288	0		323	-0.491654406524614	2.32118848855506	0
						324	11.8768643536949	1.68594497265741	1		324	-0.0658925333834484	-0.586773060189756	0		324	-0.59865637608737	0.487622265429768	0
						325	-0.367020538414139	-5.29836241733707	0		325	-1.51772887831729	0.159686603715311	0		325	1.52618066189824	1.34436845016663	0
						326	2.06096449333701	-2.48663174570746	1		326	-1.37466202684659	-5.54474500131517	0		326	-1.02835084458657	2.30393983974163	0
						327	0.193557368737227	-0.221414580395472	0		327	4.28517160001295	4.14379314473851	1		327	2.512788539149	1.37134238019029	0
						328	-3.59832909642294	-3.21318910247507	-1		328	0.653435309389911	0.157915711972375	0		328	-1.30594246718816	1.72570794513438	0
						329	-3.23900252604709	2.04270045664713	-1		329	-1.19526551462044	0.771119021105477	0		329	-0.0703059305151235	2.63744564340311	0
						330	-6.16641502491332	-3.2087212187271	-1		330	1.43367448992061	-0.322718980908688	0		330	-0.381937087483749	1.61446428765312	0
						331	-2.68529606182054	1.6088808634905	0		331	0.13140781697026	4.4323886075229	0		331	1.63688477695353	0.0270692329048002	0
						332	4.12394973409966	-0.393519786967624	1		332	0.769666968778905	0.189082848733039	0		332	0.137897777756168	2.01991652603704	0
						333	-2.52690497919864	2.1205907030671	-1		333	1.27889300214369	1.20097262714488	0		333	0.320100300124408	2.55057002291768	0
						334	1.2930714536262	0.061622643275965	0		334	1.93388472829407	8.25723862339781	0		334	0.49686855472635	-0.0345509859744772	0
						335	2.02575832763995	-3.73175877299087	1		335	3.12484383044185	0.408106212127147	1		335	1.54748284206042	1.82858893137523	0
						336	-15.5144482275854	-2.40454513750795	-1		336	-1.87409986465404	-1.30813363738698	0		336	1.08103995643712	0.0765460813097502	0
						337	-6.11678936982263	-3.76642176258864	-1		337	0.887189656610295	0.152864796227147	0		337	0.304310638988171	2.93002533267582	0
						338	-0.832152592353804	0.447479690588267	0		338	1.51215833315791	-0.484528082746923	0		338	-0.446380118453249	2.13137584907953	0
						339	0.126216005581564	3.15047305154674	0		339	-0.0950035036641971	3.53574904726497	0		339	1.73838619667219	1.1859591964512	1
						340	2.18011401208614	1.64937225060827	1		340	1.10660566419726	5.3181951139367	0		340	-0.257008529404828	0.0203058381697461	0
						341	-0.503646801923286	1.36601633067724	0		341	1.47453186269252	5.58276776961588	0		341	0.49836214422554	-3.67570557326674	0
						342	-9.19780864992784	-0.609623803125844	-1		342	0.253725634325037	4.23350607999334	0		342	0.847738330836281	1.51824007555313	0
						343	6.07954333530217	1.01586582837519	1		343	-3.45589776284854	3.99961980514879	-1		343	0.10560026674066	0.0588581566730928	0
						344	1.07658292485117	4.05682266535657	0		344	1.65889042157394	1.89574284495332	0		344	1.5355568332691	1.9985053490138	0
						345	9.56312723384671	1.97628121769546	1		345	0.767669921908725	2.7258406658626	0		345	0.196375432369303	1.93884076303288	0
						346	0.943475368167433	0.422666783350932	0		346	1.36425586743932	0.533793384576766	0		346	0.246028244048364	1.4000753061789	0
						347	3.05559027517577	0.049294335763031	1		347	-1.01463807064161	0.512489632094296	0		347	0.755546101295727	2.7620672537666	0
						348	-2.07506431758449	0.0710840433504846	0		348	-0.806925212161817	2.50867929497303	0		348	-0.254253505916169	-1.84353188766061	0
						349	-1.98859009588208	-1.67403118798684	0		349	-1.91994913116576	0.878715739708461	0		349	0.0737627348574146	-3.63435919726888	0
						350	0.820641932277446	1.42840885717886	0		350	-0.770281135982308	1.5467637251211	0		350	0.71532123770494	2.00151065730805	0
						351	1.15455766215573	1.90896060316597	0		351	-1.85591794229773	1.01904600176622	0		351	0.773742935914476	2.74053827244268	0
						352	2.7037770149421	-0.937030056263341	1		352	-0.972449583539366	2.88652529041963	0		352	1.06819501919122	1.61946349158796	0
						353	9.81453673048592	-5.02045682627213	1		353	-2.08335266509374	1.88633038026049	0		353	-0.115985121423779	1.42376013793973	0
						354	2.9050185563853	5.36622120968593	1		354	-1.32410587621086	0.396630729914634	0		354	2.27573012957736	1.19347264828433	0
						355	10.7842801376302	5.52799178686921	1		355	-1.87942920129659	1.39133935573295	0		355	1.19991966400007	2.45277116279812	0
						356	-0.767752341019785	7.57368192019586	0		356	-2.29353622520848	4.26031399581355	0		356	-0.000147278079016601	1.88584114093901	0
						357	5.65178799761243	1.95357394845099	1		357	-1.41163742973945	2.48027159131611	0		357	-1.09887048091422	0.0712518248132856	0
						358	1.05480267471396	2.41857255400898	0		358	-1.20031724239051	2.60184132800728	0		358	0.626567682892243	2.60316431749787	0
						359	1.26838218692153	1.76389034416348	0		359	-0.767408201129537	0.249540576921876	0		359	-1.57831089737737	1.8454104965436	0
						360	3.84357604220797	4.13793307393755	1		360	-1.63820163221797	2.54799335607948	0		360	-0.151237573239847	1.32020028243625	0
						361	6.09085569922215	2.4316311961931	1		361	-1.08023218908087	4.24247332949563	0		361	0.616608907140818	1.17087922046794	0
						362	4.48245940503312	-0.610853094813702	1		362	-2.36202608586375	1.9502017764613	0		362	0.520705052699826	0.519481311438028	0
						363	-0.0110767276916344	6.88258449311008	0		363	-1.09116628185125	1.47165273713276	0		363	-0.455913045675412	2.18054774741626	0
						364	6.02821271751914	3.15354184950555	1		364	-1.5939732292342	1.15440223196243	0		364	0.136374633229237	2.17270679774255	0
						365	13.8544996782862	-0.986749953769158	1		365	-2.18698456395325	0.878045368731628	0		365	0.824381256176561	-0.206611510733783	0
						366	7.14832273855917	2.69630605405317	1		366	-1.63454313680413	1.44846783132883	0		366	0.803735157113364	-2.57594424808169	0
						367	4.53397838839424	0.551459002994908	1		367	-1.57171284860067	4.07320379904036	0		367	-1.08137023858959	2.13673061053995	0
						368	7.38073218256596	6.17142667598128	1		368	-1.55301990586102	3.34365338925473	0		368	-0.590249775381292	-0.082245010264298	0
						369	4.68665623093249	3.11773900148663	1		369	-1.76404261142097	4.10102136001973	0		369	0.724922825273953	0.463682355350371	0
						370	-8.35783987855207	1.58366387159664	-1		370	-1.82970805818275	0.784347339892672	0		370	0.322569985162899	-1.28243574858287	0
						371	-11.8962910414376	4.25791623403367	-1		371	-0.224072230392173	1.89235072581471	0		371	0.524520609495307	1.44485161819854	0
						372	5.38938994727401	2.29797911257403	1		372	0.369678009861353	1.15321113930438	0		372	0.150549650532356	0.651564548303563	0
						373	6.55731490451271	1.38035241924822	1		373	-0.860873415899805	2.97937798986821	0		373	-1.1597873361499	2.04792546642988	0
						374	6.15561224175614	1.14478999161479	1		374	-0.306796379795611	1.58596306219506	0		374	-0.861050897719129	3.37653630960778	0
						375	-1.80153784257422	4.46135312500439	0		375	0.0560484310086018	2.10316503219787	0		375	-1.13703405153366	2.52640216618948	0
						376	7.93679243520448	3.21716371935415	1		376	0.522336086996294	0.267360687294468	0		376	0.375125134490252	1.06535256376076	0
						377	0.132024843239724	0.105003630165438	0		377	-5.3617101469514	2.41423036725282	-1		377	-0.429581815337587	3.34227503235169	0
						378	12.3945884413149	-0.503456087601257	1		378	-1.57652595468472	4.60846021266089	0		378	-0.674774484519303	3.07674315257615	0
						379	-3.53936298263295	1.53853010758362	-1		379	-1.181614022598	-0.258419083400016	0		379	-2.0827436764759	1.22402479570955	0
						380	5.19823072351689	2.21071854112046	1		380	0.553350241608439	2.38184165179593	0		380	-1.77911280161293	2.62484296139678	0
						381	1.0950100529942	-0.172450441915757	0		381	-1.90662576498744	4.56980648996102	0		381	-0.332996192914571	1.18925999656461	0
						382	-0.521919356229112	2.66866192195715	0		382	-0.352092237928467	1.66616970817693	0		382	-1.37910678508812	1.23901612332614	0
						383	-0.283143692112093	1.84548810444411	0		383	-1.00564960262025	3.39602375126681	0		383	-0.788079287278397	4.24280637080779	0
						384	0.157943569836042	0.994595845837098	0		384	-0.804627299477328	-1.47895789952993	0		384	-6.20114943379124	0.0994245586750303	-1
						385	-4.70899989473707	3.84392330049227	-1		385	-1.99912443528526	1.11783506229654	0		385	-1.32466492506446	2.78734764703596	0
						386	6.0971714311984	2.97856718608241	1		386	0.433714655697144	-0.0274587479200155	0		386	-0.856582922389324	4.03250183199246	0
						387	3.07305613744722	2.17530271902179	1		387	-0.836275901775821	3.42421563526459	0		387	-1.26044525952397	2.28850566558896	0
						388	-2.03691413796815	0.801731226133267	0		388	-1.07610213876356	2.35120998301808	0		388	1.20486026496976	2.7774296296153	0
						389	3.02049568440853	3.07299591564858	1		389	1.34828795340557	-1.65249243078862	0		389	-0.587145550259134	3.73261602868666	0
						390	0.293212016650014	0.180821927468596	0		390	0.956899070472497	0.204038615419	0		390	-1.77151337776142	0.303580398296099	0
						391	4.13708305912352	3.4070416163219	1		391	2.30358077198578	3.40652624609554	0		391	-0.993511880370573	-1.8971713336906	0
						392	1.63938862475789	5.41313147097525	0		392	3.33459048625167	2.84987682447771	1		392	-0.0430249539834171	0.474170959146866	0
						393	2.093891857803	-0.0480042734965098	1		393	-1.66555917309003	3.70909999365522	0		393	-0.506129690090093	3.73383987003604	0
						394	1.43022069564408	2.28230169478123	0		394	-0.178664803411429	1.39555069964007	0		394	-1.57610915806759	2.40476446218501	0
						395	1.83816248371553	-1.29774615303298	1		395	1.51223985290694	5.82806940039407	0		395	-0.47976331351103	0.0720387370432057	0
						396	-0.474399877518632	1.67243934839883	0		396	1.71021138990043	3.20389911735673	0		396	-1.52417936130175	4.58279059940334	0
						397	-4.13414470076182	2.96262218241091	-1		397	2.94823047589207	6.71318877891809	1		397	-0.307771965970879	2.42538900678585	0
						398	-1.09813589525445	0.0700189350330344	0		398	3.28696366882442	2.76892275613894	1		398	-0.463170649760444	1.4386322836507	0
						399	-0.774655612076241	2.72138638575758	0		399	1.44607212609525	2.41462658395707	0		399	-3.74436723959379	1.09524645975506	0
						400	0.504305894452836	1.12639502860692	0		400	-0.954842612318732	2.47538583036822	0		400	-3.16067044601241	1.81705532046429	0
						401	0.93759294864479	3.66507040885007	0		401	0.073798733635097	2.58813462845621	0		401	-4.21365678269444	1.4062426996	-1
						402	0.6043507548917	0.322840952102475	0		402	0.349176319437457	2.02008217286687	0		402	-0.317791360053986	2.71552560273389	0
						403	4.46346641976567	4.04992945588411	1		403	0.475477308393554	2.52119209103686	0		403	-1.28899951719018	1.55693314429224	0
						404	-0.396962345107749	1.27798997284775	0		404	-0.920690538974614	0.131686720726332	0		404	-1.89324078834842	3.57370843274595	0
						405	-0.233301906679827	0.431480427207646	0		405	0.861916448342237	5.85378258223844	0		405	-1.63693757206383	3.10056402141277	0
						406	-15.1444548917949	-0.0572643117516794	-1		406	6.14281848872505	2.94888728078928	1		406	-0.0142823235854879	-1.67333985885565	0
						407	-0.0521162319966043	1.7961881446936	0		407	1.40816699203162	-0.528795947911067	0
						408	4.81845287149437	-1.21871839696083	1		408	0.0626554830032331	0.573801593995808	0
						409	1.47558158685084	3.15659664866745	0		409	2.32843686663344	-0.890489634619677	0
						410	1.99672115470249	-4.18136319611633	1		410	-4.41188877684099	-3.61537541863272	-1
						411	5.98177383916136	3.80941228769431	1		411	2.74383360893817	1.76810062037025	1
						412	6.50266799232677	5.8997430239621	1		412	1.19683899465731	0.628917882173264	0
						413	5.53152039353319	1.242321492827	1		413	0.367792012815934	1.34216227874907	0
						414	1.33460105501377	-1.04726693622104	0		414	-0.190758579410977	1.71000035359486	0
						415	-1.82440524374302	1.50313002547234	0		415	0.547693012608047	2.24207647604569	0
						416	-2.08497767945257	0.0510384215262481	0		416	-1.20362281310731	5.18384983822003	0
						417	-2.30560387142686	0.987602449734286	0		417	-0.779176204396158	2.24354229965852	0
						418	-0.0555767364712489	2.68181737416229	0		418	-2.7288508049473	-1.10031682858401	0
						419	-1.22170447896025	-0.102945919454906	0		419	-2.42465889809053	0.116839514850696	0
						420	0.771248411081671	3.20990070542418	0		420	1.66975395884169	5.75313393446994	0
						421	1.53096973729862	1.02258669655221	1		421	0.800093566329491	-2.0282201738565	0
						422	0.608495334174973	3.02194169307616	0		422	1.56819413305379	-0.126142088340546	0
						423	4.15405227725803	4.85637370906624	1		423	2.07903790374872	-1.43036328206949	1
						424	1.72433538309393	3.37946200310043	0		424	-0.744416242188303	1.26484346083675	0
						425	0.275728307866311	0.938648007775924	0		425	6.33850919238934	2.83828706200852	1
						426	2.16381069856048	0.884441493664968	0		426	0.16011965795784	0.788042972439549	0
						427	-3.48055090179046	1.43486733524245	0		427	0.675586278916125	-0.519040220753797	0
						428	-0.249597480919541	1.09763107127119	0		428	0.702781231274543	2.48383031201076	0
						429	3.10914507314202	3.67880318304826	1		429	1.41747823603792	-1.62018838451421	0
						430	-6.53703184228	1.76220206923237	-1		430	-1.32995720295468	0.918883115706167	0
						431	2.90637988992047	0.628870407375185	1		431	-1.40238413075145	-0.483649256681156	0
						432	-0.719486989612672	-2.32445985898511	0		432	0.558892065448985	0.166479193823104	0
						433	4.87049654597631	1.37386520143956	1		433	-1.97680167553671	0.213649294272452	0
						434	-1.67365481201743	2.82573404200333	0		434	-0.712949846760683	-0.26721356388075	0
						435	-6.0129738888898	0.0053524481342491	-1		435	2.10676125016632	0.512464669437816	0
						436	-1.28691033515322	2.50571565398729	0		436	0.398120575962887	3.73452208533179	0
						437	-1.2696745023493	2.9516180227926	0		437	1.16381913393006	2.92674816579181	0
						438	0.218240660140798	1.68779402037136	0		438	-0.770049133642485	2.31729758031072	0
						439	4.56625828554267	2.87469611526486	1		439	-3.70051254729205	4.215789011304	-1
						440	9.04999722636969	5.39560025911627	1		440	-0.22689170239424	2.65351038308798	0
						441	-4.90391579349166	-0.120467996481782	-1		441	3.57553315229119	3.06600281480236	1
						442	4.80368647745837	3.20563407936341	1		442	2.09648933546947	3.02678323553915	0
						443	0.99393457000229	0.654958538228803	0		443	0.872034992823227	-0.542178562189287	0
						444	0.183168050468293	4.32779564839586	0		444	0.296440058649106	2.18008330549845	0
						445	1.39722072596195	3.21932260998506	0		445	-0.701785900541519	0.171070870580978	0
						446	0.820763138729826	1.97101160734608	0		446	1.0341652610729	0.817418803660796	0
						447	-8.39881603922984	-0.372653766790242	-1		447	-1.38638344591921	2.06472365451374	0
						448	3.32116992249636	4.96465124953599	1		448	0.240304515712328	2.86183986792754	0
						449	1.67807742186571	1.5463921581282	1		449	0.813481210488621	2.40225013559845	0
						450	0.165562697582724	0.0879989047759877	0		450	0.503182938475999	0.0407772663080635	0
						451	-2.23240449108069	2.88786221921272	0		451	-0.29361068492743	2.20233404039499	0
						452	-4.1310989881782	2.96675268560752	-1		452	-0.164834452766853	1.71315381432618	0
						453	2.44631756349034	1.25122797409183	1		453	-0.174980852904921	4.53602595141147	0
						454	2.28114625140714	5.24192195320264	0		454	-0.0548915344908326	0.0967619161739045	0
						455	-1.56227097857756	4.07903345629972	0		455	1.92025251617272	4.84954167060224	0
						456	-0.516811946331888	0.71664766416163	0		456	-1.04967705102198	0.817327474220414	0
						457	1.94825881754356	3.92654066080447	0		457	0.0506968387426741	3.6881150518523	0
						458	0.741211361589701	1.67816680144493	0		458	-0.17137931615484	3.36649097460504	0
						459	1.63946223125373	1.52765526799929	1		459	-0.345853337637642	-1.86913271104637	0
						460	1.01966544681966	1.62761685517677	0		460	-1.99678807196658	-1.33527287100785	0
						461	2.0099900884136	4.02489565733803	0		461	-0.217142603661427	0.277145920443518	0
						462	4.80450778646347	2.57572333988504	0		462	0.471641688067599	1.56052748757623	0
						463	2.99619783771717	1.44720677455508	0		463	-1.00094977138185	3.90625669931213	0
						464	1.48495323454868	2.60977020598872	0		464	0.924186818902467	-0.638952095705464	0
						465	3.80070612874003	3.48691468463852	1		465	1.32852156700265	-0.853455468411982	0
						466	2.55265754250908	5.3437070299235	0		466	-2.91660489800249	0.85099261325853	0
						467	6.69845758891595	2.00255429930013	1		467	0.170185500954701	1.28429547626288	0
						468	3.86135790416043	-0.649740327266879	1		468	1.12636856254291	1.24517510903562	0
						469	4.08782751090396	-0.0216727152523599	1		469	2.2510683445261	4.5490764097322	0
						470	2.07863307386032	2.07920323510116	0		470	-1.6040155555372	0.236135866434322	0
						471	2.87288909672519	2.66263424343707	0		471	-2.5928862916173	2.48686132824702	0
						472	1.98642019272548	2.02805597608772	0		472	1.28981704795808	4.29576535645357	0
						473	-4.84278797510052	-3.34540505886354	0		473	2.9491777544979	2.71584084333965	1
						474	4.68136632623397	2.75587735873376	1		474	-0.77588494499795	2.16136774324383	0
						475	2.25085313789261	0.374635995717499	1		475	0.542399881634375	5.11999349501045	0
						476	0.250232123668425	-0.0721850041989272	0		476	-0.383799801508304	3.96245794697778	0
						477	3.93228372744574	2.79496573049516	1		477	0.0638962035172352	1.25941712904688	0
						478	-1.16311372621889	1.91361538783863	0		478	0.40401837537977	1.63148816409183	0
						479	2.80461322684978	1.77154431653941	1		479	-1.39424209519775	1.94652202350182	0
						480	4.69715752840602	1.08050414595183	1		480	2.13297722552452	2.12768195240496	0
						481	5.45759745753274	3.85691400069231	1		481	-0.335463612251317	0.169225789640293	0
						482	2.5883757225124	3.84765910389249	0		482	0.681094832007771	-0.0258965396998432	0
						483	6.93247738425947	3.87815849498953	1
						484	-1.9413706816321	0.136661823129036	0
						485	-0.854615290905238	4.35233450155379	0
						486	-0.603896277524936	2.71600478120333	0
						487	-1.65954906657565	1.87559495753475	0
						488	7.59327950608443	3.68217914254434	1
						489	4.11909899576087	1.91806435184245	1
						490	5.73549485642422	3.28773769766162	1
						491	-6.46972651957078	1.23955918423601	-1
						492	4.31255139349143	5.80727080939323	1
						493	2.63424338466167	0.0926404159116725	1
						494	-8.86024310664782	0.365902965018043	-1
						495	6.69364039445764	0.231004361830972	1
						496	5.13554501307849	1.83103241086753	1
						497	-0.215009324254182	-0.850696160563771	0
						498	0.405441355742861	2.53135165658573	0
						499	2.46711702954815	0.0782435124491272	1
						500	0.914674155193758	2.53182743396886	0
						501	-0.962967746320033	1.77605029563359	0
						502	-0.911967860564281	-0.381813045135813	0
						503	6.80667207746384	0.527345135586628	1
						504	13.8124620425657	2.21870474761358	1
						505	-0.433348834241147	3.58628075926534	0
						506	-1.19548363673262	1.46325347271571	0
						507	10.7854778589759	2.16142896697468	1
						508	10.1001604993273	0.222532687560229	1
						509	-4.7233244719281	2.09363845880426	-1
						510	3.55405728397342	-1.08314674087766	1
						511	3.66246732446882	1.08938621811498	1
						512	-6.16110556734811	2.22308065913958	0
						513	-13.660924450319	2.34969525134355	-1
						514	2.02269359888052	3.28115376936955	1
						515	-2.34643518159951	2.85883828466267	0
						516	4.01957149732741	0.111136686724683	1
						517	2.51585474589283	1.4160667146308	0
						518	6.27945704103542	2.50340417381289	1
						519	3.72850397620707	1.2768831466291	1
						520	-0.230687708673165	0.777643282251905	0
						521	0.585926753581983	2.02198687293113	0
						522	1.77575889631776	1.6715306218726	0
						523	1.20507623751902	1.85455345391631	0
						524	3.08951610149225	2.31929160742221	0
						525	5.06038101902853	3.11450047597608	1
						526	-1.21214635870579	1.50579017653175	0
						527	2.13753413511022	0.525741226604238	0
						528	-1.66966936781798	1.97412321179221	0
						529	2.34536709169837	0.0932119259073552	0
						530	2.23358706222856	2.10958690712627	0
						531	-11.0626790415093	-2.40044270639207	-1
						532	4.47319610569605	2.34739276698505	1
						533	0.129360306983034	-0.0249921590013557	0
						534	-0.576512920511153	-0.0188417625899522	0
						535	1.0672259152144	1.97996991827442	0
						536	-1.20866695467681	-2.93853950462945	0
						537	-9.32836040510296	0.920694531037319	-1
						538	0.273647157467873	5.55772400289963	0
						539	-0.20532141763906	1.14854036833281	0
						540	2.2630476394927	-3.11138719652488	1
						541	2.58643261281215	-0.548977969699131	1
						542	3.95404130468936	-0.804736185065285	1
						543	-1.06894197965425	0.254910161155849	0
						544	1.30012563642007	2.74098350556916	0
						545	0.5928068131535	-1.11191480014034	0
						546	1.45509093858044	2.0215391264082	0
						547	2.94665143311369	3.35023494915676	0
						548	-2.69890541448026	-0.004765425983396	0
						549	0.0662793427107777	2.3759091456051	0
						550	1.72503267323502	-1.22203307174462	0
						551	4.64507529396237	1.47882114398941	1
						552	1.37282354695787	2.02692569980024	0
						553	0.138369640920775	4.84240392955995	0
						554	-6.56734834580262	1.82805987620439	-1
						555	-1.76107069695567	1.95569165302765	0
						556	-0.167708429261599	0.573911713233369	0
						557	-3.50054143389447	1.9373916641181	0
						558	0.672591189695213	2.47501724809945	0
						559	8.09165221856383	1.86978994254202	1
						560	4.09267837212496	0.0698203248420983	1
						561	-0.753812817144429	2.68138916237898	0
						562	2.48721685901115	1.52116660553471	1
						563	4.0384517752099	2.13844931965848	1
						564	3.97521291747701	4.27306584809292	1
						565	0.293575171013143	1.56446470050813	0
						566	7.5999783567608	8.49891918666332	1
						567	2.97452711490975	3.32359838840183	1
						568	-0.962716322236311	-0.779400891280362	0
						569	5.36770320535583	5.18805068359139	1
						570	0.807285943180172	3.07424481082678	0
						571	4.96978330647077	4.32095990367898	1
						572	5.20685000004307	4.59750024501102	1
						573	3.77877036407892	5.422083119036	1
						574	8.15564473638425	5.37368747884797	1
						575	0.244049976972938	0.0233454231966496	0
						576	-2.57612481334247	0.775531566675581	0
						577	3.95768585001126	3.33936288308077	1
						578	3.03836821256943	3.84192795676288	1
						579	4.1314425458589	1.80379950148103	1
						580	-5.37824137441509	-7.48444679835758	-1
						581	1.08523315912705	1.22021479385672	0
						582	3.44570917000166	2.32581500181338	1
						583	4.47016417404048	3.10837330097847	1
						584	7.91100070537086	6.38199743363988	1
						585	0.843195511231553	-1.41126869629968	0
						586	-23.585407029441	-18.1564531288705	-1
						587	2.45109056286375	3.03543558774224	1
						588	-1.57964821766286	2.2338611658329	0
						589	-0.861016664082169	-0.393476985409854	0
						590	2.94639945175714	5.47782533224432	1
						591	-9.0071506495419	-8.05943501060992	-1
						592	5.56112652810553	6.59301659422345	1
						593	7.268641887597	3.76856350696862	1
						594	1.9144740190883	2.8471118279291	0
						595	3.2069608598893	3.94160284360586	1
						596	3.16292266193489	3.82206396643128	1
						597	0.316612841209528	1.4711913344348	0
						598	3.03787920237124	3.80641304979735	1
						599	-0.99855492063183	-0.189306803604857	0
						600	-0.420523559816282	0.65115274342273	0
						601	7.1181751104546	6.26428812160533	1
						602	6.40830188720849	3.16565329563494	1
						603	6.95742805150243	4.38630327658744	1
						604	2.22683969032407	1.63798456091056	0
						605	0.0403931757067283	-0.877235746180809	0
						606	3.46974993877559	1.76695219616344	1
						607	11.0255229281827	2.8598627271869	1
						608	-9.35118946304354	-9.96025988816375	-1
						609	5.93870754036614	2.91711856668246	1
						610	3.44579011755761	0.193719509284887	1
						611	-0.579108217403089	1.3332906689771	0
						612	-12.9349648496701	-6.52772875938975	-1
						613	4.51759554172158	4.49646920267671	1
						614	-12.1610466681486	-10.924865580505	-1
						615	4.50060392262997	2.15664195083909	1
						616	2.03143912751138	3.58224568432572	1
						617	-0.781633016362799	2.4998736190962	0
						618	-2.84615484145631	1.75374470229237	-1
						619	-1.31599623023458	6.28677432100664	0
						620	4.37273086322933	1.03879465908036	1
						621	-0.868441395445782	2.67440817448364	0
						622	-4.39659272372089	-1.09321602951846	-1
						623	9.72231346652295	2.75797624397436	1
						624	2.40468874558483	-0.771828860344127	1
						625	5.52912746415309	2.54221960820692	1
						626	5.74672147949715	6.11431214382263	1
						627	-0.812552142150047	1.43960580361797	0
						628	1.85038527069721	2.11727639171562	0
						629	-5.23433950895542	-0.243994271567765	-1
						630	1.34098810844255	1.09712851370281	0
						631	-3.41396157561756	1.20233833718054	-1
						632	5.37319880121732	4.84103479719533	1
						633	2.51253848622699	2.0626850844256	1
						634	-4.0825019023235	0.713205661159195	-1
						635	4.35510441979641	0.763529213699496	1
						636	1.22737641086427	3.37751090188343	0
						637	3.76238173385074	3.86668916095039	1
						638	3.34674560191404	0.760687428874919	1
						639	0.0344368007223975	-2.95784994807581	0
						640	7.45166949700122	1.61799947297068	1
						641	-0.80470167737838	0.0726930411137242	0
						642	4.67425375359741	0.89247099461664	1
						643	6.15074574432891	6.31045110285009	1
						644	1.05202901262681	-2.4921706590682	0
						645	-4.70573752188259	-3.1859475444921	-1
						646	5.63162819041587	4.9081868303474	1
						647	-4.88861534264768	-4.12085529659091	-1
						648	3.04541685495275	0.969806111717812	0
						649	1.96338706575009	3.64692885444277	0
						650	2.71009247303951	7.48992772417347	0
						651	-2.36717509968521	0.601913907770231	-1
						652	1.38769465108114	2.86497513418392	0
						653	0.515937123760055	0.207342708188406	0
						654	-3.81274148668734	0.675115618435449	0
						655	-8.8442780593751	-1.02302944092238	-1
						656	-2.89415670879622	1.4973311325732	-1
						657	2.69926472221803	3.94519814966663	1
						658	-1.76051205908269	0.225422762821509	0
						659	-3.55204055784849	2.06294852637832	0
						660	-1.98304230284917	0.0556332579518739	0
						661	-2.10053009854584	5.37998755114246	0
						662	1.43988883393913	2.91855214223675	0
						663	-0.81233684056035	1.05768432207217	0
						664	13.0101865876209	6.41919810393091	1
						665	-9.89305945154543	-8.10222393710004	-1
						666	-5.55049465701192	1.20150905892034	-1
						667	-2.69507522338906	2.08963892277865	0
						668	4.04353965977267	-0.0346591394773454	1
						669	3.66426000377724	3.21165307264127	1
						670	2.09950369970682	2.10850001936777	0
						671	-9.69853047141882	2.29732978980825	-1
						672	-2.78499064466466	1.36963896318832	-1
						673	10.0293628828687	2.6836728457588	1
						674	-1.09700991328684	2.20359500472353	0
						675	-0.176645123899753	6.52790932562666	0
						676	4.62243315874345	3.79656123601616	1
						677	2.10976530377213	-0.981377794783748	1
						678	2.54865679106524	0.0784398015229275	1
						679	-6.39016618183835	-6.93258005430949	-1
						680	1.45951481213409	1.14392096244523	0
						681	-5.77400564312614	1.08844416645711	-1
						682	1.76467405667976	-2.1771357539104	1
						683	2.11054265704346	-2.08947246643229	0
						684	0.846692646103847	-3.37482614238256	0
						685	-3.24872224921594	2.31441402028504	-1
						686	0.0196132544631183	1.196094179214	0
						687	1.79106604210222	1.57619124806967	0
						688	-0.0774701751565714	-0.415289618923594	0
						689	-2.74385143066262	2.4564801375299	0
						690	0.170906829359817	0.760610798584446	0
						691	4.17706779920472	0.845836237593184	1
						692	0.756752491296821	-1.40628194200702	0
						693	4.99630211650199	1.80809164726109	1
						694	-2.50194543316821	0.355729028446011	0
						695	2.36201571796487	4.86141238483331	0
						696	0.390619689770945	4.26012305694671	0
						697	1.35000212604339	1.5373016135884	0
						698	-3.79464474144921	-2155.20244177814	0
						699	1.44751297011818	2.66882032584497	0
						700	1.19317481878548	-1.09106148078488	0
						701	5.35670927567687	3.76950132892705	1
						702	-2.44761658401339	2.74206977617023	-1
						703	1.42027635060351	0.590707515061025	0
						704	-0.894507937374013	0.129039599673357	0
						705	0.0928301245800404	0.821070001338378	0
						706	2.41104677577754	1.9510375550385	1
						707	2.4255264709393	-2.41547385274865	1
						708	2.11003496706374	1.38977317289493	1
						709	2.34382121325401	2.11694561109169	1
						710	2.37260827141103	0.0714621842566838	0
						711	2.31543366139373	-1.91612541429829	1
						712	0.173157039379989	-2.73239654393988	1
						713	1.25806337232633	2.0585518904049	0
						714	-2.7623776146391	1.18311478580636	-1
						715	-1.10052948882299	2.68854306736377	0
						716	4.41156055363635	2.24173877209613	1
						717	1.27643952785178	0.738119556625916	0
						718	-1.91449981330643	1.30414608840368	0
						719	3.65022965123022	1.04116686538427	1
						720	3.22406526802536	2.34495989498927	1
						721	2.85386761510483	-0.96613178065079	0
						722	-3.17381670563299	0.00214669441462669	0
						723	6.7382239984731	5.65792391612921	1
						724	3.26001553840435	4.15770831901579	1
						725	3.37084202414094	2.90683118002826	1
						726	6.32163128839621	4.80254892324296	1
						727	1.21693595734477	2.18204906722811	0
						728	1.14608071391846	-0.687099560787409	0
						729	2.84252727143075	0.810990389778248	1
						730	3.38201180116352	6.17898616217127	1
						731	4.49387071484431	3.87040656059249	1
						732	2.87650296101286	0.100355311691093	1
						733	6.65150981493927	3.634830188233	1
						734	1.13894614000914	-0.267756896271426	0
						735	-1.08188511175962	2.93707713700511	0
						736	-2.99674661401988	1.40345935457156	0
						737	4.55830439966692	2.25126021178702	1
						738	-7.22783698908075	-10.0411944022076	-1
