# Supplementary material for: Esr1+ hypothalamic-habenula neurons shape aversive states
Source: Nat Neurosci. 2023 Jun 22;26(7):1245–55. doi: 10.1038/s41593-023-01367-8 (PMC10322719; doi:10.1038/s41593-023-01367-8)
Supplement: Source Data Fig. 5 — Statistical source data. [file 41593_2023_1367_MOESM11_ESM.xlsx]

## Sheet: Source Data Figure 5
Source Data Figure 5
Panel f
ctr-m	ctr-m stress	Esr1:TeTLC-m stress	ctr-f	ctr-f stress	Esr1:TeTLC-f stress
1.62724	2.88582	1.79663	2.16163	3.38608	1.4348
1.19379	0.993198	3.0715	1.42383	2.51231	2.87732
1.26916	1.2147	1.34237	1.08448	3.2725	2.51139
1.51535	1.30347	1.71434	1.76176	3.34761	1.75479
2.19888	2.6858	1.36496	1.20649	2.14355	3.46748
1.50018	1.53816	0.497916	2.46437	4.70666	2.85536
1.09822	2.45887	1.66942	1.32868	1.7724	2.09386
1.50479	1.71681	1.67391	0.822826	3.94772	1.20232
1.90909	2.59702	1.89357	1.08342	3.92501	1.48664
1.4574	1.78735	1.9297	1.72522	5.34074	3.22125
0.828596	3.35076	1.54855	1.34547	4.22122	1.78061
1.94752	2.91572	0.797725	2.15288	2.6244	2.53284
2.68233			1.4559		2.45555
2.13938			1.91437
1.20165			2.60262
			0.910172
			1.75131
Panel g-l
Sex	F	F	F	F	F	F	F	F	F	F	F	F	F	F	F	F	F	F	F	F	F	F	F	F	F	F	F	F	F	F	F	F	F	M	M	M	M	M	M	M	M	M	M	M	M	M	M	M	M
Type	Burst	Burst	Burst	Burst	Burst	Burst	Burst	Burst	Burst	Burst	Burst	Burst	Burst	Burst	Burst	Burst	Burst	Burst	Burst	Burst	Burst	Burst	Burst	Burst	Burst	Burst	Burst	Burst	Burst	Burst	Burst	Burst	Burst	Burst	Burst	Burst	Burst	Burst	Burst	Burst	Burst	Burst	Burst	Burst	Burst	Burst	Burst	Burst	Burst
Condition	C	C	C	C	C	C	C	C	C	C	C	C	C	C	C	C	C	C	S	S	S	S	S	S	S	S	S	S	S	S	S	S	S	C	C	C	C	C	C	C	C	C	C	C	C	C	C	C	C
Rm	1012.38	394.793	162.727	542.324	1291.65	350.333	770.717	461.839	794.684	877.189	1094.55	307.835	1031.5	717.724	306.604	489.693	562.741	1005.49	0	605.21	490.677	66.0018	440.153	692.073	586.082	580.252	291.727	698.114	368.749	808.302	1675.25	817.051	480.268	713.186	1167.36	876.696	702.95	902.997	1609.9	522.563	874.451	1046.05	906.131	393.512	671.224	1521.44	348.809	1379.71	843.142
TimeConstant	40.575	11.5167	1.97222	31.8667	53.6	13.2187	24.55	16.275	11.363	32.95	38.275	10.35	13.8875	60.05	11.625	12.6625	44.975	38.3875	NaN	18.8692	15.35	-33.72	17.525	27.4625	22.35	25.975	12.3	11.5731	13.825	14.275	33.3667	-40.4333	18.325	21.4583	27.45	41.1333	27.8111	32.15	50.9	22.8833	21.66	16.6625	29.7	16.225	24.91	25.3292	10.25	23.075	24.675
Cm	40.0789	29.1714	12.1198	58.7594	41.4974	37.732	31.8535	35.2396	14.2988	37.5632	34.9686	33.6219	13.4634	83.6673	37.9153	25.858	79.9214	38.1779	NaN	31.178	31.2833	-510.896	39.8157	39.6815	38.1346	44.765	42.1627	16.5776	37.4916	17.6605	19.9175	-49.4869	38.1557	30.088	23.5147	46.9186	39.5634	35.6037	31.6169	43.7906	24.7698	15.929	32.7767	41.2313	37.1113	16.6481	29.3857	16.7246	29.2655
Rheobase	16.0823	10.2871	20.3296	20.2614	11.0693	60.9295	30.5559	39.6845	45.8314	23.3264	11.0189	49.6754	15.0496	20.9844	20.2967	40.7619	32.6079	10.6519	10.0551	25.7429	25.198	101.617	30.7306	20.8494	20.7079	20.6623	44.6263	20.1699	50.8739	10.0515	10.0707	35.3995	30.7149	27.7414	13.1528	22.9785	29.2176	24.7546	8.4908	50.8752	16.6605	16.0134	20.2719	28.1691	25.1964	10.3261	52.7364	9.65683	25.1656
Prepotential	24.4953	23.127	4.66504	22.1429	8.43771	13.7783	9.6363	15.7481	5.07409	17.3307	19.7105	11.2569	7.27916	16.7022	13.606	19.2826	13.1029	18.7179	20.5193	20.5687	20.0972	12.3846	16.9212	22.851	19.5043	16.7963	14.4283	16.4788	10.7253	21.0607	14.7373	13.7936	23.3464	18.0008	23.8601	16.0867	12.398	20.1584	17.7102	14.4396	14.5443	17.9732	19.1643	9.38199	23.7038	17.2466	17.7478	22.4245	18.3826
Spike_Latency	249	83	27	264	78	33	101	97	24	145	164	33	67	148	86	69	124	145	119	115	83	58	193	152	165	160	56	68	39	229	59	48	164	160	123	114	156	87	118	110	130	84	201	59	120	53	82	61	86
APthr	-33.9364	-44.147	-59.2651	-34.144	-42.8467	-33.2761	-35.8466	-33.6974	-42.1736	-31.827	-43.1257	-38.2516	-40.0978	-39.8855	-50.1002	-41.5873	-35.214	-41.1263	-39.6848	-34.2857	-38.6658	-46.0372	-40.0041	-34.9731	-36.9506	-41.8358	-44.1261	-43.6697	-37.7781	-42.4621	-38.8344	-38.5869	-34.876	-39.0319	-34.9991	-35.9284	-41.951	-33.3394	-36.1329	-38.4521	-46.721	-42.3791	-41.365	-40.518	-34.5177	-42.7748	-37.9909	-37.4146	-38.379
MaxUpstroke	249.551	399.41	356.733	214.504	199.023	379.73	295.497	428.737	333.653	396.824	227.526	518.585	257.804	340.463	495.244	322.471	163.269	204.908	407.091	356.859	448.979	674.94	403.952	424.356	423.859	218.013	431.34	423.697	260.96	327.218	334.83	460.236	403.19	740.278	248.369	294.403	450.845	407.745	191.302	288.003	443.281	408.683	490.88	349.989	435.961	453.74	393.219	457.681	476.397
MaxUpstroketime	0.341	0.527	0.399	0.317	0.249	0.3	0.237	0.281	0.376	0.275	0.265	0.191	0.272	0.281	0.183	0.334	0.254	0.303	0.236	0.291	0.249	0.219	0.254	0.299	0.227	0.279	0.273	0.306	0.235	0.233	0.316	0.216	0.364	0.284	0.539	0.431	0.276	0.292	0.495	0.449	0.325	0.36	0.311	0.242	0.326	0.318	0.218	0.399	0.303
APrise	0.557	0.668	0.587	0.521	0.544	0.4	0.463	0.399	0.57	0.47	0.468	0.324	0.444	0.466	0.267	0.487	0.526	0.567	0.39	0.408	0.377	0.247	0.39	0.434	0.344	0.512	0.378	0.453	0.375	0.435	0.593	0.356	0.481	0.404	0.746	0.607	0.48	0.443	0.858	0.704	0.505	0.547	0.458	0.327	0.431	0.48	0.335	0.485	0.394
APampl	66.1891	86.1005	89.2073	63.9319	57.4202	70.2659	74.0069	83.1352	83.7112	88.0284	56.2498	82.1897	61.6648	79.2012	65.5874	73.6333	46.7017	57.8709	79.7971	76.5869	86.8325	85.2445	78.2803	82.6843	76.0982	59.2732	82.3562	86.3788	55.1751	74.5366	77.2514	79.5056	74.2479	96.6609	77.7676	80.6988	91.5753	87.5997	87.2962	92.3502	94.5707	91.1322	92.0348	61.4767	86.3195	83.8205	64.4875	80.6839	88.1163
APhalfwidth	0.673	0.597	0.721	0.602	0.723	0.351	0.604	0.418	0.609	0.658	0.58	0.368	0.57	0.6	0.248	0.562	0.641	0.69	0.367	0.495	0.329	0.191	0.374	0.421	0.344	0.678	0.375	0.493	0.407	0.536	0.763	0.443	0.343	0.436	0.701	0.625	0.759	0.494	1.272	0.848	0.573	0.518	0.485	0.324	0.515	0.514	0.319	0.391	0.382
MaxDownstroke	-102.622	-138.92	-118.731	-126.683	-93.9462	-225.739	-125.645	-215.794	-142.421	-132.961	-104.505	-241.302	-128.549	-131.949	-300.044	-133.462	-93.0786	-101.488	-250.868	-144.239	-323.726	-535.387	-244.241	-211.631	-261.566	-110.966	-235.774	-178.72	-170.558	-147.025	-97.2988	-178.802	-269.418	-226.519	-116.01	-129.791	-114.341	-196.503	-76.0324	-125.205	-179.278	-202.89	-208.583	-206.652	-161.573	-161.495	-236.053	-214.927	-258.466
MaxDownstroketime	1.091	0.927	0.849	0.867	0.949	0.6	0.887	0.581	0.826	0.725	0.815	0.491	0.822	0.931	0.433	0.934	0.904	0.953	0.586	0.591	0.549	0.369	0.554	0.649	0.527	0.979	0.573	0.656	0.635	0.833	0.916	0.716	0.664	0.634	1.039	0.831	0.826	0.692	1.295	1.099	0.725	0.76	0.661	0.492	0.626	0.668	0.518	0.649	0.603
APduration	1.354	1.609	1.75	1.148	1.473	0.833	1.23	0.902	1.353	1.439	1.248	0.765	1.104	1.195	0.572	1.173	1.226	1.402	0.788	1.024	0.732	0.554003	0.797	0.93	0.713	1.245	0.82	1.073	0.813	1.07	1.036	0.889	0.827	0.982	1.638	1.396	1.682	1.026	2.682	1.822	1.249	1.172	1.075	0.71	1.15	1.142	0.675	0.989	0.841
AHP_ampl	17.6813	0	0	0	9.49892	8.30083	9.13909	13.2825	8.64003	10.6074	6.86029	14.538	0	14.2159	12.8947	13.3455	17.4324	11.7183	19.5087	14.7943	21.4462	0	0	18.9064	0	15.6204	12.5918	13.5696	0	14.7403	8.15664	11.8773	25.4035	19.4481	18.6696	18.4712	8.06421	21.3699	9.51479	14.7104	16.3137	17.9136	16.4084	12.9682	20.0032	14.6955	18.5349	17.9586	22.5098
ADP_ampl	0	34.2444	4.43885	10.1215	0	0	0	0	0	0	0	0	5.25021	0	0	0	0	0	0	0	0	14.8863	12.1164	0	9.45088	0	0	0	13.0075	0	0	0	0	0	0	0	0	0	0	0	0	0	0	0	0	0	0	0	0
ADP_rise	0	2.05	2	17.8	0	0	0	0	0	0	0	0	29.05	0	0	0	0	0	0	0	0	2.15	9.15	0	21.85	0	0	0	6.4	0	0	0	0	0	0	0	0	0	0	0	0	0	0	0	0	0	0	0	0
fAHP_ampl	0	-7.37316	-11.0864	23.2531	0	0	0	0	0	0	0	0	12.9517	0	0	0	0	0	0	0	0	23.6427	19.7757	0	21.1535	0	0	0	14.2702	0	0	0	0	0	0	0	0	0	0	0	0	0	0	0	0	0	0	0	0
AHP_rise	1.05	38.05	0.4	1	1.05	0.25	0.7	0.65	0.6	0.9	0.85	0.5	0.85	0.7	0.3	0.75	157.6	1.1	0.45	0.65	0.3	0.35	0.65	0.6	0.4	0.95	0.35	0.65	30.65	0.75	0.75	0.5	0.75	0.55	1.1	1	0.9	0.6	1.1	0.95	0.8	0.75	0.7	0.75	0.85	0.7	0.35	0.6	0.6
sAHP_ampl	0	-5.66651	-15.5253	14.0755	0	0	0	0	0	0	0	0	8.4007	0	0	0	0	0	0	0	0	10.966	13.5292	0	14.8413	0	0	0	15.5386	0	0	0	0	0	0	0	0	0	0	0	0	0	0	0	0	0	0	0	0
AHP_halfwidth	3.1	0	0	0	3.05	0.65	1.8	1.75	1.3	2.6	1.9	1.7	59.75	2	0.8	1.85	3.45	3.3	1.7	2.4	1.85	0.35	2.95	4.25	0	4.7	1.4	1.8	1.65	3.5	1.35	0.95	4.25	2.85	7.05	5.65	2.25	2.1	2.75	2.6	3.4	3.15	4.05	2.25	3.4	1.95	1.35	1.6	2.9
Freq2XRheo	12	7	9	3	17	32	18	20	59	28	12	31	17	12	21	12	9	12	11	7	7	5	12	15	4	23	13	21	13	6	12	11	13	29	8	20	27	24	9	33	34	14	34	9	23	8	8	27	22
Freq_Initial_1	170.94	338.983	263.158	68.7285	196.078	294.118	100.503	185.185	235.294	180.18	250	256.41	72.4638	222.222	256.41	235.294	163.934	162.602	273.973	204.082	222.222	88.1057	204.082	104.712	70.1754	115.607	212.766	206.186	256.41	119.76	190.476	363.636	143.885	147.059	86.5801	93.0233	133.333	215.054	95.6938	140.845	101.523	149.254	158.73	303.03	121.951	215.054	277.778	270.27	139.86
Freq_Initial_2	141.844	32.4149	243.902	1.16966	127.389	259.74	17.3913	186.916	208.333	138.889	256.41	219.78	116.959	212.766	416.667	212.766	81.3008	140.845	281.69	173.913	238.095	384.615	219.78	67.7966	42.735	111.732	196.078	200	21.3675	136.054	107.527	266.667	166.667	87.3362	50.3778	58.651	143.885	170.94	51.0204	116.279	97.561	129.87	190.476	327.869	93.8967	147.059	317.46	227.273	149.254
Freq_Last	7.12124	59.4354	66.4452	2.30017	11.491	16.4474	16.1095	10.2276	52.356	18.0505	5.9997	23.5849	13.1796	7.00525	9.32184	6.65779	6.48193	5.70125	6.72043	31.3972	58.1395	19.4363	5.97104	10.6781	17.2936	14.8588	4.31174	15.8983	6.3593	38.2775	11.0988	5.1066	6.36436	20.6718	3.99521	11.9653	12.5392	18.0099	6.36132	40.3633	23.571	9.60615	17.762	2.2974	12.8576	3.22789	74.6269	19.084	17.5285
Adaptation1	4.16592	17.5334	25.2492	3.34675	5.86038	5.59211	16.029	5.52288	22.2513	10.0181	2.39988	9.19811	18.1878	3.15236	3.63552	2.82956	3.95398	3.50627	2.45296	15.3846	26.1628	22.0603	2.92581	10.1975	24.6433	12.8529	2.02652	7.71065	2.48013	31.9617	5.82686	1.40432	4.42323	14.0568	4.61446	12.8627	9.40439	8.37461	6.64758	28.6579	23.2174	6.43612	11.1901	0.758141	10.5432	1.50097	26.8657	7.06107	12.5329
Adaptation2	5.02047	183.358	27.2425	196.653	9.0204	6.33224	92.6299	5.47175	25.1309	12.9964	2.33988	10.7311	11.2685	3.29247	2.23724	3.12916	7.97278	4.04789	2.38575	18.0534	24.4186	5.05345	2.71682	15.7501	40.4669	13.2987	2.19899	7.94913	29.7615	28.134	10.3219	1.91498	3.81862	23.6693	7.93048	20.4008	8.71473	10.5358	12.4682	34.7124	24.1603	7.39673	9.32504	0.700706	13.6933	2.19496	23.5075	8.39695	11.7441
APthr1_last	7.04956	10.6812	5.52368	6.22559	8.54492	11.0168	6.50024	6.13403	18.3411	4.91333	1.5564	6.86646	6.62231	6.2561	4.60815	7.59888	4.02832	3.96729	2.16675	12.9395	7.50732	3.23486	5.0354	4.94385	3.44849	8.8501	3.96729	8.54492	6.2561	7.2937	7.50732	4.36401	5.76782	5.92041	10.6812	9.39941	7.44629	10.9863	7.99561	18.2495	5.34058	2.04468	6.2561	0.213623	9.79614	4.91333	8.94165	2.53296	6.34766
APthr3_last	1.80054	-11.1084	-12.8174	0	1.2207	-8.88062	2.38037	1.43433	1.77002	-2.41089	-2.19727	3.78418	1.15967	-1.7395	1.31226	-0.976563	-0.640869	-0.396729	0.0610352	2.92969	3.57056	16.4185	2.92969	1.25122	-0.732422	4.94385	2.62451	0.366211	2.62451	3.90625	-0.701904	-2.59399	1.5564	0.915527	1.67847	2.86865	-2.38037	5.7373	-3.84521	5.49316	2.38037	-0.976563	1.49536	-3.20435	0.976563	0.823975	5.31006	-0.0915527	0.946045
APthr_Half_way_last	-2.47192	-10.8643	-10.0708	-1.86157	0.0610352	-0.0610352	-4.02832	-2.28882	0.427246	-1.06812	-3.23486	-0.549316	-0.427246	-4.97437	-2.53296	-3.02124	0.549316	-2.0752	1.2207	1.52588	2.7771	16.4185	-4.73022	0.732422	0.915527	-0.244141	-7.62939	-3.66211	0.366211	3.90625	1.09863	-1.31226	-2.16675	-2.04468	1.61743	-1.83105	-5.7373	0.823975	-0.152588	0.549316	0.732422	0.152588	-4.42505	-4.54712	-1.37329	-0.213623	5.0354	-0.762939	-0.671387
APtoSteadyState1	84.1128	30.254	62.4869	86.8375	81.9573	34.6139	90.7027	87.4814	72.9502	69.5572	84.7244	90.5943	92.0549	81.9937	92.5709	79.0468	90.3226	91.6364	91.9782	77.5694	90.4677	109.863	91.3271	91.4685	91.1067	90.4738	93.2391	83.9248	95.7561	89.9387	74.288	73.3585	89.3409	86.9741	84.9961	88.8201	61.6271	84.1604	64.4452	60.6189	91.4014	90.3533	85.3342	89.4448	80.8238	85.6612	89.2176	84.5385	89.5826
APtoSteadyState2	79.5736	45.4914	67.4467	82.7541	81.5546	79.9294	75.8355	84.4725	76.1738	81.0701	85.3543	83.1956	91.9568	77.7384	87.9334	73.8514	94.4892	92.6234	96.9873	77.5694	87.8615	109.863	79.9919	90.5247	94.7431	83.1194	77.1963	82.2547	92.2439	89.9387	87.9984	89.6226	81.2449	77.7812	86.8277	79.7679	52.0422	81.7811	83.9846	49.6743	85.5924	92.8668	75.8868	85.9671	78.747	84.0639	87.3569	94.7308	88.355
APtoSteadyState3	89.8212	72.7273	86.4478	86.8375	81.917	83.0655	82.6478	88.5587	75.2628	84.4649	97.9003	85.6749	93.3791	92.1592	92.9761	89.0511	94.5565	97.2987	95.7169	75.3029	84.2913	89.9613	91.8919	89.732	92.3715	83.0701	93.7739	87.7175	93.5122	82.9857	87.2661	92.9057	87.5915	82.923	86.0873	84.4487	72.3979	79.7077	83.9846	49.4463	85.3955	93.0027	83.5607	99.5729	81.8622	91.4933	79.4847	95.4231	89.1266
Bk_2X	4.3844	-2.40391	-5.11546	3.72781	3.57347	-5.11704	-2.07134	-15.532	-2.9396	2.21424	-2.16618	-5.24162	1.94458	0.744756	-4.60046	-1.48427	0.241948	-2.261	-1.88485	-3.11954	-2.82144	-6.07359	-4.3254	-9.71444	-10.7527	-6.06002	-11.0702	-5.74081	-2.53084	-4.85839	-3.61536	-4.28097	-8.00199	-1.80344	-5.05887	2.48555	-0.0776876	-4.72017	2.14441	4.59904	-1.88824	-2.80759	-0.632573	-2.48464	-2.44779	-1.08833	-2.16521	-4.89132	-4.00056
FreqMAX	36	53	42	98	58	222	77	174	119	77	99	125	20	45	114	34	59	49	191	108	187	155	135	81	188	98	142	83	116	135	140	99	75	137	66	82	65	121	24	56	112	130	106	136	65	73	94	67	42
Freq_Initial_1_MAX	190.476	363.636	307.692	232.558	208.333	444.444	206.186	294.118	259.74	196.078	289.855	338.983	59.8802	222.222	294.118	232.558	243.902	217.391	344.828	273.973	350.877	377.358	277.778	170.94	253.165	243.902	317.46	246.914	338.983	294.118	227.273	392.157	200	224.719	120.482	145.985	165.289	266.667	104.167	145.985	170.94	238.095	192.308	416.667	183.486	259.74	377.358	285.714	170.94
Freq_Initial_2_MAX	163.934	18.8857	277.778	190.476	156.25	408.163	165.289	289.855	238.095	145.985	294.118	327.869	88.4956	227.273	408.163	222.222	232.558	192.308	377.358	235.294	357.143	454.545	285.714	168.067	294.118	243.902	289.855	250	33.389	281.69	129.032	317.46	215.054	224.719	102.041	121.951	160	246.914	77.2201	113.636	168.067	219.78	217.391	400	162.602	212.766	384.615	243.902	170.94
Freq_Last_MAX	26.2812	34.1297	29.4118	78.2779	44.9438	165.289	62.4025	155.039	92.1659	61.8238	68.9655	101.523	15.2149	39.2157	87.7193	29.1971	41.8848	40.5268	165.975	33.0852	161.29	143.885	104.439	75.9013	157.48	74.0741	104.439	55.788	49.0798	96.1538	32.9489	61.2557	62.0155	125.392	56.2588	68.4932	45.7666	129.032	17.2043	36.1337	99.7506	112.045	95.0119	105.541	48.0192	62.2084	71.6846	59.4354	34.3348
Adaptation1_MAX	13.7976	9.38567	9.55882	33.6595	21.573	37.1901	30.2652	52.7132	35.4839	31.5301	23.7931	29.9492	25.4089	17.6471	29.8246	12.5547	17.1728	18.6424	48.1328	12.0761	45.9677	38.1295	37.5979	44.4023	62.2047	30.3704	32.8982	22.5941	14.4785	32.6923	14.4975	15.6202	31.0078	55.7994	46.6948	46.9178	27.6888	48.3871	16.5161	24.7516	58.3541	47.0588	49.4062	25.3298	26.1705	23.9502	18.9964	20.8024	20.0858
Adaptation2_MAX	16.0315	180.717	10.5882	41.0959	28.764	40.4959	37.7535	53.4884	38.7097	42.3493	23.4483	30.9645	17.1928	17.2549	21.4912	13.1387	18.0105	21.074	43.9834	14.0612	45.1613	31.6547	36.5535	45.1613	53.5433	30.3704	36.0313	22.3152	146.994	34.1346	25.5354	19.2956	28.8372	55.7994	55.1336	56.1644	28.6041	52.2581	22.2796	31.7977	59.3516	50.9804	43.7055	26.3852	29.5318	29.2379	18.638	24.3685	20.0858
APthr1_last_MAX	11.3831	18.28	5.34058	27.0081	25.9094	21.6675	20.1416	16.4185	23.8342	13.2141	8.97217	18.0969	5.52368	14.801	12.1155	14.0991	11.1694	11.9019	10.6812	29.5715	12.5122	12.6343	14.2822	14.5569	15.6555	23.1934	17.5476	16.7542	12.4512	20.6604	11.6272	14.8315	12.5732	18.7378	27.0691	18.3105	15.1978	16.9983	18.7073	21.0266	8.23975	14.1907	16.1438	49.3469	19.6533	17.2424	12.2375	6.16455	9.12476
APthr3_last_MAX	5.61523	-4.79126	-17.6697	12.97	16.6321	2.44141	14.4958	10.2234	8.05664	3.57056	-1.12915	12.7258	1.09863	4.76074	6.7749	5.18799	7.47681	1.95313	7.20215	16.4795	7.38525	7.72095	7.04956	8.94165	10.0708	11.5662	10.7422	4.97437	5.5542	11.7798	0.244141	5.24902	7.56836	12.5122	13.0005	10.3455	5.15747	6.16455	1.58691	7.8125	3.75366	4.91333	7.99561	10.7117	6.13403	10.6506	9.0332	2.50244	2.74658
APthr_Half_way_last_MAX	-0.305176	-3.63159	-9.76563	6.43921	8.45337	2.65503	3.87573	-0.0610352	1.7395	0.793457	0.0305176	0.244141	-0.671387	-0.305176	-0.915527	2.16675	0.640869	-0.305176	-0.488281	9.06372	0.427246	3.44849	1.80054	1.12915	2.44141	1.83105	1.09863	1.5564	0.579834	3.84521	0.793457	0.640869	1.37329	1.92261	3.93677	3.26538	-3.35693	-0.946045	1.12915	2.71606	-0.396729	-0.518799	1.12915	1.2207	1.64795	2.04468	-1.12915	1.49536	-1.19019
APtoSteadyState1_MAX	83.1907	25.029	50.4965	62.2571	79.1831	41.1662	77.7195	78.8795	67.4886	63.6397	71.9512	81.0207	94.2	79.2293	89.6874	77.7824	90.3343	83.2013	87.084	68.8448	80.6103	84.1323	83.1419	87.1177	83.9506	71.6826	81.8399	76.7323	85.2343	75.2489	64.4207	64.0834	88.3527	81.2021	73.3988	79.9516	59.4721	68.3746	49.5311	59.5495	85.6653	70.8892	76.5041	53.4781	67.3739	76.3899	87.5307	82.2265	88.0539
APtoSteadyState2_MAX	78.6064	40.9424	66.0993	43.4064	59.3996	58.6162	47.7938	54.6151	56.4283	57.487	84.4235	52.7911	93.25	74.8748	79.3747	74.8339	82.8488	87.0576	76.3471	57.0984	67.473	77.2113	73.2158	71.0627	61.8441	53.6252	59.7372	74.8724	73.6074	56.8778	76.8283	70.3383	75.7072	50.598	50.6483	59.5805	34.9816	54.523	56.9642	47.3066	71.6049	48.4121	57.6006	45.8432	57.9478	55.5598	69.0231	89.5202	83.8355
APtoSteadyState3_MAX	79.8289	51.2553	87.695	20.7937	31.3976	47.1279	37.0031	51.7936	51.3561	55.6338	86.0865	50.7974	96.35	74.1811	81.3642	68.1894	82.4855	62.599	76.0697	18.592	65.3517	74.4429	67.7605	68.2339	57.0602	46.1924	55.237	73.4865	70.4686	47.5566	74.9384	68.8828	72.6705	43.0849	37.2102	48.9714	45.1052	41.3074	54.4286	39.7649	70.8848	42.6606	51.335	43.943	53.0435	50.2666	69.5631	87.4856	85.2889
Bk_MAX	2.60404	-9.10351	-9.52679	2.09505	2.88224	-7.01624	1.90653	-13.1649	-3.50781	6.47903	-1.52318	-10.041	-0.470566	-5.78249	-13.1859	-6.58176	-2.97951	-6.63837	-5.66217	-0.00595093	-7.68429	-14.9482	-6.25096	-2.46963	-6.19232	-0.643229	-13.5451	-6.76691	-5.53147	0.290441	-0.221049	-4.90134	-11.0914	-21.5046	6.62542	10.6591	-1.62018	1.99855	3.78698	7.23228	-2.8671	-0.823334	-0.917745	-4.97878	-0.973714	-4.53741	-5.26978	-6.70332	-5.47607
[truncated: 170 more columns]
