# Supplementary material for: Esr1+ hypothalamic-habenula neurons shape aversive states
Source: Nat Neurosci. 2023 Jun 22;26(7):1245–55. doi: 10.1038/s41593-023-01367-8 (PMC10322719; doi:10.1038/s41593-023-01367-8)
Supplement: Source Data Extended Data Fig. 2 — Statistical source data. [file 41593_2023_1367_MOESM13_ESM.xlsx]

## Sheet: Extended Data Figure 2
Source Data Extended Data Figure 2
Panel g top_Soma area							Panel g bottom_Total dendritic length (um)							Panel h top_Dendrites (N)							Panel h bottom_Primary Dendrites (N)
FA-Bk	Burst	RS-N	LS-N	LS-W	RS-W		FA-Bk	Burst	RS-N	LS-N	LS-W	RS-W		FA-Bk	Burst	RS-N	LS-N	LS-W	RS-W		FA-Bk	Burst	RS-N	LS-N	LS-W	RS-W
148.7	165.8	144.8	143.6	348	174.8		3419	2648	2188	2406	1608	2843		30	15	17	15	4	8		2	5	4	4	4	4
180.5	165.4	233.1	119.1	246.3	272.498		3292	2621	1267	2745	1841	1521.02		15	19	23	10	7	5		2	3	4	4	4	3
170.1	169.7	172	143.2	321.9	260.333		3045	2585	1987	2899	2244	1565.4		25	29	15	11	8	7		2	4	3	4	5	5
145.4	215.6	106.6	169.7	222.013	162.973		3408	2565	1359	2648	1727.22	1858.26		13	9	7	26	5	8		2	3	3	4	5	5
144	222.3	170.5	89.3	215.018	151.383		4771	2520	1420	3037	2587.47	1530.97		20	16	10	18	7	8		2	5	3	4	3	5
231	221.1	178.2	121.9	236.915			3371	1973	2576	2435	1399.56			22	9	10	13	4			2	3	4	4	3
164.8	167.2	152.5	161.2	346.249			3427	1832	1134	2409	1865.63			15	13	23	12	6			2	4	3	4	3
227.7	215.9	233.8	153.1	491.775			2891	3394	1322	3223	1295.05			17	8	14	21	6			2	5	4	5	4
273.6	186.9	207.5	162.7	307.473			3370	3072	1192	2583				17	22	6	6				2	4	4	4
213.7	187	149.8	183.08				2963	2542	2520					21	11	6	16				2	6	3	4
162.7	298.2	164.4	177.82						2947						9	8	15				2	4	6	4
154.3	260	248.3							1717							8	15				3	4	3
238.8		240.5														12					2	4	5
210.2		195.4														13						6	4
196.2																16						5	4
210																7						4	4
