# Supplementary material for: Esr1+ hypothalamic-habenula neurons shape aversive states
Source: Nat Neurosci. 2023 Jun 22;26(7):1245–55. doi: 10.1038/s41593-023-01367-8 (PMC10322719; doi:10.1038/s41593-023-01367-8)
Supplement: Source Data Extended Data Fig. 3 — Statistical source data. [file 41593_2023_1367_MOESM14_ESM.xlsx]

## Sheet: Extended Data Figure 3
Source Data Extended Data Figure 3
Panel f						Panel i
Pv-cre	Esr1-cre	Npy-cre	Gal-cre			Pv-cre	Esr1-cre	Npy-cre	Gal-cre
35	138	47	166			34	45	77	148
48	130	33	414			31	214	52	111
56	263	23	522			37	52	61	92
82	230	5	452			38	101		55
76	32	66	569				135
	279	59	647
	213	131	491
	190	143	494
	110	104	147
	133	109	457
	120	148
	301	139
	112	93
		25
		43
		46
