# Supplementary material for: Esr1+ hypothalamic-habenula neurons shape aversive states
Source: Nat Neurosci. 2023 Jun 22;26(7):1245–55. doi: 10.1038/s41593-023-01367-8 (PMC10322719; doi:10.1038/s41593-023-01367-8)
Supplement: Source Data Extended Data Fig. 6 — Statistical source data. [file 41593_2023_1367_MOESM15_ESM.xlsx]

## Sheet: Extended Data Figure 6
Source Data Extended Data Figure 6
Panel e											Panel f											Panel j					Panel l				Panel q				Panel s left					Panel s right					Panel v
	LHA	PFC	LS	LPO	BST	LHb	PAG	DR	PB			LHA	PFC	LS	LPO	BST	LHb	PAG	DR	PB			Esr1:TeLC + ChR2 intersectional	Esr1:ChR2 intersectional	Esr1:ChR2 anterograde		ctr	Esr1:TeLC retrograde	Esr1:TeLC intersectional		ctr	Esr1:ChR	Esr1:TeLC LHA-LHb:ChR		ctr	Esr1:ChR2	Npy:ChR2	Esr1:TeLC LHA-LHb:ChR2		ctr	Esr1:ChR2	Npy:ChR2	Esr1:TeLC LHA-LHb:ChR2		ctr	Pv	Npy	Gal
Esr1:TeLC retrograde	75.4885	0.17762	0.53286	0.53286	0.71048	10.4796	5.86146	5.86146	0.35524		Esr1:TeLC retrograde	425	1	3	3	4	59	33	33	2			0	29.3428	67.35		670	159	154		213	499	389		15.0266	14.2672	20.0167	2.034		85.292	77.7323	66.1725	67.1725		168	33	56	69
Esr1:TeLC retrograde	82.4176	0	0	0	0	9.06593	5.76923	2.1978	0.549451		Esr1:TeLC retrograde	300	0	0	0	0	33	21	8	2			0	92.5352	41.952		577	202	229		292	445	313		11.9974	10.3681	6.81418	4.125		89.292	70.2277	86.3692	60.1365		17	68	208	49
Esr1:TeLC retrograde	87.3418	0	6.32911	0	1.26582	5.06329	0	0	0		Esr1:TeLC retrograde	69	0	5	0	1	4	0	0	0			0	0.1	31.6974		450	171	317		365	560	517		17.4334	7.62892	9.58245	14.378		90.0432	61.7508	60.5985	63.1971		33	46	67	64
Esr1:TeLC retrograde	91.1458	1.5625	0	0.520833	0.520833	5.20833	0	1.04167	0		Esr1:TeLC retrograde	175	3	0	1	1	10	0	2	0			0	26.3377	67.66		442	303	362		210	396	412		22.5901	18.5816	8.03629	21.123		99.0539	51.7391	57.9826	79.1256		42	84	75	68
Esr1:TeLC intersection	97.6	0.266667	0	0.533333	0.533333	0.266667	0.266667	0.533333	0		Esr1:TeLC intersection	366	1	0	2	2	1	1	2	0			0	38.4763	118.036		498	471	416		202	415	369		9.66429	5.01805	16.304	23.695		86.3284	67.2107	74.071	72.0237			59	34	53
Esr1:TeLC intersection	97.449	0	0	0	0.510204	2.04082	0	0	0		Esr1:TeLC intersection	191	0	0	0	1	4	0	0	0			0	8.89	0		552	309	351			512	478		16.4237		8.45292	38.485		62.1686		68.4513	54.3697					155
Esr1:TeLC intersection	98.6726	0	0	0.884956	0	0	0.442478	0	0		Esr1:TeLC intersection	223	0	0	2	0	0	1	0	0			3.65	101.063									315		5.32173		17.2021	31.125		99.926		79.9324	85.2374
																							0	152.72
																							0	136.995
																							0	0
																							0	38.5784
																							0	0
																							0
																							0
																							0
																							0
																							0
																							0
																							0
																							0
																							0
																							0
[truncated: 24 more columns]
