# Supplementary material for: Esr1+ hypothalamic-habenula neurons shape aversive states
Source: Nat Neurosci. 2023 Jun 22;26(7):1245–55. doi: 10.1038/s41593-023-01367-8 (PMC10322719; doi:10.1038/s41593-023-01367-8)
Supplement: Source Data Extended Data Fig. 7 — Statistical source data. [file 41593_2023_1367_MOESM16_ESM.xlsx]

## Sheet: panel g.
		Esr1:ChR2						Vglut2:ChR2						Ctl						Npy:ChR2
number of eye closing events	mouse	block1	block2	block3	block4		mouse	block1	block2	block3	block4		mouse	block1	block2	block3	block4		mouse	block1	block2	block3	block4
	1	4	8	6	41		1	0	12	7	94		1	3	3	1	13		1	2	6	2	45
	2	0	1	0	28		2	9	19	7	6		2	0	5	4	2		2	0	14	1	46
	3	2	14	4	71		3	2	19	89	87		3	2	0	3	80		3	0	1	2	46
	4	0	0	0	46		4	0	0	0	0		4	0	5	1	26		4	0	9	3	108
	5	1	3	2	25		5	0	6	1	65		5	0	1	1	3		5	1	1	5	118
	6	0	0	0	124
	7	0	20	1	2
	8	1	2	0	14
	9	1	0	1	65
	10	4	17	5	0

## Sheet: panel j.
		Esr1 (N = 10 mice)					VGlut2 (N = 5 mice)					Ctl (N = 5mice)					NPY (N = 5 mice)
	Trial number	block1	block2	block3		Trial number	block1	block2	block3		Trial number	block1	block2	block3		Trial number	block1	block2	block3
Each value is the mean zscored pupil area at baseline for one trial.	1	0.188267092100555	0.885223312179582	1.09966687517473		1	0.333177978322822	0.197887139671217	0.381058490817983		1	0.413345366044013	1.20097485883695	-0.42435526620221		1	0.490168588522477	-0.188746107322858	-0.121587264492274
	2	0.755131580730375	1.47334232265776	0.657399863727375		2	0.691982067969991	1.21517096819846	0.0626336083557441		2	0.435322674760141	0.359021918505806	-0.460527140564584		2	0.699545374948815	0.0774959310736493	-0.231376190336824
	3	0.967416005644615	1.41171000650463	0.76179562720283		3	0.277113055698864	2.245886778588	0.365651861019792		3	0.426560122043992	0.86805789489238	-0.255929553329758		3	0.48854112865289	-0.196492250265815	0.57114152658924
	4	0.854716134482303	1.25464322014107	0.99646273009418		4	-0.0206820476831243	1.36101896422699	0.590704456624785		4	0.616090605498229	0.943785209001938	-0.285492915802115		4	0.493158360844145	-0.196287867883425	0.665330433441519
	5	0.788376897488545	1.35597952098568	1.3527441845124		5	0.329679923565022	0.840014100406317	0.349643006315969		5	0.302314823983409	0.819798374023213	-1.05654909221047		5	0.598201761740294	-0.328683974522061	0.151943974897951
	6	0.4520239880607	1.21150948015061	1.04872397488146		6	0.386457565339009	0.645704458600837	0.30150373335049		6	0.108301160300617	0.274489033729487	-0.710083327331526		6	0.260354978314845	-0.256801572846501	-0.112392873322647
	7	0.581571949614935	0.734004773800179	0.957151068048885		7	0.219018366144142	0.449390215885727	0.684723702023632		7	0.194338684236374	-0.0857755927081502	0.0117936957552438		7	0.0908341430642096	-0.665785011941848	-0.599414404446023
	8	0.163719766542068	0.322346718142071	0.913616786037807		8	0.0178338805432733	0.559948730413796	0.726586775798412		8	0.00430045783909368	0.420930748522646	-0.135669699483195		8	0.265054871071483	-0.580805939943345	-0.820851414288764
	9	-0.0883624689388916	0.435254825605951	0.502425164669084		9	-0.0564836910025757	0.430196169731712	0.617601929943515		9	0.608662524102268	-0.0380030404036621	-0.38654092153124		9	0.361189810355954	0.261875441135327	-0.623903771752676
	10	-0.0479158488430183	0.474183263854957	0.24800276261265		10	-0.153889253532014	0.0743024685034309	0.425507309086467		10	0.402834923829187	-0.0375929537381735	-0.357825185448745		10	0.526099999441404	1.04860914523071	-0.591724697428778
	11	-0.227623655624516	0.60447856223431	0.232807866240462		11	-0.17018080078428	0.200278332822316	-0.0495512448867417		11	0.108544705088932	-0.219789221801405	-0.472698819775023		11	1.02231318787947	1.01277119902927	-0.332294311753842
	12	-0.225532461007758	1.19275140561171	0.849676512995163		12	0.00601469011399522	0.138019389921897	0.656508312442759		12	0.159844161270488	-0.345546799910502	-0.147148368159133		12	0.102481961508226	1.08980893159921	-0.53052759788667
	13	-0.297321050537354	1.2198327272954	0.734602861108634		13	0.0167049610887625	0.172129314228034	0.551410710715242		13	0.0057960070733753	-0.121179041106151	0.214296290642405		13	-0.0197088689529427	1.10792941395168	-0.734419182183055
	14	-0.21274017379479	1.21135423496891	0.892324256962866		14	-0.152380436650626	0.597015952685012	0.117499859675204		14	-0.295018104010821	0.243293910018152	0.100012381114944		14	-0.353207937289978	1.11220924700211	-0.909626716290259
	15	-0.206995177805895	0.640536492421006	0.518327052755573		15	0.141694705012763	0.12454781115014	-0.0137521557023822		15	-0.279126946814034	0.392567350166507	0.0861214568012276		15	0.0598236764608647	1.35933169519443	-0.88870447338322
	16	-0.320192189284064	0.452067054159845	0.433951940128439		16	0.622727944662357	0.144087063573183	0.413784370739796		16	-0.548332214045204	0.951767445395546	-0.260664946511995		16	-0.104132902828567	1.24650412164022	-0.67116039422745
	17	-0.491070797956426	0.318515292764678	0.658943914928563		17	0.583132721372531	0.258681270692769	0.543476072852011		17	-0.325789266255254	0.477626805228462	-0.12918730488462		17	-0.441523741333335	0.778605602049264	-0.837265459480876
	18	-0.451088695685931	0.753168240667024	0.658127897501188		18	0.186662741680486	0.198911556066817	0.294136081862445		18	0.0200507798247173	0.0375688416877603	-0.259138348471254		18	-0.351615516828233	0.882669525374438	-0.794653794455439
	19	-0.0816429093306912	0.966599817881473	0.765777417599506		19	0.443891103898843	0.441482049467625	0.523998570908622		19	0.270485900180816	-0.456097659053048	-0.674335738952765		19	-0.368926790509054	0.0809250727634456	-0.317464248539294
	20	0.226148325992811	0.797688188612863	0.573492991008766		20	0.228438787590218	1.26004416116324	1.27283155314992		20	0.173568904115362	-0.696972790877711	-0.509154613610778		20	-0.37379111261614	0.0820975864000617	-0.555626447278082
	21	-0.104063145235391	0.43213735409278	1.05001507107521		21	0.512256324520302	0.326241809606047	0.315870660519684		21	-0.0916420426128423	-0.740857797376789	-0.124777348274204		21	-0.0810458595787823	-0.0662950996689002	-0.883366015571124
	22	-0.257124703772747	0.587656015066805	1.45097825820953		22	0.63125465333511	0.162781805195141	0.575784469516091		22	-0.221101444994268	-0.7478260228782	0.637291079295873		22	0.44901638317075	-0.0684648880078287	-0.699432325869797
	23	-0.0631388818030717	0.555254659770629	1.16860666868315		23	0.961230529167616	0.43290937640542	0.985858740507592		23	0.00599924871019124	-0.827384669985336	1.20016058254645		23	0.501115796328834	2.77363043617647e-05	-0.843791262177555
	24	0.629378053386721	0.314318596567605	1.10983640327861		24	0.0126017097515177	0.166765606899108	1.00722826791537		24	0.070958973058288	-0.168650833636804	0.789084200669719		24	0.286261346142063	-0.00850347229038423	-0.983661589605503
	25	0.327246764610417	0.495025245803899	0.754999444871502		25	-0.119764054474732	0.29009807435938	1.03716647303506		25	0.102928677312883	-0.436933107574295	-0.10013958175927		25	0.206502628096412	1.40748889401708	-0.608077697959628
	26	0.0346067060866843	0.526531754830809	1.12568539256145		26	-0.336729925298576	0.665421610161473	0.645792109869897		26	-0.0210894277797975	0.0854132050823788	-0.289067955678326		26	0.258793861130135	0.285832891498428	-0.25641193600989
	27	0.105587127488543	0.436176310585118	1.22483658976096		27	0.0541229523063992	0.515354313514913	0.731569815685867		27	-0.194969777008799	0.491492005105697	-0.212301264608337		27	0.436472298904055	0.0260070809684093	-0.397616070900879
	28	-0.258830194073281	0.308538172847161	1.20495375347877		28	-0.130419202968	0.431020520481616	0.674581382727659		28	0.105935567038902	0.319843811281655	-0.253687877997084		28	0.128067900186581	0.348788643660308	-0.600560511999874
	29	-0.307904379925863	0.709731403933625	0.655789513906152		29	-0.410572349034527	0.24720555392983	0.684204298137101		29	0.0890519522007713	0.124337902231646	-0.278712229568689		29	-0.0993162615210999	0.293434764914617	-0.114561844871206
	30	-0.123669538828087	1.10984208212368	0.46107935632277		30	-0.583022341036827	0.306836492142292	0.722331664451644		30	0.105684357163622	0.124737871241077	-0.0177709231882164		30	-0.320281254615579	0.0983688978560589	0.761255843612013
	31	-0.0830916444582271	1.22665927387747	0.930568467553375		31	-0.108288678426995	0.0610219076686845	0.502593247368265		31	-0.285975167500413	-0.0100418435394893	0.345532982135419		31	-0.52167379059868	0.194179412773849	-0.45450217622017
	32	-0.159740530216027	0.722736102747406	1.27300617819567		32	-0.31318599061337	0.178381630268339	0.440815667310555		32	-0.424808257009779	0.286004154170086	0.225702468982035		32	-0.224009117947215	0.157432690472894	-0.531148594020379
	33	0.0384061353102191	0.394563604621275	1.3812465012249		33	-0.572233891776774	0.0978870691546061	0.332714836545129		33	-0.260055504989335	0.468667518902558	0.228829341872802		33	-0.270075136923441	0.207271690522817	-0.222971495289365
	34	0.0557045217418509	0.445241654857169	0.676139603664843		34	-0.36446049991935	0.0791351302472452	0.199599483331942		34	-0.00440367631724847	0.36747576457547	0.0824023480459251		34	-0.315583469652352	-0.178507439764293	-0.752714574226264
	35	-0.119344537982996	0.567980064599218	0.501921858098242		35	-0.112080293677462	-0.0433801806125394	0.615641119377727		35	-0.229050014563676	0.51674732203362	0.073419655826477		35	-0.616843345410617	-0.235334896247067	-1.00769894854133
	36	-0.120165792353374	0.645381155546463	0.828357900171326		36	-0.0753818522625077	0.488091599775089	0.24497987141037		36	-0.525325184317133	0.550577158248817	-0.0770235092881946		36	-0.735201832719106	0.263656364622385	-0.86008618636794
	37	-0.0602400060135043	0.275383265568303	0.759839760730872		37	-0.414040629399743	0.363848691104078	0.386824325856008		37	-0.696676236046614	0.871085834956573	0.477373973171339		37	-0.75782713062242	0.525974133416708	-1.04582835266259
	38	-0.000635868321010586	0.528209145449593	0.327967472542913		38	-0.46122527098945	0.356695036112834	0.304679439605441		38	-0.528003065878876	0.476368010188202	0.336007689241894		38	-0.195398324758098	0.59401530087314	-1.04838060725313
	39	-0.261805596855492	0.144340349922145	0.689878622946432		39	0.103628031747144	0.633528986676331	0.644979302137776		39	-0.356782063106668	0.340926054980921	-0.0548948440334111		39	-0.117219048393669	0.615116746713123	-1.0333963527735
	40	-0.505932475351012	0.025097628123135	0.964382086829381		40	0.0913777010004737	0.45815611355728	0.514470149550848		40	0.240842234547524	-0.0928879771018545	-0.279880378151882		40	-0.43953256367264	0.475535209333135	-1.02886441501703
	41	-0.409865874812124	-0.0759645379676547	0.594956526721884		41	0.307167473031683	1.0079683161951	0.174829961662531		41	-0.349051002394187	-0.174108387462809	-0.35140274757702		41	-0.219036998538	0.131255658375504	-1.03279847647399
	42	-0.071896644422372	0.126726199175456	0.691968158286778		42	0.210149902129649	0.871825548009	0.661117295720205		42	0.118398763741418	-0.260367776346871	-0.397378094315053		42	0.557799748196328	0.404781810006686	-0.92794394383199
	43	0.320162936501486	0.697870396725771	0.506647898457526		43	-0.0672319756580137	0.923521254330241	0.556938866068919		43	-0.2749178632795	-0.450268684371821	-0.372040389662309		43	0.42880500872291	0.932310504516935	-0.252525642666574
	44	0.0939250590468317	1.44417175734164	0.669739670455378		44	-0.0290352680729425	1.2269952770762	0.167277065305535		44	0.278379772373228	-0.581268371567377	-0.540558936201252		44	0.208364623395443	0.766326977991104	-0.78345352462995
	45	-0.102260644539965	0.888934451969858	0.871155127673218		45	-0.229909662127923	0.998380783735362	-0.200475865796621		45	1.01886198796426	-0.427340189755517	-0.124574470139717		45	0.450409427456066	0.149428730615646	-0.632137001678046
	46	0.179585859191788	0.583562737510618	0.471071110768271		46	-0.165657770290671	0.668622635572196	0.0585271755572065		46	0.544672039814488	-0.454633762417239	0.12164247255697		46	0.115974529093509	-0.0311437686041754	-0.44320377160228
	47	0.0803649741786615	0.548110269381116	0.417363823009897		47	-0.302003227596845	0.54781318781137	0.463319847424034		47	0.0314721799131299	-0.353609824039664	0.172572515412489		47	-0.192178509983186	0.38668802884635	-0.518042453667517
	48	-0.0519095769928814	0.71920058443814	0.347968957922879		48	-0.409644240249093	0.360120182828777	0.250738495530243		48	-0.409896702517681	0.539845619037271	0.479957815638683		48	-0.377391158941188	0.541695094958991	-0.312230376881999
	49	-0.330976737074613	0.913700575712546	0.172141645771973		49	-0.459703355367291	0.730067071060838	0.286945104202703		49	-0.669926756512585	0.700222780861227	0.0223748160374627		49	-0.550202639716362	0.265852713285924	0.0430929220883827
	50	NaN	1.00923237871265	-0.596103789992687		50	NaN	0.764883569328535	0.32432865943051		50	-0.890604442410889	0.0797679817834326	NaN		50	NaN	0.740479203357818	NaN
	51	NaN	0.874597988458034	NaN		51	NaN	0.594199183049923	NaN		51	NaN	-0.345064885350715	NaN		51	NaN	0.321897417754449	NaN
	52	NaN	0.545171488680085	NaN		52	NaN	0.67649237682863	NaN		52	NaN	-0.309328149357213	NaN		52	NaN	-0.0474893762314955	NaN
	53	NaN	0.522460172209834	NaN		53	NaN	0.571934908237356	NaN		53	NaN	-0.110147418056659	NaN		53	NaN	-0.0971513914495357	NaN
	54	NaN	0.347586719329463	NaN		54	NaN	0.596137524573989	NaN		54	NaN	0.19252856413405	NaN		54	NaN	-0.0843026233268961	NaN
	55	NaN	0.497376416671111	NaN		55	NaN	0.720180839126115	NaN		55	NaN	-0.253159104252314	NaN		55	NaN	-0.341146092302293	NaN
	56	NaN	0.331118849552399	NaN		56	NaN	0.767874975734377	NaN		56	NaN	-0.0514087052882914	NaN		56	NaN	-0.179517422561739	NaN
	57	NaN	0.210660767297846	NaN		57	NaN	0.332988972430967	NaN		57	NaN	-0.424005602071705	NaN		57	NaN	-0.519851458669857	NaN
	58	NaN	0.778889398207936	NaN		58	NaN	0.0435227424567608	NaN		58	NaN	-0.254223601171102	NaN		58	NaN	-0.582979650877035	NaN
	59	NaN	1.00837249292629	NaN		59	NaN	0.420756023908088	NaN		59	NaN	-0.37171967237445	NaN		59	NaN	-0.355440712809208	NaN
	60	NaN	0.717800775546909	NaN		60	NaN	0.412646328029189	NaN		60	NaN	-0.309920985014558	NaN		60	NaN	-0.244835904551783	NaN
	61	NaN	0.243113834638408	NaN		61	NaN	0.097458948429612	NaN		61	NaN	0.263564369735456	NaN		61	NaN	0.0133060003884163	NaN
	62	NaN	0.570360214450818	NaN		62	NaN	0.11060175510722	NaN		62	NaN	0.284652775614022	NaN		62	NaN	-0.013666573389403	NaN
	63	NaN	0.923690356944008	NaN		63	NaN	0.157582302885405	NaN		63	NaN	-0.16062827268989	NaN		63	NaN	-0.250921815528459	NaN
	64	NaN	1.08732486060191	NaN		64	NaN	0.221454414085188	NaN		64	NaN	-0.166048375997396	NaN		64	NaN	-0.244641967538868	NaN
	65	NaN	0.748325301475254	NaN		65	NaN	0.685319989181219	NaN		65	NaN	-0.0680912221429949	NaN		65	NaN	-0.343692768042057	NaN
	66	NaN	0.645811244402839	NaN		66	NaN	1.29539492420711	NaN		66	NaN	-0.279971584372741	NaN		66	NaN	-0.191507934201613	NaN
	67	NaN	0.617673176564523	NaN		67	NaN	0.860061267889962	NaN		67	NaN	-0.485332168001868	NaN		67	NaN	0.0968523531091997	NaN
	68	NaN	0.534421826425027	NaN		68	NaN	0.66361288715554	NaN		68	NaN	-0.968429842606048	NaN		68	NaN	0.211706194351573	NaN
	69	NaN	0.982214992644418	NaN		69	NaN	0.61196138568414	NaN		69	NaN	-1.21207431813202	NaN		69	NaN	0.673643832035942	NaN
	70	NaN	0.875888719286354	NaN		70	NaN	1.39341876471094	NaN		70	NaN	-0.831408159560587	NaN		70	NaN	0.0571470523957677	NaN
	71	NaN	1.08879479628847	NaN		71	NaN	0.877531118669864	NaN		71	NaN	-1.20310104275866	NaN		71	NaN	-0.0625159408955947	NaN
	72	NaN	0.487865704657638	NaN		72	NaN	0.544046601763277	NaN		72	NaN	-0.522983387879183	NaN		72	NaN	0.2075008515515	NaN
	73	NaN	0.594183358192879	NaN		73	NaN	0.347643283115305	NaN		73	NaN	-0.592922306913215	NaN		73	NaN	-0.0906669424952925	NaN
	74	NaN	0.329471410649585	NaN		74	NaN	0.441519696956698	NaN		74	NaN	-0.859583498739641	NaN		74	NaN	-0.269909464279134	NaN
	75	NaN	0.161889759107799	NaN		75	NaN	0.083651768148781	NaN		75	NaN	-0.247661655712274	NaN		75	NaN	-0.154049430064825	NaN
	76	NaN	0.189991591681348	NaN		76	NaN	0.351180257981001	NaN		76	NaN	-0.560504123324633	NaN		76	NaN	-0.343066781264222	NaN
	77	NaN	0.060424366939051	NaN		77	NaN	0.550688318143887	NaN		77	NaN	0.449654101952345	NaN		77	NaN	0.11980274910496	NaN
	78	NaN	0.139688354606714	NaN		78	NaN	0.115793726264181	NaN		78	NaN	0.345835232771431	NaN		78	NaN	0.873451790361741	NaN
	79	NaN	0.579413164543097	NaN		79	NaN	-0.0987726075027088	NaN		79	NaN	0.0686228315773739	NaN		79	NaN	1.36735993196137	NaN
	80	NaN	0.642651069060165	NaN		80	NaN	0.0317451838580347	NaN		80	NaN	0.217043478535938	NaN		80	NaN	-0.0624114747399652	NaN
	81	NaN	0.579030644976831	NaN		81	NaN	0.0844930947959899	NaN		81	NaN	0.193720266197493	NaN		81	NaN	0.114233989639206	NaN
	82	NaN	0.643872029639101	NaN		82	NaN	0.369619095418706	NaN		82	NaN	-0.230039184072606	NaN		82	NaN	0.621162954713998	NaN
	83	NaN	0.471656656711271	NaN		83	NaN	0.37038249101015	NaN		83	NaN	-0.937274016849933	NaN		83	NaN	0.938320663915543	NaN
	84	NaN	0.338921360425014	NaN		84	NaN	0.653555018953458	NaN		84	NaN	-0.414467958759921	NaN		84	NaN	0.984958296989974	NaN
	85	NaN	0.177737696437166	NaN		85	NaN	0.510641848107482	NaN		85	NaN	-0.750652891199896	NaN		85	NaN	1.20526505703517	NaN
	86	NaN	0.0058795083993671	NaN		86	NaN	0.635825384441949	NaN		86	NaN	-0.975947226784528	NaN		86	NaN	0.535676389554744	NaN
	87	NaN	0.300392404079917	NaN		87	NaN	0.539579352592375	NaN		87	NaN	-0.844164377412812	NaN		87	NaN	-0.0959454216438768	NaN
	88	NaN	0.725819204658554	NaN		88	NaN	0.371154515958834	NaN		88	NaN	-0.364251898792249	NaN		88	NaN	0.156102216230958	NaN
	89	NaN	0.36828483166338	NaN		89	NaN	0.773915848514254	NaN		89	NaN	-0.443011828907687	NaN		89	NaN	0.605945341108265	NaN
	90	NaN	0.197672399608623	NaN		90	NaN	0.636246859365126	NaN		90	NaN	-0.419372350019438	NaN		90	NaN	1.131028652018	NaN
	91	NaN	0.223254420377782	NaN		91	NaN	0.637615891596766	NaN		91	NaN	-0.0329078219911325	NaN		91	NaN	0.381394574397964	NaN
	92	NaN	0.364132102533333	NaN		92	NaN	0.528913911613391	NaN		92	NaN	0.0270132867690137	NaN		92	NaN	0.0292963839092994	NaN
	93	NaN	0.40763368798086	NaN		93	NaN	0.226855487242002	NaN		93	NaN	-0.466914360285044	NaN		93	NaN	-0.0804299543692828	NaN
	94	NaN	0.663963177672501	NaN		94	NaN	0.332699655738105	NaN		94	NaN	-0.803222502750755	NaN		94	NaN	0.466315505529163	NaN
	95	NaN	0.746640078240146	NaN		95	NaN	0.322132936457102	NaN		95	NaN	-0.915981977645169	NaN		95	NaN	-0.0270295343453725	NaN
	96	NaN	0.682294598899584	NaN		96	NaN	0.999056201053936	NaN		96	NaN	-0.626968179903942	NaN		96	NaN	-0.092519759776234	NaN
	97	NaN	0.677980799227454	NaN		97	NaN	1.30801656159703	NaN		97	NaN	-0.428054925523366	NaN		97	NaN	0.103508975283288	NaN
	98	NaN	0.472018956242829	NaN		98	NaN	0.991273035697862	NaN		98	NaN	-0.674813346110517	NaN		98	NaN	0.214549206439492	NaN
	99	NaN	0.671507089482165	NaN		99	NaN	1.05612719070893	NaN		99	NaN	-0.567957087315021	NaN		99	NaN	0.0618785576694519	NaN
	100	NaN	-0.0191711717598557	NaN		100	NaN	NaN	NaN		100	NaN	NaN	NaN		100	NaN	-0.673928191821434	NaN
