# Supplementary material for: Esr1+ hypothalamic-habenula neurons shape aversive states
Source: Nat Neurosci. 2023 Jun 22;26(7):1245–55. doi: 10.1038/s41593-023-01367-8 (PMC10322719; doi:10.1038/s41593-023-01367-8)
Supplement: Source Data Extended Data Fig. 8 — Statistical source data. [file 41593_2023_1367_MOESM17_ESM.xlsx]

## Sheet: panel f.
		Esr1					VGlut2					Ctl					NPY
	unit id	tuning score Sound 1	tuning score Opto	significance		unit id	tuning score Sound 1	tuning score Opto	significance		unit id	tuning score Sound 1	tuning score Opto	significance		unit id	tuning score Sound 1	tuning score Opto	significance
	1	1.22494048566707	-0.289412766283907	0		1	-0.327718798270611	1.20731992030587	0		1	1.47505596611702	-1.04588263202431	0		1	-0.581490210088476	-1.76668707892701	0
	2	0.3574497408361	2.37375245687884	1		2	-0.106885745451686	0.920898084351198	0		2	-3.23868242821179	-1.02259780610208	0		2	10.6824713788619	0.471773797594675	0
	3	-1.32582558038715	0.539685590644034	0		3	0.172039244175049	-1.21008000968189	0		3	-4.14746827554561	-2.42865974636212	0		3	2.06669978752386	-6.64039967439426	-1
	4	1.17451193600566	1.86099204054144	1		4	2.40398061566732	3.93794074181579	1		4	-2.53956774420049	-0.617234231470846	0		4	12.5561978134455	1.31579632442605	0
	5	-1.37615170440575	5.70752265956577	1		5	-0.73260140420885	-0.795995026937516	0		5	4.51171451686934	-3.6620346538919	0		5	9.70977841671244	1.31887318375419	0
	6	1.21270451425055	7.79552161068348	1		6	-0.28779928768381	-0.291942846017206	0		6	-4.27778768106337	-2.44274606908328	0		6	-6.57028152216416	-7.30810179102753	-1
	7	1.38837729596135	4.2999836381	1		7	-0.706370261507136	0.119155813256817	0		7	3.27410507660479	0.411665851484264	0		7	-2.49131163025847	-1.32768848443128	0
	8	0.701815496940848	-0.386253083712763	0		8	-0.647976349636093	2.35815181894674	1		8	-10.8980383874506	-2.07249374139779	0		8	-3.58126310141453	-1.72547719028689	0
	9	-0.385281225755769	0.515218977765705	0		9	0.685937730237842	-3.16416725037919	0		9	-0.758385053508675	-1.79642935792399	0		9	-5.78716488993284	-7.94132660237476	-1
	10	0.729978055167779	4.98494190709965	1		10	-1.19343934155318	0.273989118905638	0		10	10.2671821474264	-0.511659834422313	0		10	4.84451090785006	1.70420504218274	0
	11	-0.0406421371657197	-2.24779293389858	0		11	2.65159486521123	4.64353873150991	1		11	0.716636592054529	0.723734954734583	0		11	-3.44603255577764	-6.26965181076276	-1
	12	-1.27169325756068	3.19553913957123	1		12	2.75580631203881	1.11414352542398	0		12	1.17368536561907	-0.332243701856555	0		12	5.53533418456723	-0.777874869335954	0
	13	0.147794046437268	5.05847876508428	1		13	0.728336186125159	3.14050256723627	0		13	1.09079839547138	-3.02107451503236	-1		13	1.58771623942613	-0.090569073368427	0
	14	-0.713330148917984	2.84247369312639	1		14	4.52604015605895	-0.74034266034271	0		14	2.33745480951229	-2.77138836334099	-1		14	-1.78446214468272	-0.354711065770187	0
	15	0.456624072988617	1.34743774687511	0		15	-0.469121980163939	0.656818044413007	0		15	2.17045416965011	-2.83738394604638	-1		15	0.0159648729617395	-0.771766705125872	0
	16	-0.321443688037694	0.380133010635782	0		16	2.69919045453773	1.11085037057895	0		16	7.80795872887557	-1.82983768500833	0		16	2.37244657674748	-1.50267363597757	0
	17	-0.803443230096219	-2.33086942194524	0		17	-1.15500772251085	0.960474477429954	0		17	-6.3079577237761	0.904415261742165	0		17	5.423217117818	-1.06633167969299	0
	18	-0.0872233110394582	-2.8728710035883	0		18	3.17966629282059	3.07944421812287	0		18	1.67162816860362	-0.32136072036525	0		18	13.1883607303902	-0.664387255907578	0
	19	-0.101511137408399	-7.58812962158712	-1		19	-2.44458454321261	0.347071421798528	0		19	-6.13769447023721	-1.21583554176959	0		19	3.43622121409975	-0.713043064267179	0
	20	-0.831327740613089	1.73131804110553	0		20	2.67025266511867	3.24679985654225	0		20	11.8435000548254	3.26434150131505	1		20	4.13725471888156	-2.05568218573927	0
	21	0.192673842461305	3.54915969293949	1		21	-1.58114809926511	-0.311099582200193	0		21	5.29842514339375	0.393892383565983	0		21	-2.77497615255443	-3.18726549734657	-1
	22	1.08802280234306	-2.18385878560569	0		22	1.95606001441631	-3.24834885035675	0		22	-3.36508017863934	-5.89925436699047	-1		22	14.2705818376924	-5.96466045844846	-1
	23	-1.27046318799024	-3.05181511309916	0		23	-2.01834952637231	1.4205728835772	0		23	7.88028174303801	-5.68846548535542	-1		23	0.865039105752434	0.51468143406342	0
	24	0.751049227626648	0.809798775638849	0		24	0.723685898930841	-2.11640527682941	0		24	-4.92568879541965	-4.57785748489385	-1		24	-1.65300719792157	-12.492721118735	-1
	25	1.6811985960925	0.839534180807861	0		25	0.0466264830246412	1.13271392568891	0		25	-1.36431080480962	2.05364683914216	0		25	2.26765344211486	-2.6591998629526	0
	26	2.9458773515231	-0.380220773698293	0		26	-1.52008055872365	-0.583939422616666	0		26	3.10677166725567	-0.773431521223187	0		26	6.21521098467358	-1.67429705742228	0
	27	0.997812915743306	3.78968391818556	1		27	3.65857923732661	4.28999369755797	1		27	5.07180477871849	-4.74596800241803	-1		27	-15.2270557823395	-3.32798787052091	-1
	28	0.0947662747014936	2.83576232961984	1		28	1.58427471449008	4.53084438160469	0		28	1.19095529504721	-1.67867122075653	0		28	-3.84730867742181	-1.19665705636439	0
	29	-1.51371986409828	-0.698639791363082	0		29	3.13845695803153	-1.16323807235601	0		29	-3.42111484486817	0.260189666869515	0		29	-0.485510160658562	-0.671292643531316	0
	30	1.15198875879282	-2.81524000737131	-1		30	-1.68747869699963	-1.77584328290102	0		30	3.47189785968548	-3.34501404417116	-1		30	4.47072672608192	-1.24794944603706	0
	31	2.49804448565436	9.90160234527	1		31	0.862734099280352	1.85049874611083	0		31	1.35753290677325	-0.101318459738429	0		31	-4.65174059219716	0.223719762567997	0
	32	-0.900740663318086	-5.55391216683186	-1		32	1.70439643564121	2.12954153795973	0		32	1.45985512555197	1.35307448509089	0		32	-1.41892140220658	-2.25749685441437	0
	33	0.783625536534458	-0.0728136007158415	0		33	1.28806702916034	1.33006204370368	0		33	3.97579691969626	0.469295726161587	0		33	0.172714615984761	-0.414316241664912	0
	34	-0.0504825941082388	4.90486274720707	1		34	1.60901884335369	1.65251363497077	0		34	1.24373248772827	1.35415373671273	0		34	-3.98142657475238	-7.45034497464253	-1
	35	-2.64570818525006	2.60917939575533	1		35	3.52355124914199	4.90128493709174	1		35	4.52359888540697	2.03871339951981	1		35	-21.2738784201659	0.2202029695308	0
	36	-1.40975724883322	4.78148370160118	1		36	-1.17450461350489	0.295164468660715	0		36	6.5796637537064	1.97480736577566	0		36	-4.19506169799122	-1.83002252163636	0
	37	0.1731977320566	-1.03928472443937	0		37	0.676971872793288	3.34045163535143	1		37	-0.628194986791349	1.65607591478718	0		37	6.84786366308137	-1.86659189792116	0
	38	-0.70797976027848	1.71302554711403	0		38	-0.211911823403208	2.64225393970422	1		38	6.6961951181869	0.793397181368149	0		38	2.78037299925155	0.177853855535514	0
	39	-0.0870439116651101	0.146451030700468	0		39	0.696261853741463	-0.496270927938405	0		39	5.97103366500116	0.37870887944569	0		39	3.68363403487549	-1.890085351276	0
	40	0.902262130624638	1.28022904525931	0		40	3.06751310293007	3.43168647043329	1		40	1.92476557097677	-4.98613205974628	-1		40	6.19455327984928	-0.257595771737944	0
	41	-0.265015692086562	6.85609695736822	1		41	3.67328300990652	10.1758567624098	1		41	3.76100796587469	-1.25387975341528	0		41	9.77946356976385	-1.16959501184964	0
	42	0.498812171512986	0.33105221790975	0		42	-0.40288545680045	1.65741817480933	0		42	0.757949779000561	1.18557942091385	0		42	3.97890230876992	-1.94792317955052	0
	43	-1.56060655222419	-1.23952013232215	0		43	4.15372574059754	6.04321526978696	1		43	-0.751460670989172	0.832666475880839	0		43	-5.62737924333977	-4.4707030778403	-1
	44	0.396855243233361	-0.957610730529979	0		44	2.27375828497312	7.45911349184898	1		44	4.58571104595102	-0.935546796385104	0		44	-3.56252427997363	-1.92798526149703	0
	45	1.4241798203358	1.88260942344548	0		45	1.4007379690716	6.97436203895374	1		45	8.40461502782301	2.3758940588037	1		45	1.76368065176696	-0.903346867627512	0
	46	-1.36779779433381	3.12474871489976	1		46	-0.12967008128062	-1.77323541629618	0		46	-0.345090438746517	0.623425750271525	0		46	4.47576167274591	-0.329944720600695	0
	47	-0.161599341676811	0.156430450539575	0		47	-0.991256559100803	0.874652602334257	0		47	-0.755183212249426	-1.20860256797983	0		47	1.93734009777357	-0.745519714553468	0
	48	-1.42119277896667	0.0937016076387523	0		48	-0.531079820383724	1.5166321592888	0		48	3.73883505854816	-0.557990481521702	0		48	6.72296181285177	-0.0213032312055911	0
	49	-1.01955936109777	0.398630183082626	0		49	-0.0104277790443377	0.532761000466277	0		49	3.99179268837058	-5.22603203735202	-1		49	2.46605835602956	-1.82538098061963	0
	50	-1.36231585551705	0.148008006535963	0		50	1.97196215902624	-1.74971368328912	0		50	0.681991150494905	-1.45825280291434	0		50	14.9599879093225	-0.92878936939957	0
	51	-1.39382931443776	-1.90646195308532	0		51	2.71610340348317	1.219856837141	0		51	8.92809487051258	-1.88558280802132	0		51	1.00675703252514	-1.22424664079108	0
	52	-0.11834650349276	0.522958686738545	0		52	3.12653786052059	3.36246222719543	1		52	3.0303919116972	-1.44734088444182	0		52	4.15779442799523	-4.12815367866001	-1
	53	0.398286617409645	-0.390854031107936	0		53	5.03852917366066	5.26267546024529	1		53	9.14197685446933	-0.378793576914909	0		53	2.13490220011016	0.513783424504016	0
	54	1.66367717029508	4.50547853139513	1		54	1.45190769269899	1.1963350493705	0		54	-0.561265136851232	0.206609031782255	0		54	10.692114770526	-2.94848099189296	-1
	55	1.265270585577	1.4716069271861	0		55	-2.93247883755143	-8.75120313537106	0		55	1.42881261505821	-0.570304534278237	0		55	3.81884491375744	0.223820169634083	0
	56	0.971138441232976	2.0058939391017	1		56	0.130721022319579	3.56306655022187	1		56	-1.44968513888422	-1.14639383061438	0		56	4.87151257428151	-1.91913459581502	0
	57	0.0721710916247124	0.545140192182451	0		57	4.63542913403917	2.58268128032628	1		57	7.20516705333689	-1.5442346208838	0		57	-2.52930185878354	-10.62186767989	-1
	58	0.382615623897446	-1.14421772701684	0		58	4.1831668303253	-2.78692121639475	0		58	9.35129255841538	-2.42386426438774	0		58	-0.299658951363862	-0.700780700718654	0
	59	0.04111626891174	0.301467775753296	0		59	-2.30433555887886	-2.35630412743464	0		59	0.765959250342587	-0.0875462303472878	0		59	2.2403359109192	0.195590421092832	0
	60	-0.896271488126452	0.896350049988025	0		60	-1.43166112237843	-0.0355849124510568	0		60	-4.05434474243737	-2.60343565999785	0		60	4.70592184266314	-1.20609470084639	0
	61	0.343221429984955	1.99045526831066	0		61	0.635661070204433	0.0472864638110435	0		61	-1.09686653174518	3.48161457745624	1		61	-2.46793359990143	-2.83853623128607	0
	62	-0.00967940869170695	2.24841520052979	1		62	-0.306906271071747	-2.82202778859662	0		62	-3.91172066026084	-2.9112367930699	0		62	1.97943888551273	-1.99286042319252	0
	63	0.835722382551516	-2.25318435894522	0		63	0.406273820936978	1.29787609489316	0		63	3.60234955908854	0.288283565671734	0		63	-2.88768998604016	-0.411000199376412	0
	64	1.18163266233574	0.837656756486009	0		64	0.888065164035361	2.74216664379866	1		64	4.86364265075707	-6.18709046035395	-1		64	2.90681524114825	-0.192038501713913	0
	65	-1.97640472364884	2.18521515350036	1		65	2.55184185189082	-4.48532888323044	-1		65	1.08239057343882	-0.812273300800045	0		65	2.97045063568389	1.07014366832111	0
	66	0.316796110260244	0.120943007200448	0		66	0.948583419746184	1.6398340450501	0		66	-3.53624254245168	-0.818223169842792	0		66	-0.679786663141452	-1.16739422630742	0
	67	-0.0436752320947863	-4.47169791785072	-1		67	0.766466529752206	1.94709381958453	1		67	7.01964837356378	-1.320986035649	0		67	12.463071530897	-3.72643472690147	0
	68	-0.375548651429066	-2.99679426318771	0		68	0.151945607749012	0.747373520445624	0		68	-1.82872999734265	0.0661051464626429	0		68	-1.54182909859495	-3.16688901660753	-1
	69	-0.625801016212117	-1.90987004354086	0		69	-0.569617672046248	-6.82624257860789	0		69	1.04811241236903	-0.108364622026374	0		69	-6.86918466735897	3.01383138546284	1
	70	2.19408005878747	-0.218146110195382	0		70	-0.730462701547276	2.11428133754937	1		70	-1.80169203425213	2.41758485428247	0		70	3.47959769574598	-1.44992812322282	0
	71	-0.239624697893854	3.98874249965535	1		71	-0.0356705793013217	4.03356722015501	1		71	-1.82187167500512	-3.45538684467357	-1		71	3.15359944753125	-0.319214843046467	0
	72	-0.0772776165452461	3.22365854989975	1		72	-1.12966521060233	-0.752844643881743	0		72	10.0258082774414	2.58987106412409	0		72	2.32496221085766	0.465184248970592	0
	73	0.681947123289228	-1.46980242400869	0		73	0.504070682568392	4.97937327846975	1		73	1.00798008893802	-1.25455808965318	0		73	0.123850213749627	4.24024335263122	1
	74	1.65021475139019	1.78530112124645	0		74	3.89237879987226	8.02282492898587	1		74	15.8921135678865	1.88930512188847	0		74	2.87798847261615	-1.7364402882937	0
	75	0.172988331547814	-0.097850064759533	0		75	-0.712467131808685	0.99418785374134	0		75	2.06818762586854	-1.9014524220896	0		75	6.20889759241222	1.82737239718108	0
	76	0.814620140597548	-0.130439295927144	0		76	4.09093248062636	2.96084794076758	1		76	6.17616547253219	2.3371483472548	1		76	0.077318227983435	-1.19347337547578	0
	77	-0.0705312795690585	-3.07017929984822	-1		77	0.585994715800157	-2.90916081154458	0		77	-1.95216138293204	-1.59162610470246	0		77	-3.92578643345951	1.96398961712504	0
	78	-0.520276828486133	-7.87149748430202	-1		78	2.59388236504947	0.598160647073877	0		78	-1.01166118277828	-0.820884189248705	0		78	-8.54154571074791	-4.83151726745509	-1
	79	-1.12015393668863	7.52978575854783	1		79	2.17572568297265	-1.18310545243199	0		79	0.576214102075482	-0.440780453237457	0		79	3.26351514405342	0.759553348200324	0
	80	-2.3049463550644	1.72248330703405	0		80	0.123705006093977	-0.498660075955026	0		80	-2.41325609292497	-1.12474840655321	0		80	2.98627108150026	-0.897964219163536	0
	81	0.238374829448559	1.09915748379421	0		81	2.14314990353762	5.95314494408927	1		81	2.80404407036597	-1.1684860728293	0		81	-16.0611102814205	-6.60100212100971	-1
	82	0.311198985660183	-6.86160034032225	-1		82	1.30819159364985	1.08630631402651	0		82	5.00637975191706	-0.70550050979591	0		82	-1.91995029175711	-2.13493318417904	0
	83	-1.46521084784177	1.26631208041828	0		83	1.87972279715527	2.70105967158244	1		83	5.4114186846779	-1.48877913291311	0		83	1.06718717852868	0.00932784547511977	0
	84	-2.63621214780941	4.70216678439492	1		84	0.997420178022722	-1.27701541057612	0		84	-2.84892039173412	-2.9794727414562	0		84	4.24706394446868	-2.98452302517554	0
	85	-0.522811720375765	1.31889761401769	0		85	1.19103930316065	1.67443962251042	0		85	-2.42197060014796	-0.759718363315827	0		85	0.0694477533920658	-0.429778317340201	0
	86	-1.44705901420028	-1.0287460955314	0		86	-0.241411640327802	0.443095693321423	0		86	1.41726530393891	-2.17894976208024	0		86	-5.39853339107386	-9.89879089743801	-1
	87	-2.88526625461589	2.03125889771319	1		87	0.750945432740189	6.91732614646339	1		87	-0.0389641989307827	0.218128804482817	0		87	13.7043339027038	2.61493729503783	1
	88	5.76784911510213	1.45314318932029	0		88	1.06642499100416	0.107385102089593	0		88	-2.68873329176343	-1.19850482075612	0		88	5.28307837967907	-0.856785623137761	0
	89	4.80836539828943	0.592759550497541	0		89	3.13456000733175	-4.94065162051893	-1		89	1.67191632410725	0.103543663020202	0		89	2.54286464356035	1.92739008629601	0
	90	12.5541145789312	-0.638440122153079	0		90	3.28957346905146	-0.764575462387559	0		90	-3.93084721368093	-1.75403467755778	0		90	0.137512738032052	-2.98839402215248	-1
	91	-3.39957954087137	-5.14033025458083	0		91	0.743360288518973	3.10309989524072	1		91	-1.56205812040131	0.873242702708715	0		91	7.82239462293264	0.763317529465417	0
	92	5.17077313813208	0.857688265439801	0		92	2.55692658437186	4.29248863978745	1		92	-1.60305916523361	-0.0957247718876042	0		92	0.714520516192522	-0.276758670430387	0
	93	5.59479242672955	-0.0446996541313213	0		93	0.515177839360761	1.5089995073495	0		93	0.374197423427232	-0.179530687542807	0		93	4.39109828626616	-0.213090782235756	0
	94	-1.77302901906634	-3.31562307592798	0		94	1.86900893841627	-0.542737777697291	0		94	-4.83895710243196	2.11291421125841	0		94	-5.94597625509863	-0.167462276646947	0
	95	6.90272765582111	3.58049410873241	1		95	2.29964895988143	2.91546167195345	1		95	3.72096652049965	-3.71952800473322	-1		95	8.75756205543876	0.67805258486779	0
	96	11.1848732517846	1.38024554850482	0		96	-1.47451189961014	0.59726810578419	0		96	2.71480611033373	-1.36886460163901	0		96	2.88636949707368	-2.15937475259	0
	97	16.6618688534511	3.214911603919	1		97	2.89468530299234	1.64365257260672	0		97	2.25454314584811	-1.32015658834675	0		97	0.117925119929984	0.75744041568547	0
	98	15.1239276587368	-1.03246140111402	0		98	-1.84436902527822	1.86669499258707	1		98	10.1314376244625	2.38761211708739	0		98	4.11163414797611	1.36621043624036	0
	99	4.55781866656516	2.11487977150972	1		99	2.57715612817586	-1.03324378980554	0		99	1.23856023758102	-1.566260702731	0		99	4.81704073239868	-0.412516793381803	0
	100	3.21485798864679	4.65477484522147	1		100	2.51697531219859	-1.73295962717337	0		100	-0.502008265231198	0.282105538140138	0		100	9.60277115183138	2.91068898834451	1
	101	0.951598305229499	5.12133087894893	1		101	3.8046582033396	0.19185562894449	0		101	-1.33403846844442	1.13365169948148	0		101	8.09867069333846	-2.4977354432928	0
	102	15.0770072351739	0.478038304773195	0		102	0.00660913185728999	-0.295868232925023	0		102	2.22911746387971	-1.47022264069139	0		102	-2.4445783913074	-4.71983229191987	-1
	103	5.78532119748913	2.45813443910277	1		103	-0.431514119521684	-4.81043974436179	0		103	2.27578252358098	-0.435994699415775	0		103	1.68688447692764	-1.06335025743421	0
	104	-2.0810914167046	5.96201366221489	1		104	2.37898184400086	4.67094342022925	1		104	6.22969601649836	-0.0439080151680775	0		104	6.50530942816834	1.45650446527059	1
	105	7.53786475622422	-0.649078028635121	0		105	0.164215612448518	3.60333191413089	1		105	8.61322271539815	0.575838698940049	0		105	-1.48769741575248	1.17499074855112	0
	106	-0.646846220696811	-0.484621447950207	0		106	4.31370542110298	1.73014858329173	0		106	11.1720165337592	1.53727861380885	0		106	-0.504775321981718	-0.273836146315159	0
	107	-6.90846678341067	7.41504446221513	1		107	-1.86812717881291	-0.215983808761707	0		107	-3.67755263106645	-2.44089451176608	0		107	9.748678164243	-0.897091979243775	0
	108	1.1210591930502	5.7224921284549	1		108	1.24041685561881	2.30223769314826	1		108	0.266649607642186	0.0993701075789882	0		108	-0.545129390007043	-2.37260486098903	0
	109	9.76457141950726	3.92620532939244	1		109	1.27124496976449	2.49881341299136	1		109	-5.93043950963753	-3.0429469268848	0		109	4.41191165847066	1.03517282566408	0
	110	16.319593377181	0.518161784185822	0		110	0.650701818510808	1.89904049677678	0		110	-0.835420165766234	0.313174631143089	0		110	9.66299306250439	0.413823631350801	0
	111	3.91897195816759	2.32476211223974	1		111	0.906007825922436	6.38618575008997	1		111	-0.519070071780805	-0.898139393858484	0		111	2.46007473446657	1.19291557245109	0
	112	2.26788810161154	2.3270694197563	1		112	3.82092986667729	1.96244132609507	0		112	-0.923013577647016	0.110381681539142	0		112	5.38823921963019	3.34013889643557	1
	113	6.416686079244	3.24229118114056	1		113	1.73499559858255	3.64120469302468	0		113	1.61170186607928	0.547619004576529	0		113	-1.14195220428701	0.242383646706119	0
	114	8.22340078227914	-2.20494220894269	0		114	-1.92170651465363	-2.15407539987836	0		114	-4.69390471612744	-0.110944104659581	0		114	11.7673900301633	-1.37935606224146	0
	115	10.3829614190863	3.9071235670529	1		115	-1.02262389367746	1.6218953468325	1		115	1.27063412976255	0.431956234255332	0		115	0.944167060296242	-2.2580195271272	0
	116	5.37665580656056	-1.61544408584345	0		116	-1.95095167168138	-0.0348744199618054	0		116	2.79197480337697	-1.03703713878787	0		116	4.42513841392638	0.0486112363503575	0
	117	0.40715257804435	-0.132042990891305	0		117	-3.80045228295119	1.73487726430529	0		117	-1.23526354842564	-0.762890014287238	0		117	3.60073253724469	2.72392036885702	1
	118	12.4397001553497	-1.74496302108719	0		118	3.19059902987502	1.82232614571833	0		118	4.11910863250531	-0.444092414266219	0		118	-1.16013515907371	-0.0023188079660411	0
	119	2.45309570932249	-2.95142818860853	0		119	1.68210730728755	-1.98080298191353	0		119	1.18820499829774	-1.37148207371976	0		119	0.290946512939409	-0.485038944278551	0
	120	6.57155765817058	2.68326892970819	1		120	0.739289163961134	6.44922206166522	1		120	8.18766115265549	-1.25405598301853	0		120	8.5220277241864	-0.155438716327225	0
	121	10.3633888927609	4.71518041129516	1		121	1.34641237428381	1.1275239083696	0		121	0.872878441692697	0.948943988224198	0		121	-6.05484054428976	-6.82516035628872	-1
	122	11.9014879401007	2.35567032921792	0		122	1.61849795800426	2.03378471948762	1		122	5.89280261994155	1.99748365622046	0		122	3.57874040820295	0.333608887764838	0
	123	3.09380349681532	5.37526696782099	1		123	1.2183537445297	-2.09943678790868	0		123	0.550310960570952	-0.16447667311345	0		123	0.959474208880535	-0.692822563759597	0
	124	-9.47706716660994	-14.7838643595825	-1		124	0.692732431692207	1.38686271021776	0		124	6.52956844609393	0.998432254146353	0		124	9.33183827842441	-0.106393783788335	0
	125	-0.0147274075278197	1.65324772088162	0		125	-3.93217755074476	-5.76446997688102	0		125	-1.42103993865336	-1.68970258846567	0		125	6.29802547693606	0.71965444761009	0
	126	7.7445270068112	3.36739720425451	0		126	-0.644990761011459	4.49175058782041	1		126	7.68599215560169	-0.0819218233287008	0		126	6.03245156346018	0.0456650877923165	0
	127	8.66290464255472	1.22476160190058	0		127	1.91937858018999	3.76471512643538	1		127	1.54486683363535	1.86262627237024	1		127	9.08093202407143	0.274379007950635	0
	128	5.84289930498095	2.57824553784071	0		128	2.09258421085487	3.53880524617405	1		128	1.54237943468486	-0.566178623529733	0		128	3.15750533224385	0.614882893411903	0
	129	7.68051410643395	0.493028953284182	0		129	0.869866967074475	3.26801078845194	1		129	1.2060419285582	-1.05570108043459	0		129	11.0431046081642	-1.83327295505291	0
	130	12.7014101507525	1.55315421075146	0		130	-3.54953560057036	-0.505020665214757	0		130	5.59093386520532	-0.291644665411859	0		130	2.49245829263116	0.81610914678654	0
	131	3.93265481551557	6.55781865202603	1		131	6.48565613444185	5.03943141491412	1		131	-3.11923345453442	-0.285533953590146	0		131	1.73429531506306	-2.03850535098853	0
	132	7.34240049416498	2.67492051285703	1		132	2.8772040005426	2.85093553639846	1		132	-1.65498560702543	-1.17963106718212	0		132	6.20724096014642	-0.393560128293857	0
	133	15.2816367055876	1.91748969910852	0		133	5.19964508696881	2.12140764996239	0		133	-0.737695699739142	-0.754348219354629	0		133	10.519434010595	0.583829590324405	0
	134	6.48359756112251	8.21473514595303	1		134	-0.533108960776934	0.737568582547179	0		134	3.68719013406622	0.572409155813125	0		134	-8.34068436734885	-2.06781698085772	0
	135	9.79115985505676	5.13771296876081	1		135	-0.6118359048921	2.59839311538517	1		135	1.23550266355051	0.0696030617518641	0		135	4.98498618446609	-1.98830028274817	0
	136	-0.66823928885394	-0.828409511764331	0		136	0.139759616590935	-3.17165649705013	0		136	1.88866358916259	0.0482528490613149	0		136	14.1337578369651	-0.282128200066855	0
	137	10.6178151420404	0.477239374286254	0		137	-2.41631720017213	-2.31799711201227	0		137	0.521220482914494	1.21221802449179	0		137	4.06553572716629	0.251198630422605	0
	138	4.59654289240254	1.02070175044645	0		138	1.13628705028802	1.67418795568455	0		138	-0.650568224978621	-1.02811824417156	0		138	3.78476326595371	0.228731108199139	0
	139	0.424751612548169	-0.761631065950899	0		139	-8.55354601037202	-19.5747600358386	-1		139	-2.95148910016433	0.477559404917478	0		139	3.90666864794991	1.30760006498681	0
	140	3.50226658163215	0.0560996803341402	0		140	-11.0291839417918	-7.02128238172531	-1		140	1.45211113739908	-0.627691734996867	0		140	2.76593723324441	0.204370909809348	0
	141	1.70818852914778	-7.72871322786817	-1		141	2.54415292282371	0.727225050866212	0		141	6.19393411399577	0.776379861104006	0		141	-8.92389703304063	-0.753563361539213	0
	142	6.4038306796237	1.21870229915953	0		142	6.99714157218173	4.79807874086992	1		142	-3.46080147779518	0.382630546056295	0		142	-0.320836485445598	-2.27025492367858	0
	143	2.14617217988983	-2.79399907204202	-1		143	0.600346003138506	-1.44860757072288	0		143	-1.24212238408621	-0.749708652209492	0		143	1.96324767943752	-1.3341530213299	0
	144	3.22880292697989	0.956779070307694	0		144	2.59663858067451	-0.272996605009004	0		144	7.09374325796786	0.117949704744228	0		144	-0.857380626160498	-3.93892463020211	-1
	145	0.77405401291874	-1.09086972918402	0		145	3.49916747710254	-1.65104343232624	0		145	1.35751370431042	-1.73414189194662	0		145	2.23884996811252	4.82334390123624	1
	146	7.10825505290485	1.97440380221552	1		146	1.30049261905877	7.39453381554495	1		146	1.16645532467042	-1.23792072432543	0		146	2.21974533789993	1.82113560863029	1
	147	9.60184323584421	-0.789615261524055	0		147	1.8851668092753	2.63908659316258	1		147	0.186342684515204	-0.579977270914002	0		147	14.2935360628264	0.837775320903751	0
	148	14.1255904322765	3.48908224988513	1		148	5.23463092398049	1.90045608805456	1		148	4.86759364181481	0.103625127652821	0		148	5.77765844050566	-1.16595045434434	0
	149	1.26788935851519	-1.22364990018199	0		149	0.249126821009291	2.25105989302122	1		149	4.11520744374295	-0.143004045747447	0		149	6.65931988618096	-2.07262312648271	0
	150	-7.23522785290479	-4.81952305452949	-1		150	4.49166423185662	0.510007608165385	0		150	-2.61613058527949	0.799002324648923	0		150	1.60622224637674	-0.77945298319529	0
	151	5.83588695164035	0.0227763181041115	0		151	3.80696854874281	3.81490169211831	1		151	3.0059960637767	0.081223414588914	0		151	13.9190434494709	-0.536432364627936	0
	152	2.65741734767645	2.95672961266083	1		152	4.99498847719025	0.999414658287415	0		152	1.84437995450702	-1.6688521353502	0		152	4.44093042466814	-0.365627449068556	0
	153	-0.805084072624235	-8.20587057991765	-1		153	-1.60956446248249	-2.51270699368729	0		153	2.27306785998826	0.211547992078246	0		153	-4.51601930892887	0.954761871453899	0
	154	11.7577097198734	5.89178713571772	1		154	1.70285256263756	1.39745936883911	1		154	-2.43755851160643	-0.687676097037415	0		154	7.15097568103643	-2.2187644143671	0
	155	-2.14063243574855	0.143805550700762	0		155	-2.51861614455135	2.94723781649167	1		155	5.34726782907788	-1.44354179638947	0		155	2.59302043110596	-0.594463056269161	0
	156	-0.430189462748209	1.15602424497075	0		156	-3.62953171445154	3.2514492669521	1		156	0.565738906204047	0.773068002962988	0		156	2.20028360946016	0.952412420480621	0
	157	-1.71099549989668	-2.26281769371978	0		157	9.95236220943939	3.99543047996663	1		157	5.88405031841742	-0.742700867217453	0		157	2.47844345036173	0.390393749538848	0
	158	6.91015104616444	1.52222379764293	1		158	9.75219097941269	8.5380081312705	1		158	5.56629012015197	-0.504191028754577	0		158	11.5782389209916	4.51782340879667	1
	159	15.7410331418041	2.28877023688093	0		159	0.24307681370872	0.218225578275819	0		159	3.72861288389355	0.18832101957738	0		159	5.53597397819307	0.942402862421376	0
	160	3.65211080169681	0.952490222077889	0		160	4.42608210062798	1.5812277444036	0		160	-0.19507187904936	-0.331334880928209	0		160	9.82958354025502	-0.291246361591738	0
	161	11.0625393557617	0.286514551356937	0		161	4.14642939278932	0.925070147700757	0		161	3.13103621024822	-0.421858128999561	0		161	6.36525041290683	0.970876059748138	0
	162	4.1821822681428	1.10274415183748	0		162	-1.59010524182278	-1.01749906481226	0		162	3.98369561753228	-0.0316369674373417	0		162	9.9116379758073	-0.709938086564201	0
	163	6.39773719673188	0.741153557459088	0		163	-3.44468118667772	0.480929355351227	0		163	4.35525822226461	0.217434567203028	0		163	4.05960486085893	-0.858556279376635	0
	164	4.54523978525408	0.692302735545641	0		164	1.34958921784538	2.55907801000946	1		164	4.70226878616328	-0.623178820862848	0		164	8.43636021346505	1.15386861145884	0
	165	1.24830127826249	0.201954314927936	0		165	2.14821366628831	5.52872613922825	1		165	0.641239895563524	0.75973602580729	0		165	4.28723847854075	1.7870144993243	0
	166	1.38533929064054	-1.79462832958593	0		166	1.60866578355848	-0.226843892191434	0		166	3.37476478395455	0.529725359711204	0		166	9.33252008011616	2.13628422430054	0
	167	0.871442723513512	0.30117871279929	0		167	2.16814347912367	2.83412844062655	1		167	2.71703739534215	0.929483052816226	0		167	4.42379001882346	-4.47993617434913	-1
	168	2.906566664793	-3.72378004965319	-1		168	3.11058149264117	0.904512043167654	0		168	2.61002550281583	0.0505007977119276	0		168	3.25216151974599	0.191302614860964	0
	169	3.14501949733745	0.0432247510352179	0		169	-1.02160910571485	-1.84293640375066	0		169	1.59168466952082	-0.223153383717443	0		169	8.06194625685331	1.05195055053263	0
	170	3.0059032627148	0.783633854221022	0		170	1.87704335194863	-0.717248390415787	0		170	1.38751468459374	-0.308674645368962	0		170	7.10103447908893	-0.340065268005471	0
	171	1.96574882198872	-0.50526979186535	0		171	-4.44502716963679	-4.03617217549125	-1		171	1.93269043547053	-0.222698112358096	0		171	1.38180191831071	0.520446875011747	0
	172	5.60928936185588	-1.16343059730036	0		172	-1.15819057753138	-0.232854158294339	0		172	-1.73049777493651	-0.389836487907621	0		172	5.73685063811029	-1.04711376800085	0
	173	4.3258799293769	1.46369696362869	0		173	0.799085641369215	-0.114828668817996	0		173	-4.24543219210046	-2.23167364799168	0		173	10.2972479876026	-0.783386309496189	0
	174	9.64020383510475	-2.84079510237737	-1		174	-1.08541609825547	-0.144334922574463	0		174	7.82805162633075	-0.17873493603399	0		174	1.43978938347813	-0.659977210307135	0
	175	1.38156873666218	-0.401903791606627	0		175	-0.582467534066655	-1.71305599672099	0		175	1.11958626433896	-0.154425330563793	0		175	-7.79802302565284	-0.925150554460084	0
	176	4.87870750378474	0.890123056520883	0		176	-2.61800511058959	-1.53049872436233	0		176	2.25866631092256	0.510482881452765	0		176	3.03525008089877	-4.94216270165083	-1
	177	3.54265424896589	-1.85484175247059	0		177	-0.298484038171154	0.0869790662808298	0		177	0.862873870179955	-2.11701611066577	-1		177	4.03942892432954	-2.37084087975002	0
	178	5.73094290879152	3.18326509039564	1		178	-2.82080245516108	0.0341722941104892	0		178	1.11550144600125	-0.676373906506701	0		178	-3.64538257146904	-3.30804793634011	-1
	179	3.08764910864737	1.6871632574636	0		179	-2.84912470161912	1.94600027070468	0		179	1.25636270040474	0.390281203241841	0		179	1.99559264503912	1.05213913091815	0
	180	6.9145067234632	2.58944515949969	0		180	-2.94352633719322	6.51160753440255	1		180	4.39125159521149	-1.19329250746754	0		180	-8.71420014705869	1.67686486699254	0
	181	1.77207257155914	-1.1175645918392	0		181	1.11109297133405	-0.326604888367918	0		181	-0.169253035805081	-0.415122592116034	0		181	2.73560950763328	0.459389944456751	0
	182	2.83417485235456	-0.874053804116008	0		182	-5.95234882220284	3.18415111577243	1		182	8.0349241139447	-1.19840124220454	0		182	6.34205431211658	-1.79093682079543	0
	183	5.60414948355399	0.31981233698694	0		183	-3.95083181755888	-3.41546476322381	-1		183	2.72573657118416	-2.27925638279256	0		183	-0.638365215567381	0.295746486747744	0
	184	5.94816681123325	2.45805645375515	1		184	0.773732056256038	3.66926298968868	1		184	3.07894049673381	-0.982830634032234	0		184	6.89676533710551	0.93149112078591	0
	185	2.28764744580464	-1.08458827688857	0		185	1.99022045858974	4.18912324624381	1		185	2.40144720934304	0.256037945310744	0		185	-2.79594617638594	-1.44619783067014	0
	186	6.50807586964009	2.50041391282712	1		186	-7.07157928528246	5.92522294120944	1		186	3.03758959062614	0.0403087289484226	0		186	-7.78729141715853	3.2289841679832	1
	187	2.38605047109337	0.948947106363536	0		187	-1.95599289598518	-0.522651887938063	0		187	2.11881394453921	0.108469458106967	0		187	2.44720005440175	0.822786464294991	0
	188	1.5766708051183	0.297406741664204	0		188	-1.0238519387966	-2.44083959156642	0		188	5.09976492968825	1.7313708971027	0		188	3.27846008601306	-1.76915603056024	0
	189	2.07407483788741	-0.449041561923715	0		189	-1.05640584199095	-0.893441622181704	0		189	4.01636082971923	1.27458903569716	0		189	-0.511863401328601	-0.649135559174712	0
	190	5.32509209696003	2.67532419285535	1		190	-2.70404893064533	0.233663422103429	0		190	2.86560721433301	1.86333559538839	0		190	-3.51372118251116	3.64806077609206	1
	191	7.61078680026564	4.43418095824247	1		191	4.11245229920505	-9.5177043490016	-1		191	1.96481772580484	1.44121189018374	0		191	4.61305284158678	-0.725659304025682	0
	192	-1.30324635180422	1.65536051683911	0		192	-5.48385449794295	-0.656901638891079	0		192	2.27073577562179	0.408430738949069	0		192	-3.64490397960574	5.77552293711174	1
	193	0.563004617901454	0.246658681687585	0		193	8.66222716525128	7.27825240364807	1		193	2.64925848810586	0.566979060574966	0		193	-8.76853699136488	-6.27248028057349	-1
	194	-3.08431436957085	-2.08529996095017	0		194	4.025134089653	1.46420285602349	0		194	3.05342426878186	0.30207404301852	0		194	0.694186843719462	3.30977915470445	1
	195	3.75452508371217	1.57190280367452	0		195	0.0553558483841915	0.802272544312801	0		195	-1.64008749067291	-2.17763108700752	0		195	9.98518265697756	-1.48093372865879	0
	196	0.109063270258471	1.94629105351109	1		196	8.50131394745863	-1.54930416111333	0		196	2.15870049199902	0.827296016558465	0		196	9.68396871084073	3.84594557432889	1
	197	3.98943784162761	1.92193284637162	1		197	2.99856345275052	5.59655121820719	1		197	2.33532166806613	1.94919058725022	0		197	0.898624753690227	-0.285574489892806	0
	198	-2.27194221015448	-4.67070516942825	-1		198	-3.50615412207666	5.53834213928482	1		198	1.49425165000514	-0.320934677850207	0		198	11.6485773316278	-0.549380766804762	0
	199	1.72268459366627	2.39204711774845	1		199	-1.32153168877752	4.02754534014859	1		199	3.24964213326117	-0.376020934934679	0		199	9.46434127000821	-0.545239648636138	0
	200	2.04354286901173	-0.390101359721964	0		200	1.16214290182319	3.85143305647299	1		200	6.42595990593715	-0.0932417713574929	0		200	-0.309874392846194	-6.75020209560531	-1
	201	3.59400780776416	3.29304665337769	1		201	1.30401643321636	-0.78604243121632	0		201	1.15136158451225	0.550074495713532	0		201	-5.19336142964424	3.27064496178756	0
	202	-1.92943777246642	1.21009457814514	0		202	-1.44775942506156	-3.43759434982853	-1		202	6.11371079901037	1.61487888084513	0		202	2.56830009960099	2.04331116068846	0
	203	-2.26946556051965	1.14982603652592	0		203	5.46389022261113	8.3727624060923	1		203	-1.64326904698059	1.32818251688721	0		203	3.33874559546342	1.36075526139847	0
	204	0.348989129408367	0.157441021061238	0		204	-2.77598622099469	6.94230822519998	1		204	7.66426468870981	0.43146382525481	0		204	3.94135581887408	-0.674066654706672	0
	205	1.40549643672944	0.42314545555904	0		205	0.378102881442018	1.69246332362315	1		205	-2.68673262327661	-0.29131109989875	0		205	9.01015768182197	2.66500644149624	0
	206	-1.15389351009948	-0.474814354430875	0		206	-5.79059668132205	10.4195426775276	1		206	1.4729362252271	-2.17635271656737	0		206	7.54086017735841	-0.0694411975442811	0
	207	1.61470846007566	-1.82035812574631	0		207	-0.15640060763869	2.27643997651374	1		207	5.42456130848621	1.38475280791374	0		207	4.71658802001834	1.31574973653325	0
	208	0.973888187420994	0.611415596354275	0		208	6.7315051496685	5.55113186643079	1		208	0.919151790748921	-1.80512976509789	0		208	-1.43044620739988	-1.02870122623495	0
	209	0.421248304991194	-2.10493217971006	0		209	0.524067915399357	1.09479891905545	0		209	-3.23992907121612	0.118319496899797	0		209	0.130550325731296	-2.40894176229077	0
	210	1.64989590227969	-0.228832619568577	0		210	4.18711095927938	8.39711574014854	1		210	0.621014566922984	0.285745523528233	0		210	7.08349909141233	4.45613994077282	1
	211	0.369653085437824	2.27457877444667	1		211	3.02228385548067	2.52584245003642	1		211	-0.649873247864467	-1.42418882766052	0		211	13.5596663824498	0.0155785825127528	0
	212	2.56411072627654	2.30973511408045	1		212	-0.895404416796442	0.345876789213759	0		212	0.00112925401312134	0.12294243532678	0		212	4.9114229172348	2.73010170857107	0
	213	0.0205962002833577	2.26924045556051	1		213	0.877616081098775	-0.609755443581857	0		213	-1.02592693893067	-3.16075870861143	-1		213	3.83074879169011	1.58685847068196	0
	214	0.656071193062736	1.28209816908634	0		214	0.303143977207913	0.255999733391541	0		214	-1.23296247094077	-0.474450889203618	0		214	3.75656713936384	1.32556306876269	0
	215	2.06091891075585	1.84769409532178	1		215	4.46452094872007	2.21626891360661	1		215	-1.38097172011018	-4.04123082083367	-1		215	2.60040575667592	0.412435589052424	0
	216	0.538911566295981	1.56614369913645	0		216	-2.05096509548157	0.709437421975039	0		216	0.15207061165773	-0.421846546249847	0		216	-3.99151073685983	-1.01952125911007	0
	217	0.947398980653285	-1.4011039134961	0		217	1.39816798610646	-0.737111061621161	0		217	2.98294901611997	-0.732331904492555	0		217	7.88184047582763	1.75646650684793	0
	218	0.832050763621509	2.86999576044464	1		218	4.13585391725117	-0.668029399711441	0		218	6.47684714354529	0.69051542162358	0		218	5.23092362753706	1.42420912875102	0
	219	-0.837675812812354	-2.0099811453192	0		219	4.25186403489919	-7.34143115268019	-1		219	3.89617442943831	-1.42194671245161	0		219	4.56983117945016	2.53522381097573	1
	220	0.8763451783093	-4.06945194045411	-1		220	8.09671693158691	-0.206412749448783	0		220	2.73090033077763	-0.169450932661221	0		220	-4.5854058796266	-1.99436634543827	0
	221	15.7794586820007	7.98152031286971	1		221	-1.77270197142082	2.81858780303929	1		221	6.96511471269414	3.52646459694842	1		221	7.87578351416939	4.78772565574004	1
	222	0.625105062868776	0.295354988121869	0		222	14.0537668573172	-17.6574265675179	-1		222	3.12210006727886	1.60025192209826	1		222	4.57007986489854	1.60921649244099	1
	223	2.74995464243863	2.39425458483718	1		223	1.63677790559649	0.999182623367531	0		223	-0.194284374026419	-2.05447252809469	0		223	0.898426886406329	4.03172441529693	1
	224	3.92373733101215	1.85958345999882	0		224	3.34537799214231	4.96086836702738	1		224	0.66411281471524	0.201937237980397	0		224	-10.5379749901544	-15.78738708343	-1
	225	5.29214307449305	3.30217037467291	1		225	3.78713508891382	1.53546147336021	0		225	4.04734966147692	1.11824154177844	0		225	2.09367330354817	0.0438816663416272	0
	226	5.13912564923617	5.38901656994402	1		226	5.02207614171585	6.5564186882389	1		226	-0.872516278303583	-2.17595283278888	0		226	1.73589590596219	1.14071332222086	0
	227	6.35185724144915	-0.188747890938813	0		227	11.0935815670244	13.5702472438519	1		227	2.36474549988437	-1.50825828065011	0		227	1.78036530729538	0.80672321539051	0
	228	1.8225535383737	1.53306316040784	1		228	1.73872887444936	-5.10321722923768	-1		228	0.664475481827644	-1.69050773590139	0		228	1.21061771128	0.619539760358026	0
	229	0.299721773535649	2.73812480262963	1		229	-0.989800013175665	1.05149612855165	0		229	1.02125583231207	0.163187817454494	0		229	6.43560539852645	1.42118679008416	0
	230	0.0608719237463609	2.18623568495912	0		230	-0.754662514149631	-0.559505439574989	0		230	7.63686119422062	1.07687141782296	0		230	11.5105753942552	3.21699184409481	1
	231	1.31605822876794	-2.4241731417967	-1		231	2.20028185019246	-0.399381139531089	0		231	8.87952946868256	1.30440628554475	0		231	-1.28925193576215	-0.368756481015773	0
	232	1.61724932531755	0.745991391652316	0		232	-6.90537551081261	-10.8822051761488	-1		232	2.72187445423122	-0.849773726394205	0		232	17.3072881451154	3.50657618851675	1
	233	2.28752488257288	3.22712111142148	1		233	-0.992273629448241	-2.43099060502432	0		233	4.63322414721663	2.64514643793314	1		233	10.4111308030277	2.47015133712449	1
	234	1.76517090382858	0.0425445942468304	0		234	-1.38928262312333	-12.0607577918583	-1		234	1.36715646919369	-6.26719197763224	0		234	3.26559562997746	0.302656898391333	0
	235	3.56322659935315	3.53958005810536	1		235	3.73142314712792	-5.83578191169478	-1		235	1.92939393958202	0.72905338445272	0		235	6.85900966897536	1.3029386870122	0
	236	4.36828992984681	0.504176457552376	0		236	-6.70495530317108	-17.9428118589782	-1		236	1.55422497636899	0.41830437288501	0		236	-0.764664192734788	0.0432289093255866	0
	237	4.82872603490784	1.01078638077833	0		237	-3.38491344931271	-6.16276462357391	-1		237	-1.81810320722354	-0.39616565889737	0		237	6.99054374723346	2.20149100143426	1
	238	-0.285261448681193	-2.36321556104534	0		238	-10.7662150207578	-8.52112772245691	-1		238	-2.96907371080458	-0.215447035072481	0		238	14.2440737714794	-1.71115020697176	0
	239	4.02636177174024	2.11276238885581	1		239	1.9352867219514	1.71055119377755	0		239	-1.01535439991126	-2.48575105142769	-1		239	3.02146278488726	0.356050996937797	0
	240	0.405709029378121	0.722189534801811	0		240	2.12237395227381	9.02696879885541	1		240	-1.61571481417413	-0.0675338676253495	0		240	14.0220164192497	1.16751398672178	0
	241	5.46072118176108	0.269999480394462	0		241	1.1612184886413	-9.8922010791359	-1		241	-0.525020960455338	1.70618990874867	0		241	18.3322880903057	0.866628527544691	0
	242	2.88349231273545	2.66104865754096	1		242	-0.564022972748142	-0.573625664549835	0		242	1.4651871985655	-0.374851895320833	0		242	8.09051866276468	1.79551310749922	1
	243	-0.401028511922012	0.701118988201161	0		243	3.27769516941969	1.90416445355633	0		243	7.16480078680001	-1.55904724245104	0		243	3.13585057061897	1.81931680587951	1
	244	1.12914933351957	0.576212625128909	0		244	0.828376194744602	1.5317711127785	1		244	4.4305814011722	0.675966561677409	0		244	13.0313154769955	5.14723877009319	1
	245	-2.61734353185961	-1.72369649065249	0		245	5.91514560988807	6.49792703242797	1		245	-5.62398990183682	0.992685169176733	0		245	-1.65488379124958	-1.62406792737305	0
	246	0.616419438957564	0.264360886642016	0		246	-1.71306035826809	-2.56219817469701	0		246	3.82438031172394	2.73151010832899	1		246	5.40145344182485	3.35803177223388	0
	247	-0.0138970441978034	0.062950037588748	0		247	2.9405813362497	6.58037766363023	1		247	-0.590653170269623	-1.93722479126555	0		247	7.15083608521825	-0.777773748449248	0
	248	0.957430470263496	0.894192547442909	0		248	6.40355858796311	1.97357548981531	1		248	1.11266615122901	-0.0163477638860102	0		248	11.3898495307684	-0.448909335832167	0
	249	-2.68928604667403	1.57524437552918	0		249	6.87037557658592	7.43715588189093	1		249	9.09619825354356	2.75099624685168	1		249	1.2402459230605	-0.357477515321418	0
	250	0.632956514788136	-0.567543673451541	0		250	1.90070159022404	3.99335054753647	1		250	-0.776836371384811	-2.68270044932862	0		250	7.89104316739145	0.8802331533399	0
	251	0.247475533378406	0.878862484009986	0		251	-4.54525438074129	2.08146887110362	1		251	2.14342638341541	1.07110691165622	0		251	3.4273298440575	0.641259436971148	0
	252	4.99023952267466	2.45250307801189	0		252	-11.2754121515793	-10.155165640652	-1		252	3.49219178372182	-0.0894251917227725	0		252	1.77735744096244	2.06979590251099	1
	253	-0.898568447128787	5.97870898648027	1		253	10.7654436650051	3.63330697944838	1		253	7.45825229706126	-1.97070197775832	0		253	-2.96736187439599	-4.08462390087994	-1
	254	7.07443918210958	1.31839214304657	0		254	1.33468330890606	1.84578702473307	1		254	9.89873592654772	2.61908144633403	1		254	-3.1517343796148	-0.644607662669053	0
	255	0.125352083908685	0.0644233906822316	0		255	0.129017413078791	4.62575568044327	1		255	5.67534252754355	-0.513780571093612	0		255	7.8079095874037	1.76224952971097	0
	256	-1.30550567895784	1.85458759880534	0		256	-2.6254498792129	-0.644536737032693	0		256	-4.1870484050108	-0.131349531375113	0		256	-3.18668646430823	-1.19387016251817	0
	257	-1.91752321204895	-0.85999219660668	0		257	-0.0978574314501485	-7.19157020030803	-1		257	1.6069809189763	-0.121913984505139	0		257	1.6385748220735	-0.652658915070951	0
	258	-1.85398895751968	-2.81382225554962	-1		258	-5.93121645620893	7.51453491367592	1		258	8.91086721898714	-0.234673861039525	0		258	4.55993021853767	0.907026484787023	0
	259	-0.0905168280888438	-0.743179418312545	0		259	3.20365558772767	5.66962859692721	1		259	4.20743921202469	-1.28024563755007	0		259	5.54289042446447	0.622647805151033	0
	260	0.609318176613429	0.0995059977099765	0		260	-1.83127657815026	1.57027360778121	0		260	6.46690900862214	0.206210940031391	0		260	1.33784952075281	0.697576511019516	0
	261	-0.68420443938673	0.314723789552135	0		261	2.08256918375625	3.37905128498605	1		261	3.31578474608194	-1.14693075840415	0		261	3.63114170807676	-0.283415135498211	0
	262	5.03170236859818	-1.01459832643458	0		262	-1.02153489231885	3.5842734376877	1		262	2.11386220631794	-2.5891070066307	0		262	2.60775269458332	0.289401929294209	0
	263	0.624076671891541	-1.33270407180168	0		263	4.0661113867826	3.5955668520368	1		263	6.45735032405701	1.64383083888414	0		263	3.58768348254791	0.504361731172136	0
	264	7.2498520183157	-1.49233505285281	0		264	-4.61611021186582	-1.96759771164853	0		264	18.7569043182557	3.76425768985971	1		264	7.32818082108951	0.843034376294911	0
	265	1.1904744628458	-4.12505934613088	-1		265	-3.0570261293324	-3.82477663500719	0		265	2.29949493720018	-2.24503143864257	-1		265	4.5265608692495	0.43047179391698	0
	266	3.02182534857143	-0.38895392014864	0		266	4.64476110868714	4.06442083201961	1		266	1.39065766217635	-1.9571917309029	0		266	0.566208222810818	0.931856898491211	0
	267	-0.289098558671859	0.297145442900602	0		267	10.1523407196776	2.98659757682724	1		267	1.87201204787406	0.959372049061489	0		267	7.08193495414625	0.272111312133136	0
	268	9.03972594509787	2.56306936135907	1		268	-12.8041182724215	-6.0233429851199	-1		268	-0.0906637606975025	-0.718647192883319	0		268	6.25578161229261	-0.0889269795739901	0
	269	-0.562257704976575	-0.167728003392065	0		269	9.03688101356848	8.53603882190802	1		269	11.6069177666879	-0.600957617665073	0		269	6.34429357240104	-0.951851138328321	0
	270	-5.63066230202624	-8.56692643786113	-1		270	-1.41113419335823	-0.0275454889297225	0		270	3.95637232149864	0.288079254292907	0		270	3.58158970589297	1.40179670910038	0
	271	0.50552313824435	-3.62836430240026	-1		271	3.83725140961565	-13.0551217335717	-1		271	-1.64851583098813	-0.429317793591569	0		271	8.30027975576609	0.548149263082335	0
	272	0.650503019123453	-2.02141219746479	0		272	-3.15061961391017	10.7993344531507	1		272	9.68325967317648	0.234181152652226	0		272	6.23472945916483	-0.0791481537553259	0
	273	2.84489520566868	2.99934212987094	1		273	0.333686104326084	4.65409295127473	1		273	4.13489119558079	0.133360982707006	0		273	5.62216099750362	0.345858819460418	0
	274	6.18442081597914	4.53874368311355	1		274	-0.509717464056295	-1.33817025663915	0		274	1.94850690150934	0.140071467475139	0		274	-1.18766850453309	-0.666415627793155	0
	275	12.8057657037103	6.53135156850856	1		275	5.7365390612436	4.31114863061522	1		275	12.5312769012866	1.21851974709356	0		275	0.879101297319556	0.551201517425524	0
	276	0.22438126493176	0.983402220957755	0		276	-1.68754907637444	3.48868883029031	1		276	0.54846935352027	-0.446004872773795	0		276	3.77649208780098	-0.0437343188819304	0
	277	1.19741112794054	1.40527466759083	0		277	6.47314043225761	5.49868393674935	1		277	10.7003859898458	0.678056900865028	0		277	-1.16123475375611	-0.0730857203651076	0
	278	7.51704649559116	1.72352209742803	0		278	-1.84122598048124	0.684696715682997	0		278	11.5082678042007	1.94776608935041	0		278	8.36135417075586	0.319565296342273	0
	279	6.07561515781916	0.433147865390154	0		279	-0.268874768909579	-14.9629433520362	-1		279	-2.63192894722779	0.427368479246271	0		279	2.4490921761049	0.175406059940296	0
	280	-1.92018042546793	0.700398583297632	0		280	4.34101098915066	4.2619294718901	1		280	7.99601889163696	0.65516825858088	0		280	1.63634368228153	0.825116647119653	0
	281	8.30791630723195	4.24966475501428	1		281	-2.20155271934776	7.05121127735912	1		281	1.72509944876772	-0.711832654747836	0		281	3.41307084449888	-0.876591238927722	0
	282	11.780394808135	4.81126103622731	1		282	4.93290276019579	-3.06304920812597	-1		282	6.19671867616099	0.39450017542431	0		282	-3.5749783281956	-0.799399916819876	0
	283	2.656414962393	-0.101074621701264	0		283	-2.95261738875123	-9.09844400554607	-1		283	2.89563615065519	-1.61456775116471	0		283	6.51502916135865	0.82181539888694	0
	284	-1.48288518466176	2.84010673964785	1		284	6.11217449863245	3.70418958421533	1		284	1.29881732771353	-1.57095204406823	0		284	3.24455386959345	-0.506714224618537	0
	285	-0.469704265029409	-0.106208580341519	0		285	9.99629037243674	5.50661180234696	1		285	4.114515142993	0.519629794638409	0		285	0.594308419567905	0.825410029323263	0
	286	1.92564024255645	2.67839585652007	1		286	12.9390593443529	7.60109216229281	1		286	7.16403253275532	0.378466045671081	0		286	9.69329602394393	0.531777540139178	0
	287	3.29008625874787	0.365399760728117	0		287	5.88546487891256	5.75162290198707	1		287	3.91104843540528	-0.635365480091854	0		287	8.29744480075973	0.228196327785488	0
	288	2.25233768158361	1.72057551325936	1		288	5.99108225039542	-6.28856941642412	-1		288	-0.0443562596583861	2.82273269359738	1		288	5.79652023456487	0.71218473897038	0
	289	-0.479718461174265	-0.566834274930456	0		289	0.0821651467171675	3.8969312606333	1		289	2.20855803619459	-0.492570868444252	0		289	3.2241112342175	0.426222550313157	0
	290	1.51923571876354	1.02457238310979	0		290	1.78889142684743	6.59147697433904	1		290	-2.31394377868617	-1.23907310307113	0		290	2.28915161903872	0.524176600734695	0
	291	0.145426462832823	0.335935239022275	0		291	-3.18377030186355	0.886331730793316	0		291	-4.13898417493339	0.365202449653522	0		291	5.33258975898651	0.472849503208284	0
	292	8.3512984585148	2.31671179537338	0		292	-9.77663490720863	-9.44324771768772	-1		292	-0.695109152980593	-2.55047355588842	-1		292	5.21019445640927	-0.116499543009307	0
	293	0.772023679428823	-1.00728789383297	0		293	4.38627631365089	7.33043398498385	1		293	4.52383712860799	0.809203187403361	0		293	4.39600648114811	0.140104742771478	0
	294	3.57588814460436	0.603568337350436	0		294	0.620368747050775	-3.41734256700336	-1		294	2.01682233934695	1.28678425835753	0		294	1.5286697507791	0.10499506315213	0
	295	4.30590955343869	1.89788983096684	0		295	0.231540049437622	-2.27908101193243	-1		295	1.55942344705684	-3.33397471904309	-1		295	6.6989048406644	-0.85673899542499	0
	296	0.318633985396018	-0.699259246378962	0		296	-0.522803136950469	-15.380694950582	-1		296	-5.47417932460348	0.28869353363177	0		296	7.47670786819563	0.308181802086846	0
	297	0.241182445580969	0.202478614723905	0		297	1.60380586932463	0.123158039019657	0		297	4.14371879720858	-0.136035535059776	0		297	6.94731147942908	-0.508321187493795	0
	298	1.27421969048738	0.48341600340973	0		298	5.88243483051172	1.18526659852385	0		298	3.64388225875337	0.834171311081762	0		298	4.02924913627372	0.328555715636641	0
	299	1.46217396156859	-0.526518907940674	0		299	2.6482163929919	4.18614778865415	1		299	1.87727104746289	2.6916089596699	1		299	6.589660188626	0.629036910299302	0
	300	0.46333562147416	0.373594304599193	0		300	6.94951662795898	2.9580321504314	1		300	8.63041060838363	0.259253006392317	0		300	3.89583371895367	-1.26448410564435	0
	301	4.20360656692654	1.90224640446244	0		301	3.25264256329741	1.70370624530818	0		301	4.76763831339627	1.20618892915694	0		301	0.842822151720904	1.22653334081099	0
	302	2.80158677951227	1.18293191862956	0		302	-0.687384053456911	-0.117120356626762	0		302	12.1424224263165	1.16046334875644	0		302	2.42147396735636	-0.305968848323733	0
	303	-0.16574057667937	4.56706567125591	1		303	-0.258214840699731	-0.117136362806664	0		303	6.63917171790693	3.52608766789153	1		303	6.3939666492145	0.134342280309055	0
	304	1.13361557882858	0.460716686258585	0		304	3.89867694756911	4.10458123098773	1		304	0.599875230328189	0.17792797287045	0		304	1.01594575557116	-0.787347289308063	0
	305	0.526127230729622	-0.731577981719217	0		305	6.53619344874755	5.68997931670952	1		305	-0.60557130425716	1.09519730265476	0		305	0.910696666045017	1.52741275758742	0
	306	1.69390044623329	-1.55090605181501	0		306	2.13819121496507	2.83249566742763	1		306	10.8274978433619	0.264797158409849	0		306	2.3853973438044	0.663531313466942	0
	307	3.43138034725284	0.942153149077955	0		307	0.476393861110637	-4.33577101043084	-1		307	2.02936021595451	0.0838560150173286	0		307	-3.38330000571034	-1.13446259680064	0
	308	3.09706896089433	0.50203293886826	0		308	5.60954642428389	-0.955271529540893	0		308	4.45702401832099	0.296761578320765	0		308	1.58974650812343	-0.2625028963035	0
	309	1.63253822846274	0.956358124286201	0		309	-3.04739992247648	-12.7182982349143	-1		309	4.29936566393653	0.46662491482573	0		309	0.858092633491257	-1.00046390397536	0
	310	5.75329368344304	2.85786873445621	1		310	1.9948063053887	0.0220091070847787	0		310	4.53288311147216	1.65789235720165	0		310	4.25223274341586	-0.386069366245976	0
	311	-0.190774726528309	-1.18055359739904	0		311	4.59769836160737	1.13728648812517	0		311	-3.92262458806206	-0.599754395570032	0		311	1.45303427989105	-0.805893293300263	0
						312	8.58473884224158	5.28906337790913	1		312	4.24745769433912	0.350543089043007	0		312	2.19859308642874	-0.341650835613785	0
						313	2.05409356147402	3.67175811663739	1		313	-3.75766243520726	-0.591134934023794	0		313	3.11891811853193	-0.0111799818440791	0
						314	-0.502305451447749	4.28863767959001	1		314	-0.196110169200147	5.30261726103685	1		314	5.57395344703065	0.92214013353156	0
						315	-2.07912217504706	0.280903226325481	0		315	7.33492652044718	0.510947811206546	0		315	6.33615945005558	0.380295495184163	0
						316	-0.00233095681484528	-1.21716118580433	0		316	-3.04062792728781	-0.409608808779943	0		316	2.43425277289259	-0.105802199865018	0
						317	2.06378423854604	1.36901588886546	0		317	0.705630674614495	-2.18428703963561	0		317	5.73630062452579	-1.68161462077781	0
						318	1.79901160280618	3.92482435699865	1		318	-0.0766091794926732	0.427254652862054	0		318	4.29517516619074	-1.04191514819208	0
						319	-0.1718061019166	0.388753304465256	0		319	10.6103231035397	-1.3332829087992	0		319	4.08798372732242	-0.518899027565059	0
						320	-2.79624061659324	-3.45113471145487	-1		320	5.36251962096758	-0.869120211653368	0		320	3.34989713130677	0.217304739565847	0
						321	7.14108222855276	6.12740492126105	1		321	1.12710676102573	1.63294526618251	1		321	8.88338523395302	-1.0121777555173	0
						322	2.54747750562233	7.18740614899929	1		322	9.17206006014709	1.43193979143041	0		322	2.03902423756816	1.76714809803557	0
						323	-1.34975663062449	1.03727829639728	0		323	10.4669679152245	-0.0400468589772376	0		323	-3.73399827079395	-0.491654406524614	0
						324	-0.539070483706844	11.8768643536949	1		324	2.03219814266249	-0.0658925333834484	0		324	6.81467250345052	-0.59865637608737	0
						325	-7.87320764259848	-0.367020538414139	0		325	-0.44660834879539	-1.51772887831729	0		325	4.12107936811571	1.52618066189824	0
						326	-3.81801964832893	2.06096449333701	1		326	-2.04030133625477	-1.37466202684659	0		326	3.83628925151312	-1.02835084458657	0
						327	-1.52304683340565	0.193557368737227	0		327	9.84823594581027	4.28517160001295	1		327	1.12126343649172	2.512788539149	0
						328	-1.18228262002856	-3.59832909642294	-1		328	2.34784072215567	0.653435309389911	0		328	1.75042612784063	-1.30594246718816	0
						329	-1.78634343955125	-3.23900252604709	-1		329	0.264494154225718	-1.19526551462044	0		329	4.53546852706547	-0.0703059305151235	0
						330	-2.25208622611722	-6.16641502491331	-1		330	3.78050508592346	1.43367448992061	0		330	0.566584468124462	-0.381937087483749	0
						331	2.37956895482494	-2.68529606182054	0		331	2.72262755169286	0.131407816970261	0		331	4.84776252072867	1.63688477695353	0
						332	3.06245675922958	4.12394973409966	1		332	-1.32875417260248	0.769666968778905	0		332	6.13825867990335	0.137897777756168	0
						333	0.115449575553675	-2.52690497919864	-1		333	11.9220624449188	1.27889300214369	0		333	8.2104882235939	0.320100300124408	0
						334	0.187900219052509	1.2930714536262	0		334	17.2322265342248	1.93388472829407	0		334	0.549853724030547	0.49686855472635	0
						335	-2.02959285901568	2.02575832763995	1		335	9.77878196686979	3.12484383044185	1		335	3.5137676901859	1.54748284206042	0
						336	-8.44496500509681	-15.5144482275854	-1		336	-6.22280471621406	-1.87409986465404	0		336	3.93153904853026	1.08103995643712	0
						337	-2.89270865138487	-6.11678936982263	-1		337	3.74663144730774	0.887189656610295	0		337	9.65275904112155	0.304310638988171	0
						338	-4.14606052868856	-0.832152592353804	0		338	1.59203783421619	1.51215833315791	0		338	5.54247845429108	-0.446380118453249	0
						339	0.326202419931056	0.126216005581563	0		339	5.09640696825083	-0.0950035036641969	0		339	3.94039879072366	1.73838619667219	1
						340	4.09958762447965	2.18011401208614	1		340	10.9730045842844	1.10660566419726	0		340	4.52104234200622	-0.257008529404828	0
						341	0.305572918174529	-0.503646801923286	0		341	9.04993455654837	1.47453186269252	0		341	-1.08731758704276	0.49836214422554	0
						342	-5.6308809222181	-9.19780864992784	-1		342	9.06561422119337	0.253725634325037	0		342	4.16122686206687	0.847738330836282	0
						343	6.90460223524988	6.07954333530217	1		343	4.7687341831952	-3.45589776284853	-1		343	0.398240289161101	0.105600266740659	0
						344	5.79211973223775	1.07658292485117	0		344	10.3614707243796	1.65889042157394	0		344	4.93460302026442	1.5355568332691	0
						345	0.375623963245674	9.56312723384671	1		345	0.588950694472925	0.767669921908725	0		345	4.13556480265593	0.196375432369303	0
						346	-0.93704642687804	0.943475368167433	0		346	0.91682074316229	1.36425586743932	0		346	0.832374290075132	0.246028244048364	0
						347	2.26369167004097	3.05559027517577	1		347	-2.22208439380636	-1.01463807064161	0		347	3.50726010188365	0.755546101295728	0
						348	0.271130331118081	-2.07506431758448	0		348	-0.0727430772437147	-0.806925212161817	0		348	-3.09739180958802	-0.254253505916169	0
						349	-2.49384187060598	-1.98859009588208	0		349	-4.69385929712446	-1.91994913116576	0		349	-1.13946182182268	0.0737627348574146	0
						350	3.06394455465318	0.820641932277445	0		350	1.34412639798088	-0.770281135982308	0		350	0.627474425602429	0.71532123770494	0
						351	1.87706527433067	1.15455766215573	0		351	-1.14763613879984	-1.85591794229773	0		351	8.21286980261168	0.773742935914476	0
						352	3.67159241074502	2.7037770149421	1		352	-5.81713687361155	-0.972449583539366	0		352	3.29144228841232	1.06819501919122	0
						353	-3.28588305170613	9.81453673048592	1		353	2.58928872866741	-2.08335266509374	0		353	3.20257465577037	-0.115985121423778	0
						354	13.7380357639944	2.9050185563853	1		354	-3.60825818934174	-1.32410587621086	0		354	8.8044735410318	2.27573012957736	0
						355	11.2885985117892	10.7842801376302	1		355	-1.80281410001674	-1.87942920129659	0		355	1.5206871952093	1.19991966400007	0
						356	14.4155362458438	-0.767752341019785	0		356	8.69050304180808	-2.29353622520848	0		356	5.07210345084486	-0.00014727807901637	0
						357	5.56641497703866	5.65178799761243	1		357	-0.687180110064578	-1.41163742973945	0		357	4.25258877895916	-1.09887048091422	0
						358	4.92506116527723	1.05480267471396	0		358	1.35647817520543	-1.20031724239051	0		358	6.63001232230771	0.626567682892243	0
						359	4.17307439012558	1.26838218692153	0		359	-7.16286022705158	-0.767408201129537	0		359	6.05884339737659	-1.57831089737737	0
						360	12.0280179050913	3.84357604220797	1		360	-2.55169219521181	-1.63820163221797	0		360	0.932207288524997	-0.151237573239847	0
						361	6.8756254372108	6.09085569922215	1		361	2.21011004149669	-1.08023218908087	0		361	4.89519982879371	0.616608907140817	0
						362	-0.429947963775616	4.48245940503312	1		362	5.69352410136907	-2.36202608586375	0		362	-1.62011166350546	0.520705052699826	0
						363	11.6203932262137	-0.0110767276916344	0		363	-0.124213927104452	-1.09116628185125	0		363	3.9545316219336	-0.455913045675412	0
						364	8.88419896194792	6.02821271751914	1		364	-2.33758581020231	-1.5939732292342	0		364	1.1665460702744	0.136374633229236	0
						365	-2.92644122134699	13.8544996782862	1		365	-1.03558042665762	-2.18698456395325	0		365	1.25438622331307	0.824381256176561	0
						366	6.76997558687562	7.14832273855917	1		366	3.59341051309927	-1.63454313680413	0		366	-2.83695222061967	0.803735157113363	0
						367	8.23556200116336	4.53397838839424	1		367	4.72910672058062	-1.57171284860067	0		367	-1.21454665017363	-1.08137023858959	0
						368	13.7814708273797	7.38073218256596	1		368	3.89580678763003	-1.55301990586102	0		368	-1.09621189704479	-0.590249775381292	0
						369	8.40268349123717	4.68665623093249	1		369	3.5852451821897	-1.76404261142097	0		369	3.18232715241864	0.724922825273953	0
						370	7.03210651037609	-8.35783987855206	-1		370	0.252040236229892	-1.82970805818275	0		370	-2.71448990086269	0.322569985162899	0
						371	7.57443732500848	-11.8962910414376	-1		371	3.88783967675958	-0.224072230392173	0		371	8.29493754402284	0.524520609495307	0
						372	9.49037047625345	5.38938994727401	1		372	0.748149368000743	0.369678009861353	0		372	1.05097334304432	0.150549650532356	0
						373	3.86935189944009	6.55731490451271	1		373	-1.69628265289355	-0.860873415899805	0		373	1.30090309844983	-1.1597873361499	0
						374	2.46001810328008	6.15561224175614	1		374	3.04105005665386	-0.306796379795611	0		374	1.07291229798657	-0.861050897719128	0
						375	6.50070083422716	-1.80153784257422	0		375	4.28185152268282	0.0560484310086018	0		375	1.67289743642317	-1.13703405153366	0
						376	6.88291323201884	7.93679243520447	1		376	0.346453485938736	0.522336086996295	0		376	-0.361479375911008	0.375125134490251	0
						377	-0.377870236748051	0.132024843239723	0		377	-2.7812206418817	-5.3617101469514	-1		377	3.614086204725	-0.429581815337586	0
						378	0.242654136763379	12.3945884413149	1		378	5.25129509139507	-1.57652595468472	0		378	0.248969496675844	-0.674774484519303	0
						379	10.6200442242756	-3.53936298263295	-1		379	1.53195011811141	-1.181614022598	0		379	0.349867964966931	-2.0827436764759	0
						380	8.14575648040177	5.19823072351689	1		380	3.33607139961657	0.553350241608439	0		380	5.36142161567162	-1.77911280161293	0
						381	6.57704006848619	1.0950100529942	0		381	3.34152000612605	-1.90662576498744	0		381	-3.74691089333914	-0.332996192914571	0
						382	6.38171942073362	-0.521919356229112	0		382	0.209317042112106	-0.352092237928467	0		382	3.46321554761456	-1.37910678508812	0
						383	0.735918043515257	-0.283143692112093	0		383	4.05768807265916	-1.00564960262025	0		383	8.30684856997287	-0.788079287278397	0
						384	0.0470134476102343	0.157943569836042	0		384	-8.32918739680437	-0.804627299477329	0		384	12.4717433696765	-6.20114943379125	-1
						385	5.17152931861974	-4.70899989473707	-1		385	-1.52085946050588	-1.99912443528526	0		385	1.78044538153888	-1.32466492506446	0
						386	10.6846002879081	6.0971714311984	1		386	2.31826947873412	0.433714655697143	0		386	6.21020621452121	-0.856582922389324	0
						387	12.3040778093258	3.07305613744722	1		387	4.57536625666294	-0.836275901775821	0		387	0.0942563538189516	-1.26044525952398	0
						388	-3.14945245938649	-2.03691413796815	0		388	-0.796380802983335	-1.07610213876357	0		388	-5.15100055361851	1.20486026496976	0
						389	6.77117707344147	3.02049568440853	1		389	2.77052805845879	1.34828795340557	0		389	8.07485877574014	-0.587145550259134	0
						390	2.83174661167735	0.293212016650014	0		390	2.84115222438616	0.956899070472497	0		390	12.350231903574	-1.77151337776142	0
						391	0.827533211459257	4.13708305912352	1		391	2.7515457008655	2.30358077198578	0		391	0.387284647388166	-0.993511880370573	0
						392	7.04924504726289	1.63938862475789	0		392	9.76495194632572	3.33459048625167	1		392	7.64269135097039	-0.0430249539834171	0
						393	1.76129983061719	2.09389185780299	1		393	3.16546852294951	-1.66555917309003	0		393	9.5731303724377	-0.506129690090092	0
						394	3.31063284732719	1.43022069564408	0		394	2.14869212115278	-0.178664803411429	0		394	3.12257348393595	-1.57610915806759	0
						395	3.49925693252349	1.83816248371553	1		395	9.21950299861736	1.51223985290695	0		395	2.347309939705	-0.47976331351103	0
						396	8.10350852395078	-0.474399877518632	0		396	4.1076742760041	1.71021138990043	0		396	13.3219387914602	-1.52417936130175	0
						397	1.78063905334717	-4.13414470076182	-1		397	10.6524111292386	2.94823047589207	1		397	7.98431122930015	-0.307771965970879	0
						398	5.97266995239887	-1.09813589525445	0		398	9.89808060134067	3.28696366882442	1		398	2.24649341336483	-0.463170649760444	0
						399	-1.50552645953182	-0.774655612076241	0		399	4.19713022154187	1.44607212609525	0		399	3.9319198171329	-3.74436723959379	0
						400	7.06882755195742	0.504305894452837	0		400	3.09650017319327	-0.954842612318732	0		400	9.15623121312361	-3.16067044601241	0
						401	9.71941983041756	0.93759294864479	0		401	3.86841559667707	0.073798733635097	0		401	-2.19385909672228	-4.21365678269443	-1
						402	1.52625630722675	0.6043507548917	0		402	1.84128617678028	0.349176319437457	0		402	1.90174409821134	-0.317791360053986	0
						403	8.54940024068068	4.46346641976567	1		403	7.98564983059968	0.475477308393554	0		403	0.175355213310604	-1.28899951719018	0
						404	0.879186359465685	-0.396962345107749	0		404	-1.66078551275759	-0.920690538974614	0		404	8.07990297217992	-1.89324078834842	0
						405	-1.33347538144677	-0.233301906679827	0		405	11.382141582684	0.861916448342238	0		405	7.51295534008376	-1.63693757206383	0
						406	1.12920738410507	-15.1444548917949	-1		406	-1.39834842528423	6.14281848872505	1		406	4.44728242276768	-0.0142823235854881	0
						407	2.5543552236377	-0.0521162319966041	0		407	2.25478670602832	1.40816699203163	0
						408	-1.33225846328362	4.81845287149437	1		408	1.56802170045679	0.062655483003233	0
						409	8.09441443926114	1.47558158685084	0		409	3.62582413906043	2.32843686663345	0
						410	4.40232390797975	1.99672115470249	1		410	0.413926613107255	-4.41188877684099	-1
						411	6.73290830024989	5.98177383916137	1		411	3.35241467799687	2.74383360893817	1
						412	14.5192537195746	6.50266799232678	1		412	3.165341225866	1.19683899465731	0
						413	7.87323516335115	5.53152039353319	1		413	2.89171209422723	0.367792012815934	0
						414	1.08687968335666	1.33460105501377	0		414	3.2906572919163	-0.190758579410977	0
						415	0.449438666537608	-1.82440524374302	0		415	-1.10591947149383	0.547693012608047	0
						416	0.625999812112612	-2.08497767945257	0		416	8.90899237139934	-1.20362281310731	0
						417	6.68718942928169	-2.30560387142686	0		417	0.54275802614116	-0.779176204396158	0
						418	5.36106393530227	-0.0555767364712487	0		418	-4.57077338937257	-2.7288508049473	0
						419	0.370076545318724	-1.22170447896025	0		419	1.33783148630844	-2.42465889809053	0
						420	4.52151659439341	0.771248411081671	0		420	7.86071532594691	1.66975395884169	0
						421	1.74394109871739	1.53096973729862	1		421	-1.9289459389718	0.800093566329492	0
						422	4.67177034242755	0.608495334174972	0		422	0.345438421514231	1.56819413305379	0
						423	14.2075871300021	4.15405227725803	1		423	-3.28913940250243	2.07903790374872	1
						424	12.1268691994195	1.72433538309393	0		424	1.87173496938242	-0.744416242188303	0
						425	1.1883682669668	0.275728307866311	0		425	9.33157628199243	6.33850919238934	1
						426	6.56591212399262	2.16381069856048	0		426	-0.738111503469597	0.16011965795784	0
						427	0.346828545038768	-3.48055090179046	0		427	0.462040740009889	0.675586278916126	0
						428	-3.57972130314973	-0.24959748091954	0		428	-1.40392921672123	0.702781231274543	0
						429	0.89061844231704	3.10914507314202	1		429	-5.05093218066608	1.41747823603792	0
						430	6.791327216966	-6.53703184228	-1		430	-6.53182427773155	-1.32995720295468	0
						431	1.84242741370999	2.90637988992047	1		431	-5.45004848130835	-1.40238413075145	0
						432	0.103296665486904	-0.719486989612672	0		432	1.19775699432211	0.558892065448985	0
						433	0.974167153470311	4.87049654597631	1		433	-2.56235754371386	-1.97680167553671	0
						434	8.38918923319893	-1.67365481201743	0		434	-3.98697991885042	-0.712949846760683	0
						435	3.33109200127298	-6.0129738888898	-1		435	-0.458769863153828	2.10676125016632	0
						436	9.31459771139417	-1.28691033515322	0		436	5.56877340344725	0.398120575962886	0
						437	8.88074667589052	-1.2696745023493	0		437	10.4533254535932	1.16381913393006	0
						438	5.08443183105298	0.218240660140798	0		438	5.77452425813929	-0.770049133642484	0
						439	6.21281352899427	4.56625828554268	1		439	11.443836066695	-3.70051254729205	-1
						440	18.8696573040543	9.04999722636969	1		440	3.9443348525238	-0.22689170239424	0
						441	0.617884560822076	-4.90391579349166	-1		441	4.371642551746	3.57553315229119	1
						442	11.913209460428	4.80368647745837	1		442	3.67594642741638	2.09648933546947	0
						443	-0.0461819258009387	0.99393457000229	0		443	2.20400154958569	0.872034992823227	0
						444	5.83508726739912	0.183168050468293	0		444	3.5481820560949	0.296440058649106	0
						445	7.37016384677749	1.39722072596195	0		445	-0.781343266718425	-0.701785900541518	0
						446	15.0238016216321	0.820763138729826	0		446	1.3272011422321	1.0341652610729	0
						447	-2.97622854526434	-8.39881603922984	-1		447	0.330620110148394	-1.38638344591921	0
						448	14.3851330794656	3.32116992249636	1		448	0.495331672578523	0.240304515712328	0
						449	2.14591351501383	1.67807742186571	1		449	-1.78021201765882	0.813481210488621	0
						450	0.762401138192376	0.165562697582724	0		450	5.83337181146013	0.503182938475998	0
						451	0.421223164559663	-2.23240449108069	0		451	7.82073156439277	-0.29361068492743	0
						452	2.15615768376984	-4.1310989881782	-1		452	1.55915134684055	-0.164834452766853	0
						453	2.39481325291997	2.44631756349034	1		453	12.1712434667327	-0.174980852904921	0
						454	2.1345475552328	2.28114625140714	0		454	2.83612836266121	-0.0548915344908324	0
						455	-0.514212431949775	-1.56227097857756	0		455	4.72912909025529	1.92025251617272	0
						456	0.816441705501374	-0.516811946331887	0		456	0.401022226325889	-1.04967705102198	0
						457	-1.78037204674937	1.94825881754356	0		457	8.54153913212635	0.0506968387426741	0
						458	-0.22137067275559	0.741211361589701	0		458	-1.69641440146371	-0.17137931615484	0
						459	3.21304360536009	1.63946223125373	1		459	-1.94695690200455	-0.345853337637642	0
						460	-0.835354325306155	1.01966544681966	0		460	-5.56245998790731	-1.99678807196658	0
						461	3.74526096587149	2.0099900884136	0		461	-1.76756331538584	-0.217142603661426	0
						462	2.73641337407455	4.80450778646347	0		462	4.17071393709376	0.471641688067599	0
						463	-2.32280364471008	2.99619783771717	0		463	5.4233706809412	-1.00094977138185	0
						464	-0.789155930825494	1.48495323454868	0		464	-3.00406802240144	0.924186818902467	0
						465	0.330580696180608	3.80070612874003	1		465	3.59847716461471	1.32852156700265	0
						466	2.55743090085213	2.55265754250908	0		466	5.78559174117803	-2.91660489800249	0
						467	-0.686080270927334	6.69845758891595	1		467	-2.38157050579255	0.170185500954701	0
						468	-1.61572176034424	3.86135790416043	1		468	3.414131000743	1.12636856254291	0
						469	2.48720709478442	4.08782751090396	1		469	6.35021805255497	2.2510683445261	0
						470	0.781306341556848	2.07863307386032	0		470	-3.34468292968139	-1.6040155555372	0
						471	2.07362781154018	2.87288909672519	0		471	1.69543348242916	-2.5928862916173	0
						472	4.33795123384685	1.98642019272548	0		472	10.0142641136178	1.28981704795808	0
						473	-0.771062827737831	-4.84278797510052	0		473	3.84729362918047	2.9491777544979	1
						474	-0.513290560332756	4.68136632623397	1		474	1.25638336425433	-0.77588494499795	0
						475	-3.07687405632225	2.25085313789261	1		475	3.68153830146027	0.542399881634375	0
						476	-1.32802082214392	0.250232123668424	0		476	0.230719354291734	-0.383799801508304	0
						477	3.35947003099311	3.93228372744574	1		477	0.510668293901219	0.0638962035172352	0
						478	-0.728368431049969	-1.16311372621889	0		478	-1.62284913331861	0.40401837537977	0
						479	1.06173054603604	2.80461322684978	1		479	-1.04937176022195	-1.39424209519775	0
						480	-0.817477375783963	4.69715752840602	1		480	4.01161304313933	2.13297722552452	0
						481	0.643281347627338	5.45759745753274	1		481	-4.95593669473576	-0.335463612251317	0
						482	5.71046492302073	2.5883757225124	0		482	1.36477545796889	0.681094832007771	0
						483	-0.696002216579359	6.93247738425946	1
						484	-0.0626621507836241	-1.9413706816321	0
						485	2.4535041789398	-0.854615290905238	0
						486	1.40774425339315	-0.603896277524935	0
						487	-1.35038989844559	-1.65954906657565	0
						488	-1.08568462415673	7.59327950608443	1
						489	2.13539764680751	4.11909899576086	1
						490	8.41981917172081	5.73549485642422	1
						491	2.1927039272906	-6.46972651957079	-1
						492	7.33272006797321	4.31255139349143	1
						493	0.245598565764095	2.63424338466167	1
						494	-1.84811716685179	-8.86024310664782	-1
						495	1.61333363049891	6.69364039445764	1
						496	2.55390642121657	5.13554501307848	1
						497	0.953425946993371	-0.215009324254182	0
						498	-0.595254280117644	0.405441355742861	0
						499	1.10226605759158	2.46711702954815	1
						500	1.8623975002146	0.914674155193758	0
						501	-2.18986888673291	-0.962967746320033	0
						502	0.767092447443898	-0.911967860564281	0
						503	1.55775227398231	6.80667207746385	1
						504	2.45387912835363	13.8124620425657	1
						505	10.3775438521162	-0.433348834241147	0
						506	3.70975365440789	-1.19548363673262	0
						507	-2.12976284927447	10.7854778589759	1
						508	0.489313559296933	10.1001604993273	1
						509	-0.121359437711758	-4.7233244719281	-1
						510	1.28711922470747	3.55405728397342	1
						511	1.66997099399876	3.66246732446882	1
						512	-1.50154163414132	-6.16110556734811	0
						513	-0.376126164758213	-13.6609244503191	-1
						514	1.26932277329452	2.02269359888052	1
						515	3.2616553377206	-2.34643518159951	0
						516	0.0869439603112735	4.01957149732741	1
						517	-2.14322356696934	2.51585474589283	0
						518	3.88178397264716	6.27945704103541	1
						519	2.21474962582815	3.72850397620707	1
						520	1.52605909946073	-0.230687708673165	0
						521	2.99506396208063	0.585926753581983	0
						522	-3.21616936623529	1.77575889631776	0
						523	1.98597884675268	1.20507623751902	0
						524	6.14519189584272	3.08951610149225	0
						525	3.88916357655731	5.06038101902853	1
						526	-0.703104679048881	-1.21214635870579	0
						527	-1.09519206684414	2.13753413511022	0
						528	-0.262849572643957	-1.66966936781797	0
						529	3.64151651699413	2.34536709169837	0
						530	5.97671134823092	2.23358706222856	0
						531	-0.649065519567649	-11.0626790415093	-1
						532	3.56047197452104	4.47319610569605	1
						533	-1.77277161046583	0.129360306983034	0
						534	-0.863173661225288	-0.576512920511153	0
						535	0.301207735168698	1.0672259152144	0
						536	0.583621163062665	-1.20866695467681	0
						537	-2.63418303709942	-9.32836040510296	-1
						538	-2.61628302879968	0.273647157467873	0
						539	1.14322016857547	-0.20532141763906	0
						540	1.2281762499597	2.2630476394927	1
						541	2.40400835284832	2.58643261281215	1
						542	3.2790403103423	3.95404130468936	1
						543	0.141926266794957	-1.06894197965425	0
						544	6.45435023699531	1.30012563642007	0
						545	-0.864539302199016	0.5928068131535	0
						546	2.39660565793316	1.45509093858044	0
						547	0.810280744968331	2.94665143311369	0
						548	1.12075092433008	-2.69890541448026	0
						549	-0.867721642833761	0.0662793427107776	0
						550	1.37116623349131	1.72503267323502	0
						551	3.33847248382135	4.64507529396237	1
						552	3.80905418579736	1.37282354695787	0
						553	6.84718019877295	0.138369640920775	0
						554	-3.66124325874532	-6.56734834580262	-1
						555	0.643350205935309	-1.76107069695567	0
						556	-2.30393896433096	-0.167708429261599	0
						557	-3.98786469690598	-3.50054143389447	0
						558	8.68005787793609	0.672591189695213	0
						559	4.30531504395793	8.09165221856383	1
						560	0.704714257584048	4.09267837212496	1
						561	0.231276757553639	-0.75381281714443	0
						562	1.28618099197024	2.48721685901115	1
						563	8.64268252787064	4.0384517752099	1
						564	6.55554702197035	3.97521291747701	1
						565	4.21917619245906	0.293575171013143	0
						566	13.941885321092	7.5999783567608	1
						567	5.78067912566695	2.97452711490975	1
						568	2.38261272332559	-0.96271632223631	0
						569	9.12729118104004	5.36770320535583	1
						570	1.58862340496882	0.807285943180173	0
						571	5.7871588738446	4.96978330647077	1
						572	5.9471020976079	5.20685000004307	1
						573	7.87959235355054	3.77877036407891	1
						574	8.25345306137042	8.15564473638424	1
						575	0.790508636998477	0.244049976972938	0
						576	6.46147687067062	-2.57612481334247	0
						577	5.2006744811474	3.95768585001126	1
						578	3.1788172273355	3.03836821256943	1
						579	0.495731590007999	4.1314425458589	1
						580	-18.0185260199596	-5.37824137441508	-1
						581	6.30946835051597	1.08523315912705	0
						582	0.429690033656998	3.44570917000166	1
						583	5.79015069751794	4.47016417404048	1
						584	9.95650094269987	7.91100070537087	1
						585	-0.68260967366132	0.843195511231553	0
						586	-11.3629864508726	-23.585407029441	-1
						587	5.86651413675029	2.45109056286375	1
						588	2.89289221789468	-1.57964821766286	0
						589	-5.60331674874765	-0.861016664082169	0
						590	8.65261233739702	2.94639945175715	1
						591	-8.44394912822403	-9.0071506495419	-1
						592	12.5002845573516	5.56112652810552	1
						593	7.45579894064294	7.26864188759699	1
						594	4.15976811882827	1.9144740190883	0
						595	9.03689287595197	3.2069608598893	1
						596	5.26628805098215	3.16292266193489	1
						597	2.10205377190426	0.316612841209527	0
						598	7.37927207020004	3.03787920237124	1
						599	4.72830649870219	-0.99855492063183	0
						600	-6.84733233444907	-0.420523559816282	0
						601	12.2601728247597	7.11817511045461	1
						602	6.95837145755835	6.40830188720849	1
						603	10.7752783092993	6.95742805150243	1
						604	2.93722932654298	2.22683969032407	0
						605	-10.0599667785133	0.0403931757067282	0
						606	6.74851853972896	3.46974993877559	1
						607	12.5016651415296	11.0255229281827	1
						608	-8.67904898026536	-9.35118946304354	-1
						609	-1.09509505675883	5.93870754036614	1
						610	2.95186047053492	3.44579011755762	1
						611	3.15017408540998	-0.579108217403089	0
						612	-10.581066428272	-12.9349648496701	-1
						613	8.58896737150431	4.51759554172157	1
						614	-3.43933145620489	-12.1610466681486	-1
						615	5.73658951980897	4.50060392262997	1
						616	6.60215504137335	2.03143912751138	1
						617	7.88525255477225	-0.7816330163628	0
						618	4.35007822268922	-2.84615484145631	-1
						619	15.9405653451346	-1.31599623023458	0
						620	4.48354310188714	4.37273086322933	1
						621	9.92086217577942	-0.868441395445782	0
						622	-10.0519141692777	-4.39659272372089	-1
						623	2.08377891696138	9.72231346652295	1
						624	-0.646077291460235	2.40468874558483	1
						625	3.41044948805221	5.52912746415309	1
						626	18.1532741688502	5.74672147949714	1
						627	2.04757996980089	-0.812552142150047	0
						628	9.3752630031546	1.85038527069721	0
						629	-5.32318896212113	-5.23433950895542	-1
						630	7.17347400918402	1.34098810844255	0
						631	3.24920285141444	-3.41396157561755	-1
						632	13.7186577609821	5.37319880121732	1
						633	9.73140540313723	2.51253848622699	1
						634	0.654908721580849	-4.0825019023235	-1
						635	4.82139014431075	4.35510441979641	1
						636	12.2300340213914	1.22737641086427	0
						637	13.9265813838871	3.76238173385074	1
						638	7.42958886199456	3.34674560191404	1
						639	-3.69414570955773	0.0344368007223975	0
						640	0.292090141365285	7.45166949700122	1
						641	0.0830333610471654	-0.804701677378381	0
						642	9.8502090666465	4.67425375359741	1
						643	9.86296757356626	6.15074574432891	1
						644	0.0520604287846133	1.05202901262681	0
						645	5.42373687457006	-4.70573752188259	-1
						646	15.4840982350299	5.63162819041587	1
						647	-2.07253920345451	-4.88861534264768	-1
						648	12.076851900249	3.04541685495275	0
						649	3.1410689352178	1.96338706575009	0
						650	13.8249233662308	2.71009247303951	0
						651	-0.718179431985926	-2.36717509968521	-1
						652	1.2649407244686	1.38769465108114	0
						653	2.69218414552879	0.515937123760055	0
						654	1.87733171269838	-3.81274148668734	0
						655	-14.277927870805	-8.84427805937509	-1
						656	0.694327771197429	-2.89415670879622	-1
						657	6.03523844855145	2.69926472221803	1
						658	6.38442281533152	-1.76051205908269	0
						659	3.13727550628824	-3.55204055784849	0
						660	-0.538935863916049	-1.98304230284917	0
						661	13.1495740635278	-2.10053009854584	0
						662	8.13433359385472	1.43988883393913	0
						663	-4.91917359171529	-0.81233684056035	0
						664	12.756658199419	13.0101865876209	1
						665	-7.04145446922053	-9.89305945154543	-1
						666	-4.89098677940362	-5.55049465701192	-1
						667	-1.46378486970953	-2.69507522338906	0
						668	0.825981046552877	4.04353965977267	1
						669	6.49111243394348	3.66426000377724	1
						670	9.07827201115147	2.09950369970682	0
						671	-1.16482603652343	-9.69853047141882	-1
						672	-3.71176218691549	-2.78499064466466	-1
						673	2.76603519301366	10.0293628828687	1
						674	0.246931052666112	-1.09700991328684	0
						675	12.766054914247	-0.176645123899753	0
						676	9.91636226941763	4.62243315874346	1
						677	4.02750358960892	2.10976530377213	1
						678	4.78812754198251	2.54865679106524	1
						679	-1.91108975864258	-6.39016618183835	-1
						680	5.87573466949914	1.45951481213409	0
						681	1.01912864715458	-5.77400564312614	-1
						682	8.70149405304126	1.76467405667976	1
						683	-5.3737358695539	2.11054265704346	0
						684	5.27331237903264	0.846692646103847	0
						685	1.57561716042532	-3.24872224921594	-1
						686	0.949518263984354	0.0196132544631184	0
						687	-2.78149506153643	1.79106604210222	0
						688	-5.05160613876478	-0.0774701751565715	0
						689	7.21634944415121	-2.74385143066262	0
						690	1.94713986224255	0.170906829359817	0
						691	7.44534973100639	4.17706779920472	1
						692	2.60140415070286	0.756752491296822	0
						693	7.65033133635824	4.99630211650199	1
						694	-6.30798301696291	-2.50194543316821	0
						695	5.26618155152076	2.36201571796487	0
						696	10.3632692030982	0.390619689770945	0
						697	4.40714387168009	1.35000212604339	0
						698	-4.12179757189219	-3.79464474144921	0
						699	2.19026044433983	1.44751297011818	0
						700	3.14538039029796	1.19317481878548	0
						701	3.96506903434298	5.35670927567687	1
						702	2.74686574838544	-2.44761658401339	-1
						703	4.23403540239475	1.42027635060351	0
						704	-3.51324072527455	-0.894507937374013	0
						705	2.52856336229999	0.0928301245800404	0
						706	0.356186217416451	2.41104677577754	1
						707	3.30710229103771	2.4255264709393	1
						708	6.70122413728797	2.11003496706373	1
						709	-1.64830220686493	2.34382121325401	1
						710	9.10592152858426	2.37260827141103	0
						711	3.2901490761846	2.31543366139373	1
						712	3.32878667055316	0.173157039379989	1
						713	7.65695815008698	1.25806337232633	0
						714	-1.94017004479667	-2.7623776146391	-1
						715	3.90815933838245	-1.10052948882299	0
						716	6.75262275517903	4.41156055363635	1
						717	5.04724343940695	1.27643952785178	0
						718	-0.932875421567409	-1.91449981330642	0
						719	-1.48115042296123	3.65022965123022	1
						720	7.69991312477735	3.22406526802536	1
						721	4.87423802796672	2.85386761510483	0
						722	-2.67399007270186	-3.17381670563299	0
						723	14.3702915852051	6.7382239984731	1
						724	3.99977294453331	3.26001553840435	1
						725	1.49411131354096	3.37084202414094	1
						726	6.22664416136962	6.32163128839621	1
						727	0.21819863239064	1.21693595734477	0
						728	-0.137173375064982	1.14608071391846	0
						729	0.248372393044142	2.84252727143075	1
						730	6.8008607737653	3.38201180116352	1
						731	6.90755537188305	4.49387071484432	1
						732	2.16850254542803	2.87650296101286	1
						733	7.20675325047225	6.65150981493928	1
						734	2.88693379404566	1.13894614000914	0
						735	-2.39203167299919	-1.08188511175962	0
						736	2.6497917423986	-2.99674661401987	0
						737	4.31122979946669	4.55830439966692	1
						738	-2.91329203791113	-7.22783698908075	-1

## Sheet: panel g.
		Esr1					VGlut2					Ctl					NPY
	id	tuning score Sound 2	tuning score Air puff	significance		id	tuning score Sound 2	tuning score Air puff	significance		id	tuning score Sound 2	tuning score Air puff	significance		id	tuning score Sound 2	tuning score Air puff	significance
	1	2.31005390955454	6.93718718940822	1		1	1.91167852888189	2.5395754035778	1		1	1.59932167328914	1.41988131784575	0		1	0.88194268252869	0.65230175024303	0
	2	0.891703002419502	2.5372208352232	1		2	-0.239402122328224	1.16133527592076	0		2	-2.34937647054669	-1.72621444806967	0		2	4.14275479725593	5.11061725183803	1
	3	1.35830670434185	3.06231654390278	1		3	-1.03362070374613	-2.51290330259646	0		3	-0.743018840344543	0.685593857939832	0		3	1.84011497874929	-1.36542023989027	0
	4	-2.14236665324098	-0.890035817709969	0		4	0.376059291393818	2.35979029365705	0		4	0.813405166828077	2.2470599270569	1		4	5.2355692286452	6.14236310127295	1
	5	-0.419500752013439	2.86682187251465	1		5	0.772357227449134	-0.968419816232541	0		5	3.80573016190072	3.87328281804478	1		5	4.52888173390928	6.06116973723142	1
	6	2.42251559180842	5.42775641038142	1		6	0.0490295300543653	0.268255360253855	0		6	0.115266395150215	0.950333676075429	0		6	-0.585060529014712	-8.6696710942376	-1
	7	1.08830758858539	3.52449362341931	1		7	1.29529157568082	2.19441631988905	1		7	3.16079506716727	2.30412757156187	1		7	2.07305936031037	0.9178784499689	0
	8	1.06427662644831	1.47895768673394	1		8	1.28788892795669	0.723877202037962	0		8	-4.93947726902817	-1.22332804318394	0		8	0.233891201755378	-1.32659244874709	0
	9	0.763102677552621	0.739751413117084	1		9	-1.69249106403352	-4.49343592661356	0		9	1.34643806647596	1.16136497198076	0		9	-0.857882270627423	-8.66039212472208	-1
	10	2.22114621954594	4.13443290570007	1		10	1.89252094031452	2.91587205828768	1		10	6.65937397200954	5.88734435255866	1		10	2.92799589966026	4.32981795872328	1
	11	1.03336743009897	2.21053100341663	1		11	0.389114960427431	0.509459927144883	0		11	3.46344626646759	0.997530297860407	0		11	-0.971373806495841	-1.85572769506731	0
	12	1.33962400389541	2.24729188633986	1		12	0.354438720490269	0.903904836736912	0		12	2.55946469534825	3.07771010101675	1		12	3.64951722326403	4.59247936027088	1
	13	0.181355981874509	1.00919883334981	0		13	-0.0117163815156132	1.33483681471533	0		13	1.33002985865151	-3.78504741440828	0		13	1.62188858071707	-1.94096542694348	0
	14	0.765597639779185	2.04436154797054	0		14	3.69666776470154	3.21983620408901	1		14	3.45940167282997	5.75927915953462	1		14	1.47523443498163	2.4006180522203	0
	15	3.12761550995524	4.06906118072558	1		15	0.0325520671426727	-0.0771388561816335	0		15	2.00784193073972	2.33303608694611	1		15	-1.28382679489311	-5.46148683581954	-1
	16	0.511850015453182	3.91804390548806	1		16	0.336529646410861	0.0999293795649887	0		16	4.33728059773761	5.60976535817085	1		16	0.994161513261705	1.72941928607545	0
	17	0.793535404115915	3.49035127621081	1		17	1.42313594690442	2.94310655201643	1		17	-0.829448644456007	-0.562951160345077	0		17	0.0706020421655213	0.484079925185306	0
	18	-0.517910370459562	0.564928188908641	0		18	2.98436808698527	5.72759009971104	1		18	2.74683296785742	4.28058069665211	1		18	5.92381627762374	5.0126352758097	1
	19	0.992806521028011	-0.00616325291900759	0		19	-0.276393409647239	2.59786526314554	0		19	-0.829377332135482	1.27957372067962	0		19	2.38446209210206	2.49826459067495	1
	20	-0.263285222992944	3.66782791002615	1		20	-0.0196624913712917	3.92976539655871	1		20	5.47804142231791	5.48187867158765	1		20	1.34511385467312	1.37926574460727	0
	21	1.6443208176549	2.38575163266317	1		21	1.09175331567464	1.40666829724325	1		21	3.66318726247567	3.38426924240596	1		21	0.996915232396905	1.14688695799457	0
	22	1.62697954871076	1.83528577582383	1		22	0.134849053798094	-1.47174509383659	0		22	0.585820067071139	-4.37063862670229	0		22	5.50804720812992	4.43206190177346	1
	23	-1.4520393209652	-5.40201295003533	-1		23	-0.937210552251443	0.24866811109764	0		23	2.2115051302383	3.79926669259969	1		23	0.865145362745844	1.12432181997865	0
	24	0.205878753181796	0.136002219457792	0		24	1.51660359792147	-0.725133045665544	0		24	-0.916136691376998	-1.20641804599646	0		24	0.555806767552641	-4.90159014709648	-1
	25	0.458259732995023	0.32875549148373	0		25	0.37502491249562	0.757350292873493	0		25	-0.782303004277427	-0.61396847043442	0		25	1.62866163365213	-1.21507776442147	0
	26	0.489428246906077	1.04377142206009	0		26	0.393944722679619	1.26873682607555	0		26	2.38584207741848	3.26212175688043	1		26	1.49600950895356	4.13302093171935	1
	27	-1.63993740141224	0.106772974252171	0		27	0.502294802289791	3.18416176418611	1		27	2.75561367796543	4.56886400701015	1		27	-2.87831561240924	-6.12345780939347	-1
	28	1.38755534498765	3.50698781175336	1		28	0.810757388089392	2.55564833817575	0		28	2.66445691605285	2.45737174841208	1		28	2.03020938031261	2.86238906465718	1
	29	1.90060037114722	2.31021367727755	1		29	2.35172083267287	-1.83245072784033	0		29	0.232556315720431	0.207451225951749	0		29	1.9627606443272	1.91397440067264	1
	30	-0.892791736324913	-1.78789001505923	0		30	0.257860122944794	2.04358016276868	0		30	3.27298488395488	3.75592961733974	1		30	2.73453115941745	3.25952193007298	1
	31	5.02159186340238	6.78060826289496	1		31	-1.47641589507851	-0.0812157989387018	0		31	3.09684979079188	4.11543856554839	1		31	-0.706286076182843	-1.34141483834049	0
	32	1.207168843082	0.393195776134007	0		32	1.40051230514729	4.48422943065894	1		32	4.29595746800013	4.99428867188358	1		32	0.0739617961640701	-1.53012498239606	0
	33	0.122503200083913	-0.195180074833872	0		33	0.0648168406369784	1.38895959196362	0		33	1.03768193140012	0.483131191009113	0		33	-3.13523453875363	-5.16977207097326	-1
	34	0.722421858987572	0.728326817423145	0		34	-3.94041013954456	-0.0438836259438032	0		34	2.80520943304254	1.85478330879744	0		34	1.62508894467797	-0.58434664316461	0
	35	1.27572988540714	1.60646858380911	1		35	0.223478855710284	1.70232578753897	0		35	0.0258524504567903	-0.667497530349418	0		35	-6.43951691188769	-7.39935480126489	-1
	36	1.32263344789094	3.53414631242738	1		36	0.566082366972502	0.475377141281977	0		36	3.92691079162104	5.13865849884265	1		36	0.64406603868138	-0.765610097800728	0
	37	0.521937207503628	1.07036391740152	0		37	1.00235658791983	4.98566730999025	1		37	-4.13995609450337	-7.04323129858798	0		37	1.86897784442066	0.414350894480098	0
	38	1.1033214238451	2.2481482148573	1		38	-0.132218164942957	1.25409987728699	0		38	2.6893401850754	4.15181385649121	1		38	-0.506287943915326	-1.49797662553225	0
	39	-0.125398931591416	0.720934490229373	0		39	-1.82472878625926	-1.25202917578609	0		39	3.95961540176862	3.59069187440686	1		39	2.20463693396107	1.45517189086266	0
	40	2.34055547745282	3.75897125154561	1		40	-0.147032641419609	0.449755377526802	0		40	0.882181416487492	-2.08578278688748	0		40	3.68062081791476	4.82120973420543	1
	41	0.377004928092336	5.74940273478302	1		41	1.89568313950952	8.16993234945322	1		41	3.19568523582889	3.34893840500703	1		41	4.51434563700465	2.13473504774528	0
	42	1.31853521510804	2.93660831658284	1		42	0.837715569917443	0.855076921828246	0		42	1.6417866187176	1.99749467507692	0		42	-0.148121195586477	0.307319092782182	0
	43	0.0898680135861332	1.07904813097241	0		43	2.29888314966667	4.97168833811566	1		43	2.72647438156614	1.24772885153185	0		43	-1.86817016084841	-7.15991297193695	-1
	44	0.240556538168924	0.0658047995914484	0		44	0.371481369775808	5.01136751991316	1		44	3.4418103683886	3.91008487431714	1		44	-1.34269383170696	-4.35066279540203	-1
	45	-1.64273230943415	-0.677479746410523	0		45	-1.84929763770602	0.686658158148303	0		45	1.92830649093394	1.84349779335777	1		45	1.21525413661039	1.72992380879924	0
	46	0.877368028056173	1.28890334069465	0		46	0.189777744512918	1.38924056640654	0		46	-5.17209318659046	-5.68330903975289	0		46	1.77253410109443	1.68595239781127	0
	47	0.57067981953788	0.441187896242943	0		47	1.01957523395698	3.77232960165915	1		47	2.12306425638077	0.921907506924268	0		47	-1.68117289373771	-4.59950958626837	-1
	48	0.0796495645829738	1.27463218525643	0		48	1.02600500554536	-1.33545971074606	0		48	3.77622658065749	3.7344587327587	1		48	4.01985587132395	2.55096555757812	0
	49	1.76142545465561	1.65116783962601	0		49	1.9062980968494	2.26213570415287	0		49	2.0073920830823	-0.885459373182774	0		49	2.21978946091603	1.69154769321682	1
	50	1.10114811446807	1.92764146105597	1		50	-0.673692511470744	-0.286209440732091	0		50	-3.4796741282833	1.81507268589341	0		50	5.76889203949988	5.96922891754386	1
	51	-1.28462029598562	-1.06815255141281	0		51	0.669003072181191	4.63760483453775	1		51	5.12604472870305	5.33007918454449	1		51	1.94923916834241	0.881191627416298	0
	52	2.0707403640857	2.45377421347615	1		52	-1.36833649335455	-0.522722007612196	0		52	-1.52733687836198	-3.09587854806514	0		52	1.53665962093938	1.58419946897882	0
	53	1.01006622605237	0.27791301917558	0		53	2.06202913861017	3.4257856261677	1		53	3.27820747807054	3.23745526335438	1		53	-0.739704185256415	-0.209764477116124	0
	54	-0.523409670062781	1.57144610158849	0		54	-1.0750676512498	0.128418048078103	0		54	1.252499725936	-3.50211146656091	0		54	3.73874374006568	1.48180418242989	0
	55	0.63998181729469	1.70926032927951	0		55	-0.550054656104584	-0.557199661833899	0		55	1.48020883772939	2.24102577776978	1		55	3.07543263841086	2.40661143025998	1
	56	0.0729494051669289	1.58839296074728	1		56	-0.0615648626745408	0.0691221718686488	0		56	-1.28309641865536	-1.21118658979492	0		56	1.20959832458245	1.62307381237375	0
	57	1.60279558435068	1.9320367178714	1		57	0.12702565721628	1.31019753375221	0		57	5.14152185103528	5.27140268566799	1		57	-0.888058320751325	-6.98748267052945	-1
	58	-0.00522898063065301	1.73697332871899	0		58	0.539209739249148	0.0852488388138567	0		58	4.53212563494939	4.43669511758937	1		58	1.25040665969687	2.00600823826767	0
	59	1.62009701004014	2.54964790284891	1		59	1.0676681485272	0.823187145783913	0		59	3.13718303894053	3.48818657068455	1		59	2.21791267682287	1.7816923417928	0
	60	-0.332507905289141	-1.10763724704113	0		60	1.16730554760254	0.76735670231594	0		60	2.21380829216598	3.53547789901496	1		60	2.13375778566176	3.09817578542003	1
	61	0.0607878690647538	1.0486747662555	0		61	0.448627178078111	0.444718626678832	1		61	-2.32285610360542	-3.07302852595403	0		61	0.140398130943611	-4.64968473754897	-1
	62	0.868488936559905	2.85866601657081	1		62	-1.30679568946492	0.268924136321732	0		62	2.14113310238363	1.85038640617793	0		62	1.92586290959498	2.97040834973577	1
	63	1.30844566976227	0.906363364910836	0		63	1.88243626681213	2.51347397457854	1		63	5.0563654141031	2.51626859937412	0		63	-0.00718417883662391	1.64726020564562	0
	64	-0.790639472466816	0.414678435074838	0		64	-0.516676462002038	0.760862067065839	0		64	5.38764753838583	3.00829429359043	1		64	2.53554920701181	3.22844341690061	1
	65	1.40792797364603	3.04573940310855	1		65	1.02893720914253	-1.215464117819	0		65	-0.0764514209978538	0.99164236101227	0		65	0.421479397554628	0.737956482778332	0
	66	0.412042418901751	1.65575242478712	0		66	1.2628328147813	2.00315178381085	1		66	2.51245183087994	2.60515438074392	1		66	-0.485911426711977	-0.288094070869202	0
	67	1.08045518270179	0.632065805627568	0		67	0.0545250602099339	1.37518138964407	1		67	4.14761317212041	3.38062806115908	1		67	7.09757057123723	4.79953162093843	1
	68	0.836582971467419	-0.0276554713329609	0		68	-0.259747076669311	1.48169410372712	0		68	0.176497652237405	0.10777372970089	1		68	-0.377175618117848	-2.64903989725704	-1
	69	1.28224415588523	1.26935234074058	0		69	0.931107349191508	0.0232808236372642	0		69	2.75710653334198	2.90063774955205	1		69	-0.344569840189827	0.917651657135351	0
	70	-0.350302078473015	-3.05863309919049	0		70	1.55610048295459	2.57267092060593	1		70	1.41802905304374	-1.37066624597791	0		70	2.48879207248625	1.0631859966751	0
	71	0.653823318096516	0.783777333036953	0		71	-0.839697608516446	-0.554073666070837	0		71	-0.105426562722506	1.9693183951827	0		71	3.49868570274208	3.48348287872698	1
	72	0.0618884598646733	1.43065476448246	1		72	0.12170853038678	-0.982612316358137	0		72	2.04162953202005	3.06773782289478	1		72	0.762116082923444	1.84113079225353	0
	73	2.08826285332019	4.58930440850656	1		73	0.261028474640105	0.724231705693951	0		73	1.93179755052821	2.75141529380464	0		73	-0.15224727694894	1.91843664819241	0
	74	0.802637910253406	3.54516902062433	1		74	0.715711055748899	3.49280589761457	1		74	6.43337360844386	8.79266169340278	1		74	2.30186101145371	-0.259180837409852	0
	75	0.76916585475409	0.31316549146303	0		75	1.89009602919743	1.25093854409561	0		75	-0.220842656782546	-0.435511142474566	0		75	1.68342093855244	2.95948777809585	1
	76	-1.13915708838452	-0.705601413824102	0		76	-0.0436047383028327	1.76000974102959	0		76	0.658488141805658	-0.048110894913801	0		76	-0.968197169281083	-1.98528192228133	0
	77	0.703372057423159	0.980922988246594	0		77	-1.36291997404834	-5.24951269312781	-1		77	1.30555525972434	1.27089633625332	0		77	-1.10234789344413	-1.78798692380948	0
	78	1.16752127629133	-2.63919408245696	0		78	-0.571187829050178	-1.18329921193609	0		78	1.5836458893067	3.47971198908647	1		78	-1.96218315325253	-6.74427393633758	-1
	79	1.5774821401006	2.39124315019232	0		79	2.4997507413956	3.26335945651183	1		79	0.476305894859516	2.48176937756985	0		79	-2.81912499150772	-2.78618820658497	0
	80	1.30829437099583	2.38341630374025	0		80	0.0709466947900876	1.43045175749611	1		80	1.6194157155486	4.2918991050838	1		80	0.994630551511775	0.900674724559112	0
	81	-0.896516572709144	0.687202507658026	0		81	2.0199311591826	3.88491142849259	1		81	3.19621176305589	4.81253638829859	1		81	-4.27287234924252	-9.97593217828447	-1
	82	0.425104363176821	2.87140878859285	1		82	-0.471197836166943	-0.58682768376392	0		82	4.26809639861141	6.31797352811409	1		82	1.14501300095131	-0.582325961875659	0
	83	-0.849408375809417	1.60538958091028	0		83	2.28877939921731	3.79583567796391	1		83	4.10573068572858	7.22435656412752	1		83	2.06051698249412	2.74221875513309	1
	84	0.356274742671113	4.20309957116262	1		84	1.59476762438349	2.89448622758895	1		84	-0.965652042139419	0.120267366823771	0		84	2.99099010729952	0.755521916399094	0
	85	0.619467400640405	1.14244424072635	0		85	0.0447365287936044	-1.19723518160941	0		85	0.779350405242144	0.0658472676777267	0		85	2.00290285544202	2.17718306607871	0
	86	0.719944942734216	3.93886849588712	1		86	1.31670588724283	1.89630680551027	1		86	1.58494234221582	2.30725950958685	1		86	-0.118559285103781	-8.7759929994139	-1
	87	1.31821814114579	1.92487688993754	0		87	1.65159616720459	3.02024890773349	1		87	1.8499147175772	2.19307682143904	1		87	4.37111533181534	4.21813762344783	1
	88	3.7176274997985	4.09335013311399	1		88	-0.725787457072979	0.0605654905849876	0		88	0.226640551634318	-2.25571746237198	0		88	0.781904945377891	-3.30438329033809	0
	89	-1.52239227948522	-5.49003691317891	-1		89	-0.697080271192619	1.88498484800303	0		89	0.0873276205671685	1.76585817910187	1		89	0.905954960187264	2.48784765653287	0
	90	5.70836759267205	4.38778440461559	1		90	-1.24131433275126	0.449900683985878	0		90	0.539510218524868	1.66433685635271	0		90	-0.609952269100924	-1.88574148213042	0
	91	1.16730987686645	1.07824019784044	0		91	0.983075124577385	3.13178414786523	1		91	0.477650673234862	1.03374751649216	0		91	2.61897927394098	3.73407397618917	1
	92	3.04833534938693	2.20399694701458	0		92	0.68113466284606	3.51061922613673	1		92	1.37802125329352	1.81620805288994	0		92	0.0947235001050794	-1.48808694354562	0
	93	2.56554058851407	1.90660841621819	1		93	-0.429547954210856	-0.585941373058561	0		93	2.55489145828984	2.48506807168014	1		93	2.06097576259986	1.07486482236659	0
	94	-0.0391761881821282	-4.4745475453758	0		94	-0.373776582574552	2.26445202334484	0		94	-3.73328008972083	4.56527169916695	1		94	-1.92436687950226	-0.284597750524486	0
	95	3.34668378990871	2.38620978271931	1		95	1.55247972651417	3.70814158297417	1		95	2.53665848402795	2.57378644051143	1		95	3.85489748146829	0.0262535868544235	0
	96	3.78796476882611	1.6045972284647	0		96	0.290961746593498	2.71656038054227	1		96	2.74349759878407	3.96163761668657	1		96	0.954998428948402	-3.33202557662306	-1
	97	4.23591265852304	-0.621610193504937	0		97	-0.675481234958876	0.551178061183946	0		97	2.86842452142556	2.98344224843314	1		97	0.860434811496195	0.834716317581355	0
	98	6.22891801289885	1.47361863782933	0		98	2.0587714917976	1.57978548391108	0		98	6.96569118764574	10.8145363375822	1		98	1.08852194748745	1.70833987504275	1
	99	1.95637788952222	1.5269024620707	0		99	1.90172580140294	2.6351452881648	1		99	3.12225477483572	3.51083973754686	1		99	2.51188669849618	3.27878528411107	1
	100	0.0701213454465009	1.22041654748044	0		100	-4.03870407379079	-2.88805906973942	0		100	1.64784453110735	1.57314049243938	0		100	3.46470606481585	3.56663113724634	1
	101	-2.50201764195611	-4.67839037005852	-1		101	3.39169065884699	2.27457190826123	0		101	0.841269076331304	-2.53326810394978	0		101	3.15991772103519	-2.23944437737413	0
	102	6.10300983431092	4.55540932621851	1		102	0.546449953386166	-1.36453953660126	0		102	2.51626642123014	2.61572416631463	1		102	-0.422340268280138	-2.60736021024942	0
	103	2.24775474330624	0.789639973760589	0		103	-0.814558653651596	-4.46944943082105	0		103	2.17067321541415	3.46213215223966	1		103	1.68175871189192	-0.443922648749655	0
	104	-0.382604863103914	0.181873602817596	0		104	-1.50110954126392	-1.14141368906634	0		104	2.85516163321917	2.72136931538852	1		104	2.32819160581198	2.21896051598481	1
	105	3.13644891091175	4.05188117763485	1		105	-0.567173330574321	-0.201025811218836	0		105	5.85501796174918	7.00321017669974	1		105	-2.70578492166292	-0.360681275791365	0
	106	-0.964246221920951	-0.7658522838134	0		106	-0.453752962404114	-1.35608991289656	0		106	6.67032452103721	6.56487817104289	1		106	1.16691753173992	2.59235505951099	1
	107	2.35768048865701	3.33793683041989	1		107	0.369398728813961	-3.172457752813	0		107	0.937653385030134	0.470884701368572	0		107	3.77471534255826	1.47327533549462	0
	108	1.5041930989621	3.13204096561861	1		108	0.949664882052136	1.53256212738309	0		108	2.1816664710499	3.37285971656973	1		108	-2.10835909136662	-4.16665890405588	-1
	109	4.55244437256653	3.70793147718002	1		109	0.46930528068515	0.512233580160302	0		109	-0.702960385842498	-0.900538742915992	0		109	2.42255280077582	3.13631471597012	1
	110	6.02360640595537	4.10824035390333	1		110	1.51432372172088	2.49532106025205	1		110	1.12771595729546	2.37485724582757	1		110	3.59832543269967	3.03022461720478	1
	111	-0.311996100618076	0.882343837341585	0		111	0.281783373386131	-0.32196167836259	0		111	0.194852186959726	0.121296624371956	0		111	-0.871147752622311	-0.421166426843731	0
	112	0.068023129549915	0.845024952418329	0		112	0.0443068628873257	3.33589387387063	1		112	1.35108145793751	2.15165845583153	0		112	-0.609971077515496	1.73488825479009	0
	113	3.2961901159486	2.46469484786133	1		113	0.738852642925094	1.81487764001075	0		113	1.00330252463357	1.53600070836981	0		113	0.721541342037816	2.68726851198342	0
	114	2.0801436890979	0.74713311405592	0		114	0.33597665610253	0.100153582269761	0		114	0.272108773184981	2.64976811063698	1		114	4.33665153444242	3.83770609407731	1
	115	6.01274662336904	4.97057488229081	1		115	1.21188400948144	1.37507138510788	1		115	1.54496958529486	3.14901995901636	1		115	-1.06358033700537	-3.29695298372033	-1
	116	2.74757131427868	1.69273039265703	0		116	1.01981731967157	1.18965400168511	0		116	3.36701009304728	4.08473028430626	1		116	2.67136446086343	3.04385565762684	1
	117	0.102490865389803	1.89092074400787	1		117	-1.84866182612643	-2.39221195558485	0		117	0.879068381118183	1.2802644885607	0		117	0.887632792357035	3.27686350362215	1
	118	4.60884662447252	4.11275635621567	1		118	1.83548006113938	3.8798674269105	0		118	2.90559314941963	3.18279304537231	1		118	0.184013957572618	0.499807926916251	0
	119	-4.70696967713977	-3.29454886184241	0		119	-1.29872384761123	-1.6755313637469	0		119	1.30961510502801	1.13803640700635	0		119	0.542558228846441	0.371550218221442	0
	120	2.86048498091759	2.28293958131521	1		120	-1.01875515168411	2.77537774383077	0		120	5.28338880716882	5.99895990859632	1		120	5.05395373613333	4.20832563324096	1
	121	3.73220731964069	2.68719212878293	1		121	0.0184763455246648	0.481294240681231	0		121	2.33086421061681	3.0392650556197	1		121	0.336820155906912	-8.7770886954446	-1
	122	5.07086073879838	4.90987965293028	1		122	0.685611730600091	-0.684753875682798	0		122	2.96083931732234	3.063536987127	1		122	2.82799566116409	1.31930763626165	0
	123	-0.595631620177254	0.310297897730622	0		123	0.747939630535114	1.65743442205423	0		123	2.04622338325422	2.29862835885446	1		123	0.955550543377668	-0.575245527220955	0
	124	-0.748162036285744	0.741539959177711	0		124	1.11080440378748	-1.02913767112008	0		124	2.5972184353175	2.59257655910742	1		124	2.81083888890634	2.94919506567301	1
	125	1.97258304825083	2.01530856727528	0		125	-0.951941363839422	-0.959140308777611	0		125	0.913338407382944	-0.839152392438952	0		125	2.58307835009626	2.21689676139851	0
	126	3.17591374843984	2.08513561052517	0		126	0.435126448176715	4.51321762744252	1		126	4.97125754150319	4.9884460636313	1		126	2.81453470029837	2.39270609546925	1
	127	1.59691719019747	1.62608085687988	0		127	0.0240297419397406	-0.800830039008978	0		127	1.41114064731672	-0.617952526763199	0		127	3.99636199676745	3.56083604916389	1
	128	4.3081071276018	4.15183913299094	1		128	0.8851527410119	2.81167961844994	1		128	2.6258774202522	3.94077184786814	1		128	1.59000793124694	1.85428977689494	1
	129	3.69396798245703	3.4794321892514	1		129	-0.786167140068327	1.75309123498501	0		129	2.02884752537765	1.89377188891759	1		129	3.70943549348851	3.49038892818057	1
	130	5.56325536476536	4.06447089074374	1		130	-0.4834766487418	0.242874569031263	0		130	2.46853655126473	2.40961555612637	0		130	1.95088090601687	2.00355987739413	0
	131	3.04424308275502	2.6224327304938	1		131	3.35206218462804	6.61127719814713	1		131	1.11737261927268	1.26433297589957	0		131	0.984855866057505	0.153964102463506	0
	132	2.36857733892792	1.5515601888255	0		132	0.0775290486496134	2.46187123570016	1		132	1.18302557212638	1.88126968236805	0		132	2.26923623683559	0.821834596700368	0
	133	3.08504331355496	0.266210947987989	0		133	2.71348433499002	4.05824797645835	1		133	1.0512166710113	2.55462137803411	1		133	3.48595269455118	2.67706930856435	1
	134	1.78426192978567	2.66487867523191	1		134	0.520733686664032	1.39628294485255	0		134	2.18358052842348	3.01981654030747	1		134	-1.74267757726332	-5.22209091113308	-1
	135	3.41722102216279	2.00140872207578	0		135	-0.685344266961215	0.28266222992402	0		135	1.82279534692261	2.02644391320724	1		135	1.36118634306981	1.76959805317181	0
	136	0.134419446595114	1.47301918230807	0		136	0.0489905182630911	0.0840544204093952	0		136	1.98636787974626	2.24659783929492	1		136	5.02511395768215	6.68164801358786	1
	137	1.40652370856956	-1.96517875791884	0		137	-0.559017028786784	3.00178334507651	1		137	-0.353411192705784	-0.150060322276348	0		137	2.83144607123201	2.40597083371849	1
	138	2.73072058207247	1.89686657626794	0		138	-0.72657094215446	1.67881326310723	0		138	1.49220388165495	2.51603073338983	1		138	2.2734091923069	2.80343502970771	1
	139	1.5395921291067	1.44070499947579	0		139	-2.96035932737732	-5.66770683869424	-1		139	-1.37665003106157	-4.7735468117483	-1		139	1.55100820387936	1.89938905738141	1
	140	-2.03721877844589	-2.06365205746715	0		140	-6.67449931946996	-4.22040870640479	0		140	0.939957326501678	1.32079388769512	0		140	0.949334945055737	0.64695499997482	0
	141	2.05586669403663	-5.28627774828478	-1		141	1.9944687898324	2.75974795048053	1		141	1.32544620502681	0.991082328584059	0		141	-1.62104296497933	-0.39782201023985	0
	142	2.24385800140224	0.808105035244863	0		142	2.74332939547096	2.85136233510912	1		142	0.662972392223639	1.64874341727295	0		142	1.31863260516148	-0.11801377425108	0
	143	2.1154035054627	1.30948029134483	0		143	2.08544375231316	1.78345852801556	1		143	0.986758134688308	0.442215551341152	0		143	2.57792362218776	2.20803952310654	1
	144	-0.133351416543187	-0.612332701552553	0		144	0.0765297268337731	1.49038948994337	1		144	0.159900312996252	-0.330718993001085	0		144	1.22015720797066	-0.732466339046688	0
	145	2.35109768216401	1.92048196787223	1		145	2.25293362940494	1.67280058678089	1		145	1.31529037441991	1.76192977068568	0		145	0.426240938734996	0.291469470260088	0
	146	2.500455366423	2.035316822349	1		146	0.940945882360854	0.601761765501552	0		146	2.47582902751743	3.54354443685544	1		146	0.0750630289133617	0.0177505177239131	0
	147	4.33281142580065	3.97226362462576	1		147	2.1484663398589	1.39447166517615	0		147	-0.233164094644404	-1.72509018188937	0		147	6.2920988974591	4.21966695275026	1
	148	5.12459456264543	6.581903606088	1		148	2.1335069311823	2.04450272166542	1		148	2.88705560297104	3.11478190967232	1		148	3.09540933270795	3.75302320442091	1
	149	0.211093636266006	0.0892146000899492	0		149	-2.01425741168021	-0.417926682806415	0		149	2.3097324527267	2.23496182886979	1		149	2.12765043486742	3.47998065190302	1
	150	-0.56110545304355	-0.28977877023177	0		150	1.78293792084593	2.02123470956506	1		150	-2.19091865643932	-6.21739959613602	-1		150	0.356216949304132	-0.184438960046274	0
	151	3.57092560493835	3.27933684923554	1		151	0.47215150304466	1.66207707929573	0		151	2.20511568985359	2.28011362003183	1		151	6.91292787793433	6.01998852625309	1
	152	1.61173621058293	1.78760380941695	1		152	1.81092320683159	3.22111453331343	1		152	0.933932126418612	2.43525091913026	0		152	2.92987250147227	2.907475530965	1
	153	-0.992360813987933	-3.23620128321377	0		153	1.17938251880455	0.269351932276862	0		153	0.0978911791304526	0.0143822038478048	0		153	-3.86128673513179	-5.77448406034137	-1
	154	4.86817424878853	3.63736058555463	1		154	-0.794037418633836	-0.784978038413239	0		154	1.62536159723511	3.31917372676215	1		154	3.37406038803005	2.61358808582062	1
	155	-0.708644480132109	-0.991959003554008	0		155	1.13705710933329	2.07048972940818	1		155	4.90277402630639	6.79131387301767	1		155	2.94769584662727	3.35514701557791	1
	156	1.15414944607956	1.44053844334917	0		156	-2.85121858070781	-0.934983842540908	0		156	2.30651061499072	4.46892017143324	1		156	1.51655977455896	1.79005331507554	0
	157	0.0681908701718767	0.0490186928909671	0		157	3.54985151272112	4.49254668138858	1		157	3.38398737168121	4.78351773284654	1		157	0.450662440324929	1.02149514229041	0
	158	0.317471408051045	-3.82163925291995	0		158	2.38534121844673	3.58786683156049	1		158	2.21905131435987	2.48950530633093	0		158	4.02862155526639	4.55560017171549	1
	159	1.25504502070781	7.82905465310481	1		159	0.276030687618925	0.189720545306956	1		159	1.93467188075422	2.31748984676495	1		159	1.71608614869152	0.856838267709246	0
	160	0.256890060518991	0.241800758789666	1		160	1.85876055615436	2.91715519104615	1		160	0.112801921615912	0.0917911937718392	1		160	4.68501297371445	4.18744417265728	1
	161	1.85399184956498	4.37146637712722	1		161	1.29717854998205	1.54840037146111	0		161	3.12262489019228	3.56707287137867	1		161	2.25581817767137	1.39392144718117	0
	162	-3.05001689998789	-2.07840949057497	0		162	0.079317541991472	0.808062373381392	0		162	1.38521137618847	0.829754785019678	0		162	4.80520155765168	2.86354487413304	1
	163	1.2769020184049	2.83996339405094	1		163	0.148991923218267	-1.6620530948692	0		163	2.606032181399	1.97844427990403	1		163	1.87049173623525	2.15444756293151	1
	164	1.22835798901901	0.0916885918865008	1		164	2.23250311902538	2.24606338791768	1		164	2.57491705329714	4.84818345921384	1		164	4.10792153969714	3.34902758564042	1
	165	0.286032406075274	0.142467009435957	0		165	2.69859998996429	2.29538193839621	1		165	-0.134026844534222	-0.586102833947372	0		165	1.244656800431	0.342365598816416	0
	166	-0.0618876886295657	-1.32783258871472	0		166	1.27295560497259	-0.33835157444412	0		166	3.15131666745785	3.50310996733794	1		166	4.61340316178937	3.80764605837551	1
	167	0.597990529666664	0.562292866724181	0		167	-0.827742733200617	-0.571573356795281	0		167	2.80877852058497	3.76744816718602	1		167	2.05127184051958	1.85412347034475	0
	168	0.989929534810386	1.14133581731656	0		168	2.46944928533097	2.68565265384346	1		168	2.84748718150952	3.69918659308279	1		168	0.177709147048158	0.119416258628988	0
	169	0.254796125336241	0.180743425181669	1		169	0.982116122042768	0.77840207320436	0		169	2.01981694095657	2.34408172804738	1		169	5.06398841343019	4.81825051192246	1
	170	-2.2672511827709	-1.52048131635343	0		170	1.0250760029099	0.51051617481383	0		170	2.46977004096239	3.10948369140146	1		170	-0.640286860934094	0.318192805097517	0
	171	-1.04947011029438	-0.816237796378696	0		171	-0.594596441100934	-1.95460899953125	0		171	-0.0980456830306352	1.52343501748979	0		171	0.434394590225658	0.538512798970892	0
	172	1.83616665262496	2.9066374860552	1		172	0.44069129714093	0.658723032738489	0		172	0.743582461463905	2.48617021442132	1		172	3.3319213602483	4.88433904135206	1
	173	0.0796410802481674	0.0714001638916493	0		173	0.972429118041447	2.51275608487217	1		173	-0.599529127554002	-1.76917581638767	0		173	2.56851039068904	2.01207738115471	1
	174	0.639746600408814	5.5178927910553	1		174	0.82007731926035	1.08884774748037	0		174	2.36669710793419	3.53926583536837	1		174	2.40876556752743	4.07796814901103	1
	175	0.645484755871361	1.48177688024229	1		175	2.28589751170128	1.65880650531251	0		175	2.32027319509898	3.53175996122015	1		175	-2.18822223053339	-5.82890274830057	-1
	176	-0.57991227428471	2.28492912718927	1		176	0.404873104020752	0.246339461555172	0		176	1.56074442830569	4.05233640559235	1		176	2.72074444958788	2.41053972147914	0
	177	2.06543757677372	2.29803826133894	0		177	1.83651746892636	2.23932735843232	1		177	1.81199701828353	2.19215436440827	0		177	3.62572666842327	2.16280764720557	0
	178	1.13659015336085	0.958703137647298	0		178	0.0727349922369295	1.3305349591439	0		178	1.7948764488313	1.63400389392508	0		178	0.435079092132695	-4.44106566418303	-1
	179	0.0940814931136657	0.0711135449395797	1		179	-1.45570955083725	1.41530382601447	0		179	2.29646221954194	1.63616719215483	0		179	-0.624429129599977	-2.00438560828813	0
	180	0.562425273466514	0.272481539271534	0		180	-0.355910457514789	-2.60742019636362	0		180	2.84204381837014	3.68631509952172	1		180	-2.47328985789985	-3.44870608496437	0
	181	0.332530250695391	0.302104701360763	1		181	2.65432523241338	3.03808932053583	1		181	0.891369199624965	1.15490858448663	0		181	-0.217397097988385	1.03415858932505	0
	182	3.04465863314392	3.18465988438514	1		182	-2.97367279620921	0.163446896661642	0		182	3.59119364164484	3.80897825962228	1		182	4.11848284574888	5.61857717482647	1
	183	-1.69721102905676	-3.64358708183242	0		183	0.451326597279405	-0.276359990890579	0		183	0.1148902023651	0.122713381020509	1		183	1.32674124967019	2.06628073208245	0
	184	0.0923619448442553	1.6124829552543	0		184	0.284655267766125	0.527290840700607	0		184	1.3506978927465	1.82456176752769	1		184	2.65980977592246	1.96313217901303	0
	185	0.081743901310383	1.69642914931247	1		185	-0.0702393030535537	-0.841795357351686	0		185	2.49966693003066	3.58103722523467	1		185	-1.55984457663935	-1.22709538726368	0
	186	0.0941996988584667	0.0818774588178768	1		186	-2.60642363124457	-0.974794514410198	0		186	1.98492548175732	3.38075709547958	1		186	-3.3149410520516	-0.553799806701773	0
	187	0.268794978815404	0.158537868918436	0		187	0.259473834243682	0.158418189201423	0		187	1.69522335966377	2.16670664374951	1		187	-3.19355735911823	-3.4412785930091	-1
	188	-0.985586807212699	-1.3921307822078	0		188	1.46959165593968	1.95407991064337	1		188	3.66105765557812	6.84761861217399	1		188	2.54645938178113	2.68497488389434	1
	189	0.206768704494221	0.17050469746066	1		189	0.0560558015489162	0.749501999515716	0		189	1.61926156090736	2.06713452470366	0		189	-0.799498174860885	-4.56084248263837	-1
	190	2.42978955724122	2.30107720169291	1		190	1.14201173918188	1.09014000417179	0		190	1.7603061066284	2.56119054485918	0		190	-0.745726635949018	1.84810242855023	0
	191	2.69659640354545	2.40131502181125	1		191	2.84138639205583	2.99086720570189	1		191	0.178810753109221	-0.111089036726135	0		191	3.41628076327574	3.13533735442879	1
	192	0.119412517309834	0.12791918719355	1		192	-0.708769733408056	-1.78764070838297	0		192	2.76256846944481	2.99843907664256	1		192	-2.24644079649253	1.61854111720713	0
	193	0.598088646917612	-0.089473585745707	0		193	3.4398029652166	3.49827036971213	1		193	3.30007244528144	1.67979381105898	0		193	-3.85690595714735	-2.59159186102546	0
	194	0.248519531997397	0.182261634853491	0		194	1.73078954660298	2.04935541120969	1		194	2.15188376085084	1.8634539505444	1		194	-0.644387631169434	1.91482997109053	0
	195	0.0971930598135652	2.53252430187772	1		195	1.20339206206594	2.76206213384199	1		195	-0.0584547162919959	-2.20679026276688	0		195	4.72370853786001	3.236572191196	1
	196	-1.14090926897767	-1.42152180634772	0		196	3.77509811830294	2.3679988634731	1		196	1.4855853199258	1.95342004343375	0		196	4.24666531554777	3.85567447935581	1
	197	0.198692060914312	-0.661404307636064	0		197	0.33791940176186	1.03900951218818	0		197	1.08046591143306	1.03293035911424	0		197	1.85495273193642	0.990241209328511	0
	198	-3.50365740815966	-1.3424578799976	0		198	-1.0753678986723	0.988198792685148	0		198	1.6733408799809	2.25590744540054	1		198	5.38027014877783	6.06602783532381	1
	199	0.189962213964035	0.161361277609146	0		199	-2.13695119974863	1.14916149699482	0		199	3.11905086773755	3.38924100478034	1		199	5.27447653080079	2.44358761927647	0
	200	0.0972785797822806	0.0869891424388771	0		200	-0.742002955091098	0.488312245136215	0		200	3.86757863105911	6.68552620125819	1		200	-1.34709524166712	-1.83649943435685	0
	201	0.784156438784365	-0.347272753854724	0		201	-0.625905189473552	0.660548753059868	0		201	-0.259196609206887	-1.02694593333223	0		201	0.217847504750042	4.44467077037585	1
	202	-3.06171686664948	-2.41645882204863	0		202	-0.0813554795820743	-1.06600674552053	0		202	1.86437105642539	3.330762733904	1		202	3.05008704996063	5.07398048678928	1
	203	0.478211080939937	0.345563488674043	0		203	2.25220436281243	3.33062822788833	1		203	-0.809645195349246	-1.3440723692457	0		203	2.54494057857224	2.67329260104615	1
	204	0.0725690653807009	0.492953351860352	0		204	-0.115895340405795	3.81545696194071	1		204	4.75047912364446	5.51487947486414	1		204	3.57039360672234	3.94832401418756	1
	205	0.105692912706116	0.599065514645453	0		205	0.0628538756428337	1.47523586818118	1		205	-0.936738108033433	-5.18897181066138	-1		205	5.26935655214415	5.80360274214086	1
	206	0.0650556392840219	0.0485041355687483	0		206	-1.90178270093432	0.902656543096693	0		206	3.23829424875089	6.95770086357519	1		206	3.56954666182847	3.18714516763827	1
	207	1.48761438373398	0.814560102975726	0		207	0.685093558185515	0.869138594839345	0		207	2.9662901913708	3.82570211170418	1		207	2.62206380009641	0.467252700801255	0
	208	0.217173306107166	0.206790022257058	0		208	1.59829447771973	4.88115933697877	1		208	2.18296991049664	5.03500124973056	1		208	1.87103462484943	1.66356296286982	0
	209	0.638394665280663	0.582170764185269	0		209	-0.390385276356328	1.46425199338397	1		209	0.239424796442992	-0.72632674906226	0		209	-0.456361767203669	-0.608507832399662	0
	210	0.0983861015060412	0.0675210106859652	0		210	-0.936309918975391	4.21391237933753	1		210	2.00969009919552	2.11448323475582	1		210	2.51254551242179	3.73330579856039	1
	211	0.205477626956057	0.202638946392289	0		211	1.59393615473084	2.51365215957758	0		211	-1.3495574263641	-0.736641270290722	0		211	5.48551189096573	4.13667210327168	1
	212	0.238289199789257	0.206098956295258	0		212	-1.41307564942205	2.23750190157662	1		212	2.7545729663576	3.57463472497936	1		212	1.79962037547167	5.49456035954468	1
	213	0.0922882346900138	0.0565695720714904	0		213	0.704767038131052	2.80366712497012	1		213	0.388432624320313	2.26234996344473	0		213	2.87875475806654	3.36490414872135	1
	214	0.00391797072467926	-0.499551971147586	0		214	-1.22390107788997	0.255317250730188	0		214	0.180752793463868	0.113568221871118	1		214	0.0989874703547826	3.16745075822931	1
	215	0.0650378671641923	0.401577048184178	0		215	2.66413017953188	2.27037522961707	1		215	-2.53022809938125	-1.41967874385214	0		215	1.81022779124606	1.0721943427599	0
	216	0.242388303169149	-0.511888184269419	0		216	-3.75349923923028	-3.80154862506313	-1		216	0.0613090140060341	0.0112172899552082	0		216	0.0226378139752918	-2.30105987261974	0
	217	0.688632373903476	0.0961096376493558	0		217	0.193426511922969	-1.69848585076448	0		217	0.381662781804361	1.03898706677058	0		217	4.10845409635454	2.79600459334449	1
	218	-0.415886058628548	-0.328141627728748	0		218	0.766579349930034	-2.63013336178384	0		218	4.18642527592633	2.89189702666198	1		218	3.13823130001283	3.1632222898363	1
	219	0.237270596526128	0.211725604318715	0		219	-0.97088690625033	-1.68180907275555	0		219	4.08104386811883	4.87922081635374	1		219	2.94700642211672	3.34409896386301	1
	220	1.2436101214627	-1.19824143977162	0		220	5.55995514284759	4.81198376804597	1		220	1.97696089468945	2.09733754927592	1		220	-0.804597133087212	-1.04233068400258	0
	221	7.61704720815795	5.18651381634977	1		221	-0.994567297367065	1.90732516698505	0		221	4.35269579555317	5.80013400413764	1		221	4.56665458444134	5.90976070984624	1
	222	0.596245044565218	0.537509081830908	0		222	5.41608167756896	3.99347533598879	1		222	0.797997640028537	0.228824139970425	0		222	2.21468361661193	1.6191781363424	1
	223	2.19169777869351	1.30777025674979	0		223	-0.786686845680528	-1.66629216674501	0		223	-2.05145544658462	-3.15551975629838	0		223	2.53454336697703	3.0658581446483	1
	224	1.3653349559478	1.04643669310103	0		224	1.31434831010522	1.64516562971449	0		224	1.27846749262619	1.1709599960959	0		224	-3.37053072890085	-15.0133996147093	-1
	225	2.12019932284196	2.06373291025695	0		225	1.3171151669973	1.51627859521571	0		225	1.81982606606498	2.00074933314688	0		225	1.50733103802972	1.36005374524405	1
	226	-0.0188271635257307	-0.679622734588243	0		226	-0.582382627089084	2.98411098341421	1		226	0.548618156382659	1.52122499857164	0		226	-0.272337604099212	0.150787493010473	0
	227	2.73187557892717	3.53665147974599	1		227	5.23379914889989	4.72729901339584	1		227	2.79767029324626	3.05237954071314	1		227	-1.30124995294181	-2.11515604415342	0
	228	0.0374277128885779	1.63950268249875	1		228	2.7386756653704	2.63652185532987	1		228	1.58445265776781	1.40705455051859	0		228	1.29911767991098	1.82089638761381	0
	229	0.777244104657541	2.81976366446846	1		229	-6.10021568444671	-2.40657785437652	0		229	0.123920072206567	0.422876577980493	0		229	3.52814937905979	4.91495966980156	1
	230	1.66148090361545	4.87310870739389	1		230	-0.881142621500019	-1.85107597684688	0		230	3.6843841038843	3.96270337275448	1		230	4.41177500976468	2.10873810058362	0
	231	2.03500366084533	3.57494219971068	1		231	0.409397404205087	0.00334070305803519	0		231	3.76818386053425	2.33290704599531	0		231	1.85559124168648	0.399292302523334	0
	232	1.35652864178566	1.61088508708518	1		232	-1.61532131911411	-3.3178606296916	0		232	3.13738900317093	2.64107908284108	1		232	5.82670225677743	4.12011312131785	1
	233	0.333108732576063	-3.20331140619877	-1		233	0.82900184322842	1.6642682198121	0		233	3.40127797967533	3.35139101069621	1		233	2.04793652776152	0.0978832294890973	0
	234	2.47216892946592	6.10476514509767	1		234	0.370215681844338	3.07168299854893	1		234	0.451403297524808	-1.46533638622831	0		234	0.305362154598149	0.23950264145127	1
	235	2.24990067734199	5.07414976249013	1		235	2.13247040712258	0.459579008629736	0		235	3.20669134911137	3.19712794892232	1		235	0.0928083597416395	1.92799134091264	1
	236	2.01702220168561	1.69450003509225	0		236	-4.08760790455382	-5.79185642598997	-1		236	0.213943389252533	-4.20978188796698	-1		236	0.357681012763287	0.263997533102085	1
	237	3.51198889697425	7.82929346169017	1		237	-1.57618668928206	0.107738423346725	0		237	0.0336830521427799	-0.258580308423721	0		237	1.97168554323655	1.40746753073086	1
	238	2.03917589289077	2.72899087290957	1		238	-3.19163983020324	-2.07207610955252	0		238	1.05236430743502	-0.184009592658057	0		238	6.24219300029507	5.03211668450468	1
	239	0.303300305832796	1.34128535891976	0		239	1.48099016830121	2.25268605007741	1		239	-0.23779232652977	0.254210384732538	0		239	3.46279098901286	3.65891760683639	1
	240	1.58984779105441	2.53894368128873	1		240	0.812793570595585	2.29905083160145	0		240	0.577532238289541	1.19877617554192	0		240	6.12755433157691	6.08961713795451	1
	241	1.31185533235596	0.589026021973199	0		241	0.288355437034614	1.03640526408083	0		241	1.98497215004528	1.27571327838487	0		241	6.71986543802569	2.35074558029358	0
	242	0.881191664556169	0.235277949367267	0		242	-0.182773147106675	0.92252890461517	0		242	1.72638896538632	1.65778865512646	0		242	1.94086367061728	1.56034857542773	0
	243	1.89696354110992	2.3962298256533	0		243	-1.31680594025213	0.0692359692741951	0		243	3.8538634783967	1.7371217242383	0		243	-0.0743141573045797	0.520833322542852	0
	244	0.0611144305260648	0.0217145182936689	0		244	0.311042140828238	0.415364048665545	0		244	3.03073536159333	3.92497507201709	1		244	4.1319756943533	4.73932679064334	1
	245	-0.343955212264006	-6.44753037354717	-1		245	1.46376179462908	0.413055099194228	0		245	-1.61569683325629	-1.37427084453056	0		245	0.0834939550165943	0.0369577595597715	0
	246	1.3664051526042	3.81762489237579e-05	0		246	-1.20315032697368	-1.00662655183757	0		246	0.0762480829991077	2.81547153001279	1		246	0.559494472186039	0.100322101150504	0
	247	0.899941404198552	0.852238919219315	0		247	0.926406618742253	1.27393651653105	0		247	0.0935620330458829	-2.0533133196494	0		247	2.48784381610613	2.19927718575816	1
	248	1.01300987723533	1.20831908773873	1		248	0.0227587979308595	-1.94046830024484	0		248	-0.120776312971783	-2.0982474851528	0		248	3.14984409228197	1.36603194538747	0
	249	2.43758376528876	3.61985579700849	1		249	2.60185466445615	2.96141219415164	1		249	5.11728144261255	3.80211298807767	1		249	1.39464205903862	1.16999524153387	0
	250	0.873206528856797	3.76982612203326	1		250	0.853860022751691	1.98005480189992	1		250	3.3775736380583	4.0895823257142	1		250	3.44034916768689	3.19565282435552	1
	251	0.0629462695428638	0.247187148963123	0		251	-0.755860859318386	-0.202996968158817	0		251	2.92403247800923	3.0126098347782	1		251	0.796539718134273	0.154636448365431	0
	252	2.90462403511074	0.444542015466857	0		252	-5.20835278667049	-3.47210129462499	0		252	2.28254132104779	3.12757359423306	1		252	0.0953581536850627	2.89497235802285	1
	253	1.85936512183001	2.02805942514951	0		253	5.14320021570376	4.3601437935786	1		253	4.33142287672328	6.37917279605961	1		253	-0.516829597670304	-2.93779948517377	0
	254	3.69004209534109	3.60199233178847	1		254	1.44973188098155	0.866146159624439	0		254	2.61781942463358	0.934501085109934	0		254	-3.72532301265802	-2.9036390148326	0
	255	0.360725974784144	0.267231292301335	1		255	0.143837851253891	0.0826461732479595	0		255	4.69711894722405	7.05963614465114	1		255	3.97287426533266	3.65844805414845	1
	256	1.13024029966766	2.03940332850126	0		256	0.522926301765747	0.902767455921784	0		256	3.30506579989805	5.14089161786709	1		256	0.380026916355127	0.414376521627997	0
	257	1.02560266744686	1.18750374133995	0		257	2.07796925372217	1.67092479244269	0		257	-0.559707709716066	-0.713361344888417	0		257	1.30133179801949	1.83460746556996	0
	258	0.985134800858308	-0.230690546451518	0		258	-0.276066474416919	0.124054867518341	0		258	2.96720007753442	5.02625960294687	1		258	1.32733734849631	0.662679431888762	0
	259	1.09863156630473	2.92050650237513	1		259	1.63750640162255	1.92465121194068	1		259	2.22746766137401	9.16265732830539	1		259	2.76678020111646	2.80059314426347	1
	260	1.13821220767848	2.41038803049816	1		260	2.44455110672837	2.91760194043423	1		260	3.86324223959352	2.99532645440795	1		260	-0.653879755720519	-0.115227713182357	0
	261	1.19773892007175	1.9122373732399	1		261	1.53442455204597	2.34619651740004	1		261	3.26929543205561	3.43330699718553	1		261	1.99630401529999	1.87686590003701	1
	262	1.312537573411	-2.45856977199496	0		262	-1.11815829334642	-0.842754506061846	0		262	-1.24234442045184	-4.32743077311405	-1		262	0.840349092532738	1.22296880073348	0
	263	0.86800960867319	0.864429628546017	0		263	-0.388468591022549	1.17969258665883	0		263	3.33006864878194	2.70141294803997	1		263	1.8538973454763	1.3441656334648	0
	264	3.67038457413484	4.21773647401794	1		264	-0.561628624627085	0.133587991902695	0		264	2.09319139158015	0.52878941184873	0		264	1.54742586161894	1.05885945552036	0
	265	0.0116524846092553	-3.98819181259249	0		265	-2.30197220448706	1.83691968483639	0		265	3.97361673429239	3.93646506230123	1		265	1.99466551232119	1.72184654880287	1
	266	-0.815692510633875	-1.63470955508859	0		266	0.901538248787064	1.12248176494449	0		266	2.99254568457769	3.08883180852778	1		266	0.127952329659831	0.462885697310694	0
	267	0.111313838021112	0.132743167055673	1		267	3.5623646591814	3.68281962476944	1		267	0.228136420963255	0.205125946695418	1		267	1.93552526355429	2.96192440041578	1
	268	3.09990684718884	3.07197926942817	1		268	-3.56709174123799	-4.11103899325468	-1		268	0.0209716510098966	-0.0147751182417478	0		268	2.8001289840627	2.57719333014664	1
	269	1.1954665283469	0.913149491370182	0		269	1.54856410908797	0.725330553012437	0		269	5.17511157177844	5.59052964865929	1		269	2.72747546857267	2.56962785359225	1
	270	-0.942461540913977	-4.29525978222321	-1		270	0.937849423672289	-0.283079072087801	0		270	2.50135209291942	3.47753332078311	1		270	0.417532063270687	-0.247547845851902	0
	271	-1.02139785462067	-3.22930599597932	-1		271	2.10029657276579	5.09195963652475	1		271	0.086399306069844	2.38307605803607	1		271	2.65942794651674	2.15309576090448	1
	272	0.223372821908461	-0.28934708818286	0		272	-1.79122167980477	-0.930370475161396	0		272	5.26487716851525	7.13348032951338	1		272	2.77905664540729	2.83882323177531	1
	273	0.516586682508714	4.57016080945556	1		273	-0.0114255951693809	-0.665813355880301	0		273	-0.592121196084826	-0.197775820488894	0		273	1.39607101953237	0.530874905250122	0
	274	1.18459720471405	0.00774182911458831	0		274	-2.8049799905645	-0.743270890464181	0		274	0.16115749139788	0.109240538279452	1		274	1.75419127453245	1.2880065580124	0
	275	5.24783994728112	2.97712364935268	1		275	-0.682304998978316	-0.829182658397173	0		275	5.70244572031728	5.99505561245403	1		275	1.2402376371755	0.159106767386519	0
	276	1.3890742560694	2.07914274671835	1		276	-1.82319223090358	-1.93839728807506	0		276	3.93709355544365	4.57585540179921	1		276	2.23743278443074	2.19154183193536	1
	277	1.11531622224866	1.71824958988948	1		277	1.35685937609374	2.26596073969735	0		277	5.52714934623266	7.09582619886146	1		277	0.109507293566668	0.100790967070679	1
	278	6.39495999229168	4.19946772997186	1		278	-1.49682465390185	-0.372220695176449	0		278	3.23033284068949	1.30666318683784	0		278	1.87583213290848	2.09563444361609	1
	279	3.69062628138725	2.02871160757886	0		279	-4.29851882278779	-4.90927215825577	-1		279	-4.29849972208442	-6.12858715830083	-1		279	1.68100021816779	1.43630808949927	0
	280	1.27947169848015	0.94955403500385	0		280	1.30961540290159	1.70413622444471	1		280	4.01987957833822	4.61419143424694	1		280	1.0843779305946	0.670315498359953	0
	281	2.94266541759191	3.15088293591376	1		281	-2.79529740219608	-1.67196728322375	0		281	-0.126521890960652	-0.12630312046675	0		281	1.37208031618506	0.434049968935006	0
	282	4.23039126142369	4.38869337682291	1		282	2.27946319478022	2.41961411568287	1		282	3.87294443881708	4.19029640726572	1		282	0.158883520417083	0.254216204506818	0
	283	2.93203717978541	2.99631870212847	1		283	0.0510056589196141	-0.268420472004368	0		283	0.0539913004962667	-1.92911459707433	0		283	1.80172628034717	1.12996081818755	0
	284	-1.00269240051467	-0.884551087579643	0		284	0.257955974393424	-0.912612924785196	0		284	3.58247058768615	3.54840522686041	1		284	1.59767739907096	1.02701225156564	0
	285	0.180283978613963	0.107060305431568	0		285	2.32858677331826	1.17691015683136	0		285	4.38820166462318	4.32521287790185	1		285	0.100185348948447	0.0291779650499335	0
	286	-0.643806747503817	-0.419917405830692	0		286	4.20034738164776	2.99916480355749	1		286	2.76775091439241	3.69848807205648	1		286	2.84518336124735	2.78295340159558	1
	287	0.119265401629803	2.8871503529484	1		287	1.56537180473798	2.32759821718351	0		287	2.8086738002517	2.39469790761049	1		287	2.89440964980861	2.60071361621343	1
	288	-0.958969554377961	-0.30489331869091	0		288	-1.08164630618863	-7.07270797000902	-1		288	1.00755363810725	6.59566403790828	1		288	2.52642848530239	2.22617427402104	1
	289	0.698129644174571	0.693923571017344	0		289	-0.408734753237334	-0.791497154028744	0		289	2.89467924620144	2.66640178173172	1		289	1.27620764112876	0.506697594500035	0
	290	0.628571441002473	-1.71737109780968	0		290	0.247396122425856	3.71963297607633	1		290	0.0992885876225723	0.0776264682676754	0		290	1.46592841700444	1.8173060883516	0
	291	0.422128273968026	0.364520958548423	0		291	0.181616534057001	-0.234086881571849	0		291	-1.60157237383617	-1.62373680416764	0		291	2.15761716122386	1.73192604711313	1
	292	4.35334263884458	4.02803121271552	1		292	-2.47387499302026	-0.260172740856087	0		292	2.68181102343125	1.43202646362315	0		292	2.53210885722354	2.28659886675548	1
	293	1.5481477716332	2.23945366258737	1		293	1.60016498630747	2.75585275603699	0		293	2.59931355588433	1.42879809197752	0		293	1.08244304503161	0.781573830150678	0
	294	2.02497286537842	1.76702398185504	1		294	0.0563369275229346	0.0480754500131003	0		294	0.524271026563176	1.44519282137264	0		294	2.90919670641052	3.07831093589386	1
	295	2.91672551491556	2.78948383593998	1		295	1.35448481288	1.96997723515837	1		295	0.660660724462745	-1.5654139104295	0		295	3.1734964288666	3.06626854002071	1
	296	0.255646352437327	0.164137561917175	1		296	-2.53981714896297	-6.09426234429845	-1		296	-0.885459769937683	-3.85810917963907	-1		296	2.14970297979651	1.57649263496094	1
	297	0.231638354152918	0.139495447128133	0		297	2.11569199395766	1.3324283448578	0		297	3.82097692712708	3.1004733169868	1		297	1.58319940789324	0.280244479220057	0
	298	2.66902191554986	1.65518788995833	0		298	4.19346720357547	3.95793289134507	1		298	3.10561789043229	1.97010087853088	1		298	1.4652534365816	1.15825579682128	1
	299	0.144792689620789	0.0867892703188383	1		299	-0.189260703065953	0.26167611516499	0		299	-1.595567553752	-1.45327908954813	0		299	2.26120265837656	1.64682461040098	0
	300	0.218699108171225	0.157651128670745	1		300	2.98811692270782	2.58011612664243	1		300	2.80507531714859	0.763780476779427	0		300	3.10719081091014	2.96353896272132	1
	301	1.89198031393539	1.75022491238309	0		301	-1.23399402737875	-1.85818833469465	0		301	3.70737901045831	3.26072614496615	1		301	0.0971780846753643	1.21749798187953	0
	302	0.0755121135296942	0.0381422784954695	0		302	3.10121276526595	3.46167298391435	1		302	6.42940279110182	3.03145790132983	1		302	2.25560901773876	1.90645448875134	1
	303	1.15937219598789	2.02115295876354	0		303	0.110757830309379	0.115580477006744	1		303	3.03801028655666	3.23222681434894	1		303	2.95046851615567	2.62872296334789	1
	304	0.452965295875848	0.301495239236318	0		304	-0.0676110584268263	1.44093217009177	0		304	2.32386722938432	1.87640324173974	1		304	2.4283238288092	2.04049082780212	1
	305	0.367015052143862	0.2581968958252	0		305	1.60479946142111	2.04801994084555	1		305	1.07672102694178	0.635836471507833	0		305	0.398258457169498	0.354681019987535	0
	306	0.966746323227489	-3.41879596299916	-1		306	1.08262170491062	0.19557762122739	0		306	4.22036885592571	2.83245383877954	1		306	-0.219734835120958	-0.174491305603	0
	307	0.713287461458606	-0.521033865901169	0		307	-0.559058430749751	-2.38826441602691	-1		307	2.1430524058916	1.67770174980673	0		307	-0.142809454528254	0.0382555801932593	0
	308	0.0732973915453517	1.19122384524513	1		308	-4.55204798613988	-3.36547148976105	0		308	3.45430028573993	2.64812281281685	1		308	0.286050227873761	0.20813058533002	1
	309	0.0881547182389403	0.0216550145477177	0		309	-0.285398015041912	-15.4454737358921	-1		309	2.45814936272368	0.978654936742593	0		309	2.23851612152	2.00685096770928	1
	310	2.47619904208207	2.21571675086345	1		310	2.43524971404229	2.37911524869955	1		310	2.32072530404157	2.39412352225884	1		310	2.05942985450484	1.78996299531685	1
	311	0.0521571728853386	0.423039429254623	0		311	3.46571995942101	3.36241902546593	1		311	0.545876147354154	-0.449766102002276	0		311	2.36279701308586	2.16483339503264	1
						312	1.56919450694921	-0.062583319124849	0		312	1.14952251588871	1.00929348766528	0		312	2.19562768420994	2.49662615038384	1
						313	0.799166336136271	3.33425576560866	1		313	0.0980648317245115	0.0427561512704267	0		313	1.02471604034728	0.866623074669024	0
						314	0.113442811216716	1.62119678803773	0		314	-4.44950649641077	-3.7665036231344	0		314	0.58975401451169	-0.796306173090323	0
						315	1.47744890252123	1.97211895434899	1		315	3.88351954107014	3.45298689898916	1		315	3.05796389662754	2.33460137071522	1
						316	0.778298967253079	1.45973808383521	1		316	0.54093578907589	2.0108029991195	1		316	3.1208840368211	2.79948342753565	1
						317	1.08916085223285	1.21455736237105	0		317	0.0918562337153828	2.21119851306221	1		317	2.43945189241797	1.93682299241985	1
						318	0.44226596420731	1.12819935228121	0		318	1.8342299046456	1.79831065329987	1		318	2.87975042758121	2.88030917834714	1
						319	1.05199424592165	2.39555558514959	1		319	1.66521195373115	-0.557534211110635	0		319	1.75142141697164	1.06610841003777	0
						320	0.676836581064743	1.01674002682381	0		320	-2.7916477339173	-0.801405228824098	0		320	1.76755316673009	1.33648593697723	0
						321	1.89607216953399	2.64012788952449	1		321	-0.727232958748112	-0.86730036987548	0		321	2.3123674462892	1.71573510757167	1
						322	0.119009517538119	0.363468416074183	0		322	4.32273912130886	3.76694690893397	1		322	2.67520723154199	1.99128106568258	0
						323	-1.62012309412636	-2.26211961813924	0		323	6.93807487518158	6.37424571568288	1		323	0.00974608742754974	2.32118848855506	1
						324	0.906960426586055	1.68594497265741	0		324	1.23657678743034	-0.586773060189756	0		324	1.65006056908732	0.487622265429769	0
						325	-2.0737665963611	-5.29836241733707	-1		325	0.225953238760843	0.159686603715311	1		325	1.79574653762157	1.34436845016663	0
						326	-1.68181977886373	-2.48663174570746	0		326	-1.84468535079661	-5.54474500131517	-1		326	2.35835735594386	2.30393983974163	1
						327	0.0446076578356171	-0.221414580395472	0		327	5.46638724188127	4.14379314473851	1		327	1.47735685691657	1.37134238019029	0
						328	-2.07220735288973	-3.21318910247507	0		328	0.233645202174191	0.157915711972376	1		328	1.51442828997734	1.72570794513438	1
						329	2.5650781791816	2.04270045664713	1		329	1.22054750830734	0.771119021105476	0		329	3.01015360933585	2.63744564340311	1
						330	-2.77936406866403	-3.2087212187271	-1		330	0.0738186892720894	-0.322718980908688	0		330	1.88291290237556	1.61446428765312	0
						331	3.40683662587888	1.60888086349051	0		331	3.77128943321154	4.4323886075229	1		331	0.0690304822907148	0.0270692329048002	0
						332	-0.602166601181234	-0.393519786967624	0		332	-0.0359169662437892	0.189082848733039	0		332	1.6981102687912	2.01991652603704	0
						333	1.56958793112164	2.1205907030671	1		333	3.0683161565593	1.20097262714488	0		333	3.21432818077175	2.55057002291768	1
						334	0.0789875125023627	0.061622643275965	0		334	7.08088907676656	8.25723862339782	1		334	0.0866798734647886	-0.0345509859744771	0
						335	-2.09567591797527	-3.73175877299087	-1		335	3.83264987954083	0.408106212127147	0		335	2.09314001025539	1.82858893137523	1
						336	-4.56745528655545	-2.40454513750795	0		336	-0.742084516202142	-1.30813363738698	0		336	2.32750579895695	0.0765460813097501	1
						337	-2.0261858932638	-3.76642176258864	0		337	0.197406393053664	0.152864796227147	0		337	4.16166600000893	2.93002533267582	1
						338	0.0280257569223525	0.447479690588267	0		338	-0.56102481556504	-0.484528082746923	0		338	2.93206074408169	2.13137584907953	1
						339	0.521189687775944	3.15047305154674	1		339	2.93350717385674	3.53574904726497	1		339	1.13907172714999	1.1859591964512	0
						340	1.71872680832569	1.64937225060827	0		340	4.06211323167307	5.3181951139367	1		340	0.0727905020597736	0.0203058381697461	0
						341	0.989996438409444	1.36601633067724	0		341	4.52719444137725	5.58276776961587	1		341	0.00345014227620809	-3.67570557326674	0
						342	-2.17906211503182	-0.609623803125845	0		342	4.36629202963784	4.23350607999334	1		342	3.02507083853353	1.51824007555313	0
						343	1.41072886705217	1.01586582837519	0		343	3.68941792534126	3.99961980514878	1		343	0.0832761066158253	0.0588581566730928	0
						344	3.23484161016005	4.05682266535657	1		344	2.66624894866011	1.89574284495332	0		344	2.29955108256668	1.9985053490138	1
						345	-0.864142022240763	1.97628121769546	0		345	4.10747455994496	2.7258406658626	0		345	1.89092043998149	1.93884076303288	1
						346	1.31217915636991	0.422666783350933	0		346	0.038692018625769	0.533793384576766	0		346	1.34158926520169	1.4000753061789	0
						347	0.0596108855757111	0.0492943357630309	0		347	0.635571734190246	0.512489632094297	0		347	2.54875887561641	2.7620672537666	1
						348	0.103917712193002	0.0710840433504846	0		348	2.01422816216613	2.50867929497303	1		348	-0.895497963557325	-1.84353188766061	0
						349	-2.08131129126755	-1.67403118798684	0		349	-0.190378222123125	0.878715739708461	0		349	-1.87058020516083	-3.63435919726888	0
						350	1.30781844835766	1.42840885717886	1		350	1.49970858437192	1.5467637251211	0		350	1.96285732026693	2.00151065730805	1
						351	1.36650884387512	1.90896060316597	1		351	1.21115542398244	1.01904600176622	0		351	3.2293414272373	2.74053827244268	1
						352	0.0735497349979962	-0.937030056263342	0		352	0.99715323065158	2.88652529041963	1		352	2.36840659357466	1.61946349158796	1
						353	-2.99138724298391	-5.02045682627213	-1		353	2.02749903495507	1.88633038026049	1		353	1.9831778942652	1.42376013793973	0
						354	5.81153686423874	5.36622120968593	1		354	-0.752804474544261	0.396630729914634	0		354	2.07949470396674	1.19347264828433	0
						355	6.93932489736631	5.52799178686922	1		355	0.866643813919022	1.39133935573295	0		355	1.40421270415071	2.45277116279813	0
						356	7.89166871046036	7.57368192019586	1		356	3.65797053946175	4.26031399581355	1		356	2.35275043625437	1.88584114093901	1
						357	1.89374877776894	1.95357394845099	1		357	0.253029542750934	2.48027159131611	1		357	1.46597803274436	0.0712518248132854	0
						358	0.0859145157734572	2.41857255400898	1		358	1.14476839352208	2.60184132800729	1		358	3.53549463440405	2.60316431749787	1
						359	3.24065386233162	1.76389034416348	0		359	0.0853843241028553	0.249540576921877	0		359	2.21705760901049	1.84541049654361	1
						360	4.69465625416989	4.13793307393755	1		360	1.11155767446466	2.54799335607948	1		360	1.56273525660741	1.32020028243625	0
						361	3.49526227638968	2.4316311961931	1		361	2.8366844543489	4.24247332949563	1		361	1.47600157239766	1.17087922046794	1
						362	0.0709660415903867	-0.610853094813703	0		362	1.19968422831094	1.9502017764613	0		362	0.230379764036832	0.519481311438028	0
						363	4.52439723036097	6.88258449311008	1		363	0.56192701235812	1.47165273713276	0		363	1.97390947199878	2.18054774741626	1
						364	4.22720009815075	3.15354184950555	1		364	-0.69879962898425	1.15440223196243	0		364	2.16475394429611	2.17270679774255	1
						365	-3.77017173078636	-0.986749953769158	0		365	-0.63727887470215	0.878045368731628	0		365	-0.715364846678524	-0.206611510733783	0
						366	3.40333565315133	2.69630605405317	1		366	-0.219918224018449	1.44846783132883	0		366	-2.01850405236432	-2.57594424808169	0
						367	2.97699750211771	0.551459002994909	0		367	2.08309980299392	4.07320379904035	1		367	2.43706950005963	2.13673061053995	1
						368	6.11274203970363	6.17142667598129	1		368	2.28563544089736	3.34365338925473	1		368	-0.443739858913501	-0.0822450102642981	0
						369	3.83204027274328	3.11773900148663	1		369	2.53293833110604	4.10102136001973	1		369	0.0489201787053992	0.463682355350371	0
						370	2.09962031501289	1.58366387159664	0		370	-0.658290534841234	0.784347339892673	0		370	-1.52800860083036	-1.28243574858287	0
						371	3.39417099992814	4.25791623403367	1		371	1.72532838823929	1.89235072581471	1		371	2.34057815044798	1.44485161819854	0
						372	3.46309731945829	2.29797911257403	0		372	1.71730195533537	1.15321113930438	0		372	-0.503519601918797	0.651564548303563	0
						373	1.41921627864244	1.38035241924822	0		373	1.12073414493535	2.97937798986821	1		373	2.15214551680691	2.04792546642988	1
						374	1.80854787692095	1.14478999161479	0		374	1.47915860925778	1.58596306219506	0		374	2.7040767430913	3.37653630960779	1
						375	4.79724811932137	4.46135312500439	1		375	0.925376147648741	2.10316503219787	1		375	2.75739216520712	2.52640216618948	0
						376	3.57554612133816	3.21716371935415	1		376	-1.16898403923256	0.267360687294468	0		376	1.68546787199492	1.06535256376076	0
						377	0.149074859942016	0.105003630165438	1		377	0.576806368705485	2.41423036725282	0		377	2.8111642877256	3.3422750323517	1
						378	0.67075796329965	-0.503456087601257	0		378	3.11572574369801	4.60846021266089	1		378	2.49538338642391	3.07674315257615	1
						379	3.38788482839845	1.53853010758362	0		379	-0.407426436921543	-0.258419083400016	0		379	1.41595286817158	1.22402479570955	0
						380	4.50983471038269	2.21071854112046	0		380	0.593204728787187	2.38184165179593	1		380	2.89994741198678	2.62484296139678	0
						381	2.20430049826268	-0.172450441915757	0		381	1.87211014620676	4.56980648996102	1		381	1.06428329035431	1.18925999656461	0
						382	3.89201989202294	2.66866192195715	1		382	-1.42082323826891	1.66616970817693	0		382	1.02554498143122	1.23901612332614	0
						383	2.29523776263444	1.84548810444411	0		383	3.32949581688203	3.39602375126681	1		383	4.26322651602893	4.24280637080779	1
						384	1.28901428597637	0.994595845837097	0		384	-0.331774383885267	-1.47895789952993	0		384	2.7818480809368	0.0994245586750302	0
						385	3.47681500514898	3.84392330049227	1		385	0.394487783983228	1.11783506229654	0		385	2.62588646463507	2.78734764703596	1
						386	4.34743324966743	2.97856718608241	1		386	1.09459846242067	-0.0274587479200158	0		386	3.095171056362	4.03250183199246	1
						387	4.07537123833962	2.17530271902179	0		387	2.47649806963614	3.42421563526459	1		387	0.0791274643507138	2.28850566558896	1
						388	-0.291558454821417	0.801731226133267	0		388	1.42828383891317	2.35120998301808	1		388	1.70561393401089	2.7774296296153	0
						389	3.98816823375305	3.07299591564858	1		389	-0.254256534472945	-1.65249243078862	0		389	1.96090206496913	3.73261602868666	1
						390	0.815951697488746	0.180821927468596	0		390	1.89397572186848	0.204038615419	0		390	3.83908044920486	0.303580398296099	0
						391	1.71211411703584	3.4070416163219	1		391	2.22445514009808	3.40652624609553	1		391	-1.60385558917652	-1.8971713336906	0
						392	5.70134947458673	5.41313147097525	1		392	3.79133912395081	2.84987682447772	1		392	1.43279094273742	0.474170959146866	0
						393	0.11544326351281	-0.0480042734965098	0		393	1.92503810426945	3.70909999365523	1		393	3.93786169483937	3.73383987003604	1
						394	2.91671841714185	2.28230169478123	1		394	1.64446178276265	1.39555069964007	0		394	1.38303401476226	2.40476446218501	0
						395	-0.562953968309934	-1.29774615303298	0		395	3.46442824263727	5.82806940039408	1		395	0.0841820085017422	0.0720387370432057	0
						396	3.15963450634515	1.67243934839883	1		396	2.78396274548374	3.20389911735673	1		396	5.96196892286203	4.58279059940334	1
						397	3.56168254355818	2.96262218241091	1		397	5.19143119355738	6.71318877891809	1		397	1.49047568692384	2.42538900678585	0
						398	0.0874514211470108	0.0700189350330344	1		398	2.18473020115562	2.76892275613894	1		398	1.24452683278294	1.4386322836507	0
						399	0.44104073271739	2.72138638575758	1		399	1.64118661741064	2.41462658395707	1		399	1.54227060954948	1.09524645975506	0
						400	1.99384308231298	1.12639502860692	0		400	2.77431302256768	2.47538583036822	1		400	2.94539320590817	1.81705532046429	0
						401	4.73131422609414	3.66507040885007	1		401	2.22624473389918	2.58813462845621	1		401	-0.520895429814744	1.4062426996	0
						402	0.138855542048427	0.322840952102475	0		402	2.67360746597008	2.02008217286687	0		402	1.99001757101815	2.71552560273389	1
						403	4.19371541165822	4.04992945588411	1		403	2.38920488187537	2.52119209103686	0		403	1.58873407845198	1.55693314429224	0
						404	1.54075163082157	1.27798997284775	0		404	0.116336085279161	0.131686720726333	0		404	4.52865860791582	3.57370843274595	1
						405	0.460993125119383	0.431480427207647	0		405	5.37931808604489	5.85378258223844	1		405	2.87940134530558	3.10056402141277	1
						406	1.53585753205711	-0.0572643117516794	0		406	-0.490650439167192	2.94888728078928	1		406	0.0563290761598813	-1.67333985885565	0
						407	2.18160037780879	1.7961881446936	1		407	-0.89518923651351	-0.528795947911066	0
						408	1.63720910524034	-1.21871839696083	0		408	0.933549781956591	0.573801593995807	0
						409	4.41977896805324	3.15659664866745	1		409	-0.851373152670846	-0.890489634619677	0
						410	-1.54841580365904	-4.18136319611632	-1		410	-0.458404964994817	-3.61537541863272	-1
						411	4.206063239442	3.80941228769431	1		411	1.53405038632365	1.76810062037025	0
						412	6.81325787138149	5.8997430239621	1		412	0.247133687940462	0.628917882173265	0
						413	4.70780783209561	1.242321492827	0		413	-3.04335491391417	1.34216227874907	0
						414	-0.412892734894672	-1.04726693622104	0		414	2.20365756993727	1.71000035359486	0
						415	-0.125583892926074	1.50313002547234	0		415	0.900221019978921	2.24207647604569	0
						416	0.0900319815205871	0.0510384215262481	0		416	4.61323670555305	5.18384983822003	1
						417	2.58928469041677	0.987602449734285	0		417	1.83450176532426	2.24354229965852	0
						418	3.71597319733166	2.68181737416229	1		418	-2.67475079681556	-1.10031682858401	0
						419	1.78480534285061	-0.102945919454906	0		419	0.509814447221904	0.116839514850695	0
						420	3.04526910207026	3.20990070542418	1		420	4.62269480461074	5.75313393446994	1
						421	0.0641985667018633	1.02258669655222	0		421	-0.177776730108706	-2.0282201738565	0
						422	3.46884877770051	3.02194169307617	1		422	0.0314162537644341	-0.126142088340546	0
						423	6.16608053776834	4.85637370906624	1		423	0.237657644150805	-1.4303632820695	0
						424	5.64764787605554	3.37946200310043	1		424	0.916047521344425	1.26484346083675	0
						425	1.9728308941154	0.938648007775923	0		425	3.11625201813827	2.83828706200852	1
						426	2.68671851644954	0.884441493664968	0		426	0.013612042809963	0.78804297243955	0
						427	0.747561432596041	1.43486733524245	0		427	-0.751691544375603	-0.519040220753796	0
						428	0.926021321252617	1.09763107127119	0		428	0.0388115759083665	2.48383031201076	1
						429	1.40453057311701	3.67880318304826	1		429	-1.32689429108977	-1.62018838451421	0
						430	4.01550350760385	1.76220206923237	0		430	-1.33385888875555	0.918883115706166	0
						431	0.0406731054363051	0.628870407375185	0		431	-1.36525570697659	-0.483649256681156	0
						432	-3.6054420706337	-2.32445985898511	0		432	0.25737316124973	0.166479193823104	0
						433	2.08893284397129	1.37386520143956	0		433	0.48370496384002	0.213649294272452	0
						434	4.14678575993675	2.82573404200333	1		434	-1.62624625835541	-0.26721356388075	0
						435	1.9875894001254	0.00535244813424914	0		435	-0.487556674595226	0.512464669437816	0
						436	4.55216548414834	2.5057156539873	1		436	3.3730586973816	3.73452208533179	1
						437	4.17550186378586	2.95161802279261	1		437	3.22500288643553	2.92674816579181	0
						438	0.830873849190528	1.68779402037136	0		438	0.0674117025408512	2.31729758031072	1
						439	3.88155053632502	2.87469611526486	1		439	5.87559577319135	4.21578901130399	1
						440	7.82579031419618	5.39560025911627	1		440	1.71862063353131	2.65351038308798	1
						441	1.09897433856654	-0.120467996481782	0		441	3.0610802080726	3.06600281480236	1
						442	4.55451261162093	3.20563407936341	1		442	0.0771568255428216	3.02678323553915	1
						443	1.12317222540231	0.654958538228803	0		443	2.23043340613099	-0.542178562189287	0
						444	3.44289391395259	4.32779564839586	1		444	1.952847892361	2.18008330549845	1
						445	3.47567773512186	3.21932260998505	1		445	0.237837024267044	0.171070870580979	1
						446	5.79579472661182	1.97101160734608	0		446	1.11201898276263	0.817418803660795	0
						447	-0.388907096551194	-0.372653766790243	0		447	0.0587137924591144	2.06472365451375	1
						448	6.08001252720623	4.96465124953598	1		448	2.00399357480968	2.86183986792754	1
						449	1.20306688721027	1.5463921581282	1		449	0.865278983717444	2.40225013559845	0
						450	0.136928728418695	0.0879989047759876	0		450	0.932383334020745	0.0407772663080636	0
						451	1.5080416460348	2.88786221921272	0		451	2.00742919925606	2.20233404039499	1
						452	1.24668290166384	2.96675268560752	1		452	2.18260943968227	1.71315381432618	0
						453	1.63789801646151	1.25122797409183	1		453	5.07622207853879	4.53602595141147	1
						454	1.56050169667268	5.24192195320264	1		454	0.102948857199861	0.0967619161739045	1
						455	1.36420280262653	4.07903345629972	1		455	1.83795624167282	4.84954167060223	1
						456	1.07620646872273	0.71664766416163	0		456	0.0554027937996157	0.817327474220413	0
						457	0.518703175486585	3.92654066080446	1		457	4.38203444039222	3.6881150518523	1
						458	0.0345977917348472	1.67816680144493	0		458	1.28579040501655	3.36649097460504	1
						459	1.48014623946484	1.52765526799929	1		459	-0.459122995927191	-1.86913271104636	0
						460	0.127538549101601	1.62761685517676	0		460	-2.87991115215895	-1.33527287100785	0
						461	2.08664862656256	4.02489565733803	1		461	0.338617903742804	0.277145920443518	0
						462	0.717842898595764	2.57572333988504	1		462	2.48258201203138	1.56052748757623	0
						463	-1.15060545745544	1.44720677455508	0		463	3.41084905809301	3.90625669931212	1
						464	0.679977873160196	2.60977020598872	1		464	-1.16458396397262	-0.638952095705464	0
						465	0.974692720430213	3.48691468463852	1		465	-0.036247756587701	-0.853455468411982	0
						466	0.70227419708872	5.3437070299235	1		466	0.0743460273425128	0.85099261325853	0
						467	1.09472845637918	2.00255429930013	0		467	0.108363613170559	1.28429547626288	0
						468	-1.2987687072035	-0.649740327266879	0		468	0.0220494254063062	1.24517510903562	0
						469	0.182188764882934	-0.0216727152523601	0		469	2.79883932882836	4.54907640973221	1
						470	1.17960199810125	2.07920323510116	0		470	0.0784580070705175	0.236135866434322	0
						471	1.8648827229109	2.66263424343707	1		471	0.749254171366635	2.48686132824702	0
						472	2.25689608699288	2.02805597608772	0		472	3.35803955563899	4.29576535645357	1
						473	-0.438169626221533	-3.34540505886354	0		473	2.04995649933269	2.71584084333965	1
						474	-3.34301776716257	2.75587735873376	0		474	1.71810316914821	2.16136774324383	1
						475	-0.684729905204591	0.374635995717499	0		475	3.23101668741361	5.11999349501045	1
						476	0.35343356542004	-0.0721850041989274	0		476	2.47740538996516	3.96245794697778	1
						477	2.42638353439041	2.79496573049516	1		477	0.0619246791859371	1.25941712904688	0
						478	-0.853795568410336	1.91361538783863	0		478	1.55684967530716	1.63148816409183	0
						479	1.53526485716197	1.77154431653941	1		479	1.44060274830247	1.94652202350182	0
						480	-1.10723487919752	1.08050414595183	0		480	1.61499515654594	2.12768195240496	0
						481	0.890758136680168	3.85691400069231	1		481	0.281868550596508	0.169225789640294	0
						482	2.96214109253618	3.84765910389249	1		482	0.0672229406390832	-0.0258965396998432	0
						483	0.881789955757221	3.87815849498952	1
						484	-1.24453584880123	0.136661823129036	0
						485	2.13040411051767	4.35233450155379	1
						486	1.86285536715084	2.71600478120333	1
						487	0.724610226219089	1.87559495753475	0
						488	-1.07938004947054	3.68217914254434	1
						489	1.53897752455817	1.91806435184245	1
						490	3.36265731461289	3.28773769766162	1
						491	1.670715271061	1.23955918423601	0
						492	3.55719470831252	5.80727080939323	1
						493	0.1157593415003	0.0926404159116724	1
						494	1.15922921958334	0.365902965018044	0
						495	-0.972834513769781	0.231004361830972	0
						496	0.0680764654907642	1.83103241086752	1
						497	-0.969195657347604	-0.850696160563772	0
						498	1.22674475717557	2.53135165658573	1
						499	0.120843344144916	0.0782435124491274	0
						500	2.4312072083402	2.53182743396886	1
						501	1.66701643916527	1.77605029563358	0
						502	0.451783859683571	-0.381813045135813	0
						503	1.18813809667874	0.527345135586628	0
						504	0.926585739647085	2.21870474761358	0
						505	4.00237010732836	3.58628075926535	1
						506	2.61490855135239	1.46325347271571	0
						507	-0.0583404026287851	2.16142896697468	0
						508	1.03791417642751	0.222532687560229	0
						509	1.15648701696515	2.09363845880426	1
						510	-1.35065439665931	-1.08314674087766	0
						511	1.17970703529403	1.08938621811498	0
						512	1.50960619425138	2.22308065913958	1
						513	1.72773403732805	2.34969525134355	1
						514	1.88115047650284	3.28115376936955	1
						515	1.97012778730561	2.85883828466267	1
						516	0.160223172456653	0.111136686724683	1
						517	1.21282808927888	1.4160667146308	0
						518	2.63774612950672	2.50340417381289	1
						519	1.45487368690206	1.2768831466291	1
						520	0.0224894998736324	0.777643282251905	0
						521	1.87751928160083	2.02198687293113	1
						522	0.514623429376145	1.6715306218726	0
						523	1.82164788655725	1.85455345391631	1
						524	2.6668981996036	2.31929160742221	1
						525	1.50714248774853	3.11450047597608	1
						526	0.836771967792086	1.50579017653175	0
						527	0.746866943288819	0.525741226604238	0
						528	1.32894366284071	1.97412321179221	1
						529	0.163881330714234	0.093211925907355	0
						530	2.08128700193953	2.10958690712627	0
						531	-0.091314056173872	-2.40044270639207	0
						532	1.77208202571072	2.34739276698505	1
						533	0.306788490623477	-0.0249921590013554	0
						534	1.95150471687833	-0.0188417625899521	0
						535	1.46387062614085	1.97996991827442	1
						536	0.190574078313987	-2.93853950462945	0
						537	-0.0712033163537545	0.920694531037319	0
						538	-1.34062320007033	5.55772400289963	1
						539	0.952777330681763	1.14854036833281	0
						540	0.00889123766898885	-3.11138719652488	0
						541	-1.19688171394129	-0.548977969699131	0
						542	0.584771110575215	-0.804736185065285	0
						543	-0.847527640323378	0.254910161155849	0
						544	3.01591096383002	2.74098350556916	1
						545	-1.64571542990379	-1.11191480014034	0
						546	1.67169849954145	2.0215391264082	1
						547	0.634616011242718	3.35023494915676	1
						548	0.0313366921098143	-0.00476542598339597	0
						549	0.964888513651431	2.3759091456051	1
						550	-2.67620417718613	-1.22203307174462	0
						551	0.811703663772299	1.47882114398941	0
						552	1.04164851449033	2.02692569980024	1
						553	4.39381939606262	4.84240392955995	1
						554	-0.564438836279122	1.82805987620439	0
						555	1.45428149491075	1.95569165302765	1
						556	0.710738045426321	0.573911713233369	0
						557	0.315208905913193	1.9373916641181	0
						558	4.27642065868619	2.47501724809945	1
						559	0.622199771257283	1.86978994254202	0
						560	0.350855351131138	0.0698203248420979	0
						561	2.0129487464199	2.68138916237898	1
						562	1.74253435017176	1.52116660553471	0
						563	2.84387856758867	2.13844931965848	1
						564	4.48306288012377	4.27306584809292	1
						565	2.27867323602951	1.56446470050813	0
						566	7.57094417614172	8.49891918666332	1
						567	3.68833812663296	3.32359838840183	1
						568	1.16387699221234	-0.779400891280362	0
						569	4.76431473554017	5.18805068359139	1
						570	1.43200983961112	3.07424481082678	1
						571	4.05718202628364	4.32095990367898	1
						572	3.15470941690747	4.59750024501102	1
						573	4.76612668423614	5.422083119036	1
						574	2.94977801749562	5.37368747884797	1
						575	0.0639777821450895	0.0233454231966496	0
						576	1.35639451480142	0.775531566675581	0
						577	2.72566102536099	3.33936288308077	1
						578	3.07264988324503	3.84192795676288	0
						579	-0.184720869579306	1.80379950148103	0
						580	-6.73841483423221	-7.48444679835758	-1
						581	1.73872039753867	1.22021479385672	0
						582	-1.29595548859372	2.32581500181338	0
						583	2.49228283278977	3.10837330097847	1
						584	4.11277157568214	6.38199743363988	1
						585	-2.61801245603997	-1.41126869629968	0
						586	-0.00799978692773428	-18.1564531288705	-1
						587	3.25091398299413	3.03543558774223	1
						588	1.19646987609176	2.2338611658329	1
						589	-0.185963220506346	-0.393476985409854	0
						590	5.03741089212597	5.47782533224432	1
						591	-2.46529307988622	-8.05943501060993	0
						592	6.61525151659046	6.59301659422345	1
						593	3.24783809074885	3.76856350696862	1
						594	2.45160064517281	2.8471118279291	1
						595	4.25358714254964	3.94160284360586	1
						596	3.38979138803851	3.82206396643128	1
						597	0.0836258072290922	1.4711913344348	1
						598	3.28640989469852	3.80641304979735	1
						599	1.18815548521285	-0.189306803604857	0
						600	-1.38462882608008	0.65115274342273	0
						601	6.24968417207457	6.26428812160532	1
						602	3.87414413194608	3.16565329563494	0
						603	5.3773408162645	4.38630327658744	1
						604	1.73652956448018	1.63798456091056	0
						605	0.172096678286616	-0.877235746180809	0
						606	2.31462549287147	1.76695219616344	0
						607	4.39966491006995	2.8598627271869	0
						608	-2.82791480411945	-9.96025988816376	-1
						609	-4.91899871321266	2.91711856668246	1
						610	0.257425950176983	0.193719509284886	1
						611	1.43777770697326	1.3332906689771	0
						612	-2.68128578446756	-6.52772875938974	-1
						613	4.86791068565646	4.49646920267671	1
						614	0.0191000257523974	-10.924865580505	-1
						615	1.9028136391051	2.15664195083909	1
						616	4.0480645302353	3.58224568432572	1
						617	3.76007147419032	2.4998736190962	1
						618	2.45021678587931	1.75374470229237	0
						619	7.66626990565486	6.28677432100664	1
						620	1.3091083255897	1.03879465908036	0
						621	3.67674046903702	2.67440817448364	1
						622	-3.08447599143941	-1.09321602951846	0
						623	3.81258679037204	2.75797624397436	1
						624	-1.31445928469367	-0.771828860344127	0
						625	1.28091183454521	2.54221960820692	0
						626	6.56999200237572	6.11431214382263	1
						627	0.874131762842424	1.43960580361797	0
						628	3.08619603627229	2.11727639171562	0
						629	0.0372679435731688	-0.243994271567765	0
						630	4.90999324550178	1.09712851370281	0
						631	1.10638171110279	1.20233833718054	0
						632	5.51087858321807	4.84103479719534	1
						633	3.25098256942716	2.0626850844256	1
						634	1.17742548548438	0.713205661159196	0
						635	1.9428404022381	0.763529213699495	0
						636	4.97466905488583	3.37751090188343	1
						637	6.39142526314106	3.86668916095039	1
						638	3.20846706163855	0.76068742887492	0
						639	-1.95549125850374	-2.95784994807581	0
						640	-0.522431898456864	1.61799947297068	0
						641	0.130454248222593	0.0726930411137243	0
						642	2.27491282732906	0.892470994616639	0
						643	6.16557978823435	6.31045110285009	1
						644	-1.21769541343136	-2.4921706590682	0
						645	1.60937620212583	-3.1859475444921	0
						646	6.64428498416487	4.9081868303474	1
						647	-1.69488229872381	-4.12085529659091	-1
						648	4.06219182490811	0.969806111717812	0
						649	3.54526457673787	3.64692885444277	1
						650	7.55659291280892	7.48992772417348	1
						651	0.976160164161825	0.601913907770232	0
						652	1.9533263146618	2.86497513418392	1
						653	-0.524938453125102	0.207342708188406	0
						654	0.0940508339604774	0.675115618435449	0
						655	-2.48758996717943	-1.02302944092238	0
						656	1.79807516271439	1.4973311325732	1
						657	3.8910505996973	3.94519814966663	1
						658	0.978436673829164	0.225422762821509	0
						659	3.23912308729412	2.06294852637832	1
						660	0.166497380997736	0.0556332579518741	0
						661	6.97751735395819	5.37998755114246	1
						662	3.32579512558961	2.91855214223675	1
						663	0.0218919766752897	1.05768432207217	0
						664	6.30926337094596	6.41919810393091	1
						665	-2.9259771635028	-8.10222393710003	0
						666	1.87628073123662	1.20150905892034	0
						667	1.59854404591604	2.08963892277864	0
						668	-1.36378510491908	-0.0346591394773455	0
						669	3.60701661913843	3.21165307264127	1
						670	3.50820396673048	2.10850001936777	0
						671	0.57442014626617	2.29732978980825	0
						672	0.549888540408848	1.36963896318832	0
						673	1.19503134022733	2.6836728457588	1
						674	2.71591557609045	2.20359500472353	0
						675	7.24357999146463	6.52790932562666	1
						676	3.69985071465744	3.79656123601616	1
						677	0.30460436404843	-0.981377794783747	0
						678	0.07517173362285	0.0784398015229274	1
						679	-1.92398172857512	-6.93258005430949	-1
						680	0.813238700577314	1.14392096244523	0
						681	1.22462120643856	1.08844416645711	0
						682	-1.17023857624425	-2.1771357539104	0
						683	-3.41053813610392	-2.08947246643229	0
						684	-2.4522991507769	-3.37482614238256	0
						685	2.58008823390795	2.31441402028504	1
						686	0.571860314315638	1.196094179214	0
						687	-1.76129817328367	1.57619124806967	0
						688	0.0215728613226182	-0.415289618923594	0
						689	4.14121596876579	2.4564801375299	1
						690	1.0257535549451	0.760610798584446	0
						691	1.93873917204545	0.845836237593184	0
						692	0.821270842857297	-1.40628194200702	0
						693	3.34855625954781	1.80809164726109	0
						694	0.481128836627654	0.355729028446011	0
						695	1.2882256682409	4.86141238483331	1
						696	4.29144835841778	4.26012305694671	1
						697	0.0939722130966577	1.5373016135884	0
						698	0.0124242912358994	-2155.20244177814	-1
						699	2.89253684561897	2.66882032584497	1
						700	-0.500676224109585	-1.09106148078488	0
						701	3.25348253865173	3.76950132892705	1
						702	2.46187775623845	2.74206977617023	1
						703	2.27792195292064	0.590707515061026	0
						704	-0.454417267965791	0.129039599673357	0
						705	2.07375456893111	0.821070001338378	0
						706	2.05106629244006	1.9510375550385	1
						707	0.568426488892418	-2.41547385274865	0
						708	1.37286504887024	1.38977317289493	0
						709	2.00112921510935	2.11694561109169	1
						710	2.38901379114343	0.0714621842566839	0
						711	-2.90133930393978	-1.91612541429829	0
						712	-2.54072080757103	-2.73239654393988	0
						713	5.00091962680963	2.0585518904049	0
						714	0.535645711354684	1.18311478580636	0
						715	3.13225519028905	2.68854306736378	1
						716	2.561775664568	2.24173877209613	1
						717	2.38960479831986	0.738119556625916	0
						718	1.02758219229537	1.30414608840368	0
						719	0.142649357479683	1.04116686538427	0
						720	3.75248453203703	2.34495989498927	0
						721	0.595601047654462	-0.96613178065079	0
						722	-0.206769919295224	0.00214669441462681	0
						723	6.57498577012044	5.65792391612921	1
						724	2.63460139090521	4.15770831901579	1
						725	1.89242436253094	2.90683118002826	1
						726	3.18364375431548	4.80254892324296	1
						727	-1.26201413432799	2.18204906722811	0
						728	-1.28012057862756	-0.687099560787409	0
						729	0.00156649082502183	0.810990389778248	0
						730	2.37773686045655	6.17898616217127	1
						731	3.09537460790129	3.87040656059249	1
						732	-1.00792210896329	0.100355311691093	0
						733	2.27990445015151	3.634830188233	1
						734	0.777935234353973	-0.267756896271426	0
						735	0.0374015595532102	2.93707713700511	1
						736	2.01394119873598	1.40345935457156	0
						737	0.805473788529153	2.25126021178702	0
						738	-2.06470351802492	-10.0411944022076	-1

## Sheet: panel j.
			Esr1
			Sound1			Opto			Sound2			Air puff
		id	tuning score Sound 1	tuning score Sound 1 WS	tuning score Sound 1 NS	tuning score Opto	tuning score Opto WS	tuning score Opto NS	tuning score Sound 2	tuning score Sound 2 WS	tuning score Sound 2 NS	tuning score Air Puff	tuning score Air Puff WS	tuning score Air Puff NS
		1	1.22494048566707	1.22494048566707	0.3574497408361	-0.289412766283907	-0.289412766283907	2.37375245687884	2.31005390955454	2.31005390955454	0.891703002419502	6.93718718940822	6.93718718940822	2.5372208352232
		2	0.3574497408361	-1.32582558038715	1.17451193600566	2.37375245687884	0.539685590644034	1.86099204054144	0.891703002419502	1.35830670434185	-2.14236665324098	2.5372208352232	3.06231654390278	-0.89003581770997
		3	-1.32582558038715	-1.37615170440575	1.21270451425055	0.539685590644034	5.70752265956577	7.79552161068348	1.35830670434185	-0.419500752013439	2.42251559180842	3.06231654390278	2.86682187251465	5.42775641038143
		4	1.17451193600566	0.701815496940848	1.38837729596135	1.86099204054144	-0.386253083712763	4.2999836381	-2.14236665324098	1.06427662644831	1.08830758858539	-0.89003581770997	1.47895768673394	3.52449362341931
		5	-1.37615170440575	-0.713330148917984	-0.385281225755768	5.70752265956577	2.84247369312639	0.515218977765705	-0.419500752013439	0.765597639779185	0.76310267755262	2.86682187251465	2.04436154797054	0.739751413117085
		6	1.21270451425055	0.456624072988617	0.729978055167779	7.79552161068348	1.34743774687511	4.98494190709965	2.42251559180842	3.12761550995524	2.22114621954594	5.42775641038143	4.06906118072558	4.13443290570007
		7	1.38837729596135	-0.321443688037694	-0.0406421371657196	4.2999836381	0.380133010635782	-2.24779293389858	1.08830758858539	0.511850015453182	1.03336743009897	3.52449362341931	3.91804390548806	2.21053100341663
		8	0.701815496940848	-0.80344323009622	-1.27169325756068	-0.386253083712763	-2.33086942194524	3.19553913957123	1.06427662644831	0.793535404115915	1.33962400389541	1.47895768673394	3.49035127621081	2.24729188633986
		9	-0.385281225755768	-0.0872233110394583	0.147794046437268	0.515218977765705	-2.8728710035883	5.05847876508428	0.76310267755262	-0.517910370459562	0.181355981874509	0.739751413117085	0.564928188908641	1.00919883334981
		10	0.729978055167779	-0.831327740613089	-0.101511137408399	4.98494190709965	1.73131804110553	-7.58812962158711	2.22114621954594	-0.263285222992944	0.992806521028011	4.13443290570007	3.66782791002615	-0.00616325291900763
		11	-0.0406421371657196	-1.27046318799024	0.192673842461305	-2.24779293389858	-3.05181511309916	3.54915969293949	1.03336743009897	-1.4520393209652	1.6443208176549	2.21053100341663	-5.40201295003533	2.38575163266316
		12	-1.27169325756068	0.751049227626649	1.08802280234306	3.19553913957123	0.809798775638849	-2.18385878560569	1.33962400389541	0.205878753181796	1.62697954871076	2.24729188633986	0.136002219457792	1.83528577582383
		13	0.147794046437268	1.6811985960925	2.49804448565436	5.05847876508428	0.839534180807861	9.90160234527	0.181355981874509	0.458259732995023	5.02159186340238	1.00919883334981	0.32875549148373	6.78060826289497
		14	-0.713330148917984	2.9458773515231	-0.900740663318086	2.84247369312639	-0.380220773698293	-5.55391216683186	0.765597639779185	0.489428246906077	1.207168843082	2.04436154797054	1.04377142206009	0.393195776134007
		15	0.456624072988617	0.997812915743306	-0.0504825941082389	1.34743774687511	3.78968391818556	4.90486274720707	3.12761550995524	-1.63993740141224	0.722421858987572	4.06906118072558	0.106772974252171	0.728326817423146
		16	-0.321443688037694	0.0947662747014936	0.902262130624638	0.380133010635782	2.83576232961984	1.28022904525931	0.511850015453182	1.38755534498765	2.34055547745282	3.91804390548806	3.50698781175336	3.75897125154561
		17	-0.80344323009622	-1.51371986409827	-1.01955936109777	-2.33086942194524	-0.698639791363082	0.398630183082626	0.793535404115915	1.90060037114722	1.76142545465561	3.49035127621081	2.31021367727755	1.65116783962601
		18	-0.0872233110394583	1.15198875879282	0.681947123289228	-2.8728710035883	-2.81524000737131	-1.46980242400869	-0.517910370459562	-0.892791736324913	2.08826285332019	0.564928188908641	-1.78789001505923	4.58930440850656
		19	-0.101511137408399	0.783625536534458	1.65021475139019	-7.58812962158711	-0.0728136007158416	1.78530112124645	0.992806521028011	0.122503200083912	0.802637910253406	-0.00616325291900763	-0.195180074833872	3.54516902062433
		20	-0.831327740613089	-2.64570818525006	-2.63621214780941	1.73131804110553	2.60917939575533	4.70216678439492	-0.263285222992944	1.27572988540714	0.356274742671113	3.66782791002615	1.60646858380911	4.20309957116262
		21	0.192673842461305	-1.40975724883322	-2.88526625461589	3.54915969293949	4.78148370160118	2.03125889771319	1.6443208176549	1.32263344789094	1.31821814114579	2.38575163266316	3.53414631242738	1.92487688993754
		22	1.08802280234306	0.1731977320566	5.17077313813208	-2.18385878560569	-1.03928472443937	0.857688265439801	1.62697954871076	0.521937207503628	3.04833534938693	1.83528577582383	1.07036391740152	2.20399694701458
		23	-1.27046318799024	-0.707979760278481	5.59479242672955	-3.05181511309916	1.71302554711403	-0.044699654131321	-1.4520393209652	1.1033214238451	2.56554058851407	-5.40201295003533	2.2481482148573	1.90660841621819
		24	0.751049227626649	-0.0870439116651101	6.90272765582111	0.809798775638849	0.146451030700468	3.58049410873241	0.205878753181796	-0.125398931591416	3.34668378990872	0.136002219457792	0.720934490229373	2.38620978271931
		25	1.6811985960925	-0.265015692086562	4.55781866656516	0.839534180807861	6.85609695736821	2.11487977150972	0.458259732995023	0.377004928092336	1.95637788952222	0.32875549148373	5.74940273478302	1.5269024620707
		26	2.9458773515231	0.498812171512986	5.78532119748913	-0.380220773698293	0.331052217909751	2.45813443910277	0.489428246906077	1.31853521510804	2.24775474330624	1.04377142206009	2.93660831658284	0.78963997376059
		27	0.997812915743306	-1.56060655222419	7.53786475622422	3.78968391818556	-1.23952013232215	-0.649078028635121	-1.63993740141224	0.0898680135861332	3.13644891091176	0.106772974252171	1.07904813097241	4.05188117763485
		28	0.0947662747014936	0.396855243233361	-0.646846220696811	2.83576232961984	-0.957610730529979	-0.484621447950208	1.38755534498765	0.240556538168924	-0.964246221920952	3.50698781175336	0.0658047995914485	-0.7658522838134
		29	-1.51371986409827	1.4241798203358	1.1210591930502	-0.698639791363082	1.88260942344548	5.7224921284549	1.90060037114722	-1.64273230943415	1.5041930989621	2.31021367727755	-0.677479746410522	3.13204096561861
		30	1.15198875879282	-1.36779779433381	2.26788810161154	-2.81524000737131	3.12474871489975	2.3270694197563	-0.892791736324913	0.877368028056173	0.0680231295499149	-1.78789001505923	1.28890334069465	0.845024952418327
		31	2.49804448565436	-0.161599341676811	6.416686079244	9.90160234527	0.156430450539575	3.24229118114056	5.02159186340238	0.57067981953788	3.2961901159486	6.78060826289497	0.441187896242942	2.46469484786133
		32	-0.900740663318086	-1.42119277896667	6.57155765817058	-5.55391216683186	0.0937016076387522	2.68326892970819	1.207168843082	0.0796495645829738	2.86048498091759	0.393195776134007	1.27463218525643	2.28293958131521
		33	0.783625536534458	-1.36231585551705	11.9014879401007	-0.0728136007158416	0.148008006535963	2.35567032921792	0.122503200083912	1.10114811446807	5.07086073879838	-0.195180074833872	1.92764146105597	4.90987965293028
		34	-0.0504825941082389	-1.39382931443776	7.68051410643395	4.90486274720707	-1.90646195308532	0.493028953284182	0.722421858987572	-1.28462029598562	3.69396798245703	0.728326817423146	-1.06815255141281	3.4794321892514
		35	-2.64570818525006	-0.11834650349276	9.79115985505676	2.60917939575533	0.522958686738545	5.13771296876081	1.27572988540714	2.0707403640857	3.41722102216279	1.60646858380911	2.45377421347614	2.00140872207578
		36	-1.40975724883322	0.398286617409645	4.59654289240254	4.78148370160118	-0.390854031107936	1.02070175044646	1.32263344789094	1.01006622605237	2.73072058207247	3.53414631242738	0.27791301917558	1.89686657626794
		37	0.1731977320566	1.66367717029508	0.424751612548168	-1.03928472443937	4.50547853139513	-0.761631065950899	0.521937207503628	-0.523409670062781	1.5395921291067	1.07036391740152	1.57144610158849	1.44070499947579
		38	-0.707979760278481	1.265270585577	3.50226658163215	1.71302554711403	1.4716069271861	0.0560996803341402	1.1033214238451	0.63998181729469	-2.03721877844589	2.2481482148573	1.70926032927951	-2.06365205746715
		39	-0.0870439116651101	0.971138441232975	2.14617217988983	0.146451030700468	2.0058939391017	-2.79399907204202	-0.125398931591416	0.0729494051669289	2.1154035054627	0.720934490229373	1.58839296074728	1.30948029134483
		40	0.902262130624638	0.0721710916247126	7.10825505290485	1.28022904525931	0.545140192182451	1.97440380221552	2.34055547745282	1.60279558435068	2.500455366423	3.75897125154561	1.9320367178714	2.035316822349
		41	-0.265015692086562	0.382615623897446	9.60184323584421	6.85609695736821	-1.14421772701684	-0.789615261524055	0.377004928092336	-0.00522898063065299	4.33281142580065	5.74940273478302	1.73697332871899	3.97226362462576
		42	0.498812171512986	0.04111626891174	14.1255904322765	0.331052217909751	0.301467775753296	3.48908224988513	1.31853521510804	1.62009701004014	5.12459456264544	2.93660831658284	2.54964790284891	6.58190360608801
		43	-1.56060655222419	-0.896271488126453	-0.430189462748209	-1.23952013232215	0.896350049988025	1.15602424497075	0.0898680135861332	-0.332507905289141	1.15414944607956	1.07904813097241	-1.10763724704113	1.44053844334918
		44	0.396855243233361	0.343221429984955	6.91015104616445	-0.957610730529979	1.99045526831066	1.52222379764293	0.240556538168924	0.0607878690647538	0.317471408051045	0.0658047995914485	1.0486747662555	-3.82163925291995
		45	1.4241798203358	-0.00967940869170697	15.7410331418041	1.88260942344548	2.24841520052979	2.28877023688093	-1.64273230943415	0.868488936559906	1.25504502070781	-0.677479746410522	2.85866601657081	7.82905465310481
		46	-1.36779779433381	0.835722382551516	11.0625393557617	3.12474871489975	-2.25318435894522	0.286514551356937	0.877368028056173	1.30844566976227	1.85399184956498	1.28890334069465	0.906363364910836	4.37146637712722
		47	-0.161599341676811	1.18163266233574	4.54523978525408	0.156430450539575	0.837656756486009	0.692302735545641	0.57067981953788	-0.790639472466816	1.22835798901902	0.441187896242942	0.414678435074838	0.0916885918865009
		48	-1.42119277896667	-0.0436752320947863	2.906566664793	0.0937016076387522	-4.47169791785072	-3.72378004965319	0.0796495645829738	1.08045518270179	0.989929534810386	1.27463218525643	0.632065805627567	1.14133581731656
		49	-1.01955936109777	-0.375548651429066	5.60928936185588	0.398630183082626	-2.99679426318771	-1.16343059730036	1.76142545465561	0.836582971467419	1.83616665262496	1.65116783962601	-0.0276554713329609	2.9066374860552
		50	-1.36231585551705	-0.625801016212117	9.64020383510474	0.148008006535963	-1.90987004354086	-2.84079510237737	1.10114811446807	1.28224415588523	0.639746600408814	1.92764146105597	1.26935234074058	5.51789279105531
		51	-1.39382931443776	2.19408005878746	1.38156873666218	-1.90646195308532	-0.218146110195382	-0.401903791606628	-1.28462029598562	-0.350302078473015	0.64548475587136	-1.06815255141281	-3.0586330991905	1.48177688024229
		52	-0.11834650349276	-0.239624697893854	3.5426542489659	0.522958686738545	3.98874249965536	-1.85484175247059	2.0707403640857	0.653823318096516	2.06543757677372	2.45377421347614	0.783777333036954	2.29803826133894
		53	0.398286617409645	-0.0772776165452462	5.73094290879152	-0.390854031107936	3.22365854989975	3.18326509039564	1.01006622605237	0.0618884598646734	1.13659015336085	0.27791301917558	1.43065476448246	0.958703137647298
		54	1.66367717029508	0.172988331547814	1.5766708051183	4.50547853139513	-0.0978500647595327	0.297406741664204	-0.523409670062781	0.769165854754091	-0.985586807212699	1.57144610158849	0.31316549146303	-1.3921307822078
		55	1.265270585577	0.814620140597547	7.61078680026564	1.4716069271861	-0.130439295927143	4.43418095824247	0.63998181729469	-1.13915708838452	2.69659640354545	1.70926032927951	-0.705601413824102	2.40131502181125
		56	0.971138441232975	-0.0705312795690585	1.72268459366627	2.0058939391017	-3.07017929984822	2.39204711774845	0.0729494051669289	0.703372057423158	0.189962213964035	1.58839296074728	0.980922988246595	0.161361277609146
		57	0.0721710916247126	-0.520276828486133	3.59400780776416	0.545140192182451	-7.87149748430202	3.29304665337769	1.60279558435068	1.16752127629133	0.784156438784365	1.9320367178714	-2.63919408245696	-0.347272753854724
		58	0.382615623897446	-1.12015393668863	1.61470846007566	-1.14421772701684	7.52978575854783	-1.82035812574631	-0.00522898063065299	1.5774821401006	1.48761438373398	1.73697332871899	2.39124315019232	0.814560102975726
		59	0.04111626891174	-2.3049463550644	0.369653085437824	0.301467775753296	1.72248330703405	2.27457877444667	1.62009701004014	1.30829437099583	0.205477626956057	2.54964790284891	2.38341630374025	0.202638946392289
		60	-0.896271488126453	0.238374829448559	0.625105062868775	0.896350049988025	1.0991574837942	0.295354988121869	-0.332507905289141	-0.896516572709144	0.596245044565218	-1.10763724704113	0.687202507658026	0.537509081830907
		61	0.343221429984955	0.311198985660183	0.0608719237463609	1.99045526831066	-6.86160034032226	2.18623568495912	0.0607878690647538	0.42510436317682	1.66148090361545	1.0486747662555	2.87140878859285	4.87310870739389
		62	-0.00967940869170697	-1.46521084784177	3.56322659935315	2.24841520052979	1.26631208041828	3.53958005810536	0.868488936559906	-0.849408375809417	2.24990067734199	2.85866601657081	1.60538958091028	5.07414976249014
		63	0.835722382551516	-0.522811720375765	0.405709029378121	-2.25318435894522	1.31889761401769	0.72218953480181	1.30844566976227	0.619467400640404	1.58984779105441	0.906363364910836	1.14244424072635	2.53894368128873
		64	1.18163266233574	-1.44705901420028	-0.0138970441978034	0.837656756486009	-1.0287460955314	0.0629500375887482	-0.790639472466816	0.719944942734216	0.899941404198551	0.414678435074838	3.93886849588712	0.852238919219315
		65	-1.97640472364884	5.76784911510213	-0.0905168280888439	2.18521515350036	1.45314318932029	-0.743179418312544	1.40792797364603	3.7176274997985	1.09863156630473	3.04573940310855	4.09335013311399	2.92050650237513
		66	0.316796110260244	4.80836539828943	-0.68420443938673	0.120943007200449	0.592759550497542	0.314723789552135	0.41204241890175	-1.52239227948522	1.19773892007176	1.65575242478712	-5.49003691317891	1.91223737323989
		67	-0.0436752320947863	12.5541145789312	7.2498520183157	-4.47169791785072	-0.638440122153079	-1.49233505285281	1.08045518270179	5.70836759267204	3.67038457413484	0.632065805627567	4.3877844046156	4.21773647401794
		68	-0.375548651429066	-3.39957954087137	-0.289098558671859	-2.99679426318771	-5.14033025458083	0.297145442900602	0.836582971467419	1.16730987686645	0.111313838021112	-0.0276554713329609	1.07824019784044	0.132743167055673
		69	-0.625801016212117	-1.77302901906634	1.19741112794054	-1.90987004354086	-3.31562307592798	1.40527466759083	1.28224415588523	-0.0391761881821282	1.11531622224866	1.26935234074058	-4.4745475453758	1.71824958988948
		70	2.19408005878746	16.6618688534511	-1.92018042546793	-0.218146110195382	3.214911603919	0.700398583297632	-0.350302078473015	4.23591265852304	1.27947169848015	-3.0586330991905	-0.621610193504937	0.94955403500385
		71	-0.239624697893854	15.1239276587369	8.30791630723195	3.98874249965536	-1.03246140111402	4.24966475501428	0.653823318096516	6.22891801289885	2.94266541759191	0.783777333036954	1.47361863782933	3.15088293591376
		72	-0.0772776165452462	3.21485798864679	11.780394808135	3.22365854989975	4.65477484522147	4.81126103622731	0.0618884598646734	0.070121345446501	4.23039126142369	1.43065476448246	1.22041654748044	4.38869337682291
		73	0.681947123289228	0.951598305229499	NaN	-1.46980242400869	5.12133087894893	NaN	2.08826285332019	-2.50201764195611	NaN	4.58930440850656	-4.67839037005852	NaN
		74	1.65021475139019	15.0770072351739	NaN	1.78530112124645	0.478038304773195	NaN	0.802637910253406	6.10300983431092	NaN	3.54516902062433	4.55540932621851	NaN
		75	0.172988331547814	-2.0810914167046	NaN	-0.0978500647595327	5.96201366221489	NaN	0.769165854754091	-0.382604863103913	NaN	0.31316549146303	0.181873602817596	NaN
		76	0.814620140597547	-6.90846678341067	NaN	-0.130439295927143	7.41504446221512	NaN	-1.13915708838452	2.35768048865701	NaN	-0.705601413824102	3.33793683041989	NaN
		77	-0.0705312795690585	9.76457141950727	NaN	-3.07017929984822	3.92620532939244	NaN	0.703372057423158	4.55244437256653	NaN	0.980922988246595	3.70793147718002	NaN
		78	-0.520276828486133	16.319593377181	NaN	-7.87149748430202	0.518161784185822	NaN	1.16752127629133	6.02360640595537	NaN	-2.63919408245696	4.10824035390332	NaN
		79	-1.12015393668863	3.91897195816759	NaN	7.52978575854783	2.32476211223974	NaN	1.5774821401006	-0.311996100618076	NaN	2.39124315019232	0.882343837341586	NaN
		80	-2.3049463550644	8.22340078227914	NaN	1.72248330703405	-2.20494220894269	NaN	1.30829437099583	2.0801436890979	NaN	2.38341630374025	0.74713311405592	NaN
		81	0.238374829448559	10.3829614190863	NaN	1.0991574837942	3.90712356705291	NaN	-0.896516572709144	6.01274662336904	NaN	0.687202507658026	4.97057488229081	NaN
		82	0.311198985660183	5.37665580656056	NaN	-6.86160034032226	-1.61544408584345	NaN	0.42510436317682	2.74757131427868	NaN	2.87140878859285	1.69273039265703	NaN
		83	-1.46521084784177	0.40715257804435	NaN	1.26631208041828	-0.132042990891306	NaN	-0.849408375809417	0.102490865389803	NaN	1.60538958091028	1.89092074400786	NaN
		84	-2.63621214780941	12.4397001553497	NaN	4.70216678439492	-1.74496302108719	NaN	0.356274742671113	4.60884662447252	NaN	4.20309957116262	4.11275635621567	NaN
		85	-0.522811720375765	2.45309570932249	NaN	1.31889761401769	-2.95142818860853	NaN	0.619467400640404	-4.70696967713976	NaN	1.14244424072635	-3.29454886184241	NaN
		86	-1.44705901420028	10.3633888927609	NaN	-1.0287460955314	4.71518041129516	NaN	0.719944942734216	3.73220731964069	NaN	3.93886849588712	2.68719212878293	NaN
		87	-2.88526625461589	3.09380349681532	NaN	2.03125889771319	5.37526696782099	NaN	1.31821814114579	-0.595631620177254	NaN	1.92487688993754	0.310297897730622	NaN
		88	5.76784911510213	-9.47706716660994	NaN	1.45314318932029	-14.7838643595825	NaN	3.7176274997985	-0.748162036285744	NaN	4.09335013311399	0.741539959177711	NaN
		89	4.80836539828943	-0.0147274075278197	NaN	0.592759550497542	1.65324772088162	NaN	-1.52239227948522	1.97258304825083	NaN	-5.49003691317891	2.01530856727528	NaN
		90	12.5541145789312	7.74452700681119	NaN	-0.638440122153079	3.3673972042545	NaN	5.70836759267204	3.17591374843984	NaN	4.3877844046156	2.08513561052517	NaN
		91	-3.39957954087137	8.66290464255471	NaN	-5.14033025458083	1.22476160190058	NaN	1.16730987686645	1.59691719019747	NaN	1.07824019784044	1.62608085687988	NaN
		92	5.17077313813208	5.84289930498095	NaN	0.857688265439801	2.5782455378407	NaN	3.04833534938693	4.3081071276018	NaN	2.20399694701458	4.15183913299094	NaN
		93	5.59479242672955	12.7014101507525	NaN	-0.044699654131321	1.55315421075146	NaN	2.56554058851407	5.56325536476536	NaN	1.90660841621819	4.06447089074374	NaN
		94	-1.77302901906634	3.93265481551557	NaN	-3.31562307592798	6.55781865202603	NaN	-0.0391761881821282	3.04424308275502	NaN	-4.4745475453758	2.62243273049381	NaN
		95	6.90272765582111	7.34240049416498	NaN	3.58049410873241	2.67492051285703	NaN	3.34668378990872	2.36857733892792	NaN	2.38620978271931	1.5515601888255	NaN
		96	11.1848732517847	15.2816367055876	NaN	1.38024554850482	1.91748969910852	NaN	3.78796476882611	3.08504331355496	NaN	1.6045972284647	0.266210947987989	NaN
		97	16.6618688534511	6.48359756112251	NaN	3.214911603919	8.21473514595303	NaN	4.23591265852304	1.78426192978568	NaN	-0.621610193504937	2.6648786752319	NaN
		98	15.1239276587369	-0.66823928885394	NaN	-1.03246140111402	-0.828409511764332	NaN	6.22891801289885	0.134419446595114	NaN	1.47361863782933	1.47301918230807	NaN
		99	4.55781866656516	10.6178151420404	NaN	2.11487977150972	0.477239374286254	NaN	1.95637788952222	1.40652370856956	NaN	1.5269024620707	-1.96517875791884	NaN
		100	3.21485798864679	1.70818852914778	NaN	4.65477484522147	-7.72871322786817	NaN	0.070121345446501	2.05586669403663	NaN	1.22041654748044	-5.28627774828478	NaN
		101	0.951598305229499	6.4038306796237	NaN	5.12133087894893	1.21870229915953	NaN	-2.50201764195611	2.24385800140224	NaN	-4.67839037005852	0.808105035244864	NaN
		102	15.0770072351739	3.22880292697989	NaN	0.478038304773195	0.956779070307695	NaN	6.10300983431092	-0.133351416543187	NaN	4.55540932621851	-0.612332701552553	NaN
		103	5.78532119748913	0.774054012918741	NaN	2.45813443910277	-1.09086972918402	NaN	2.24775474330624	2.35109768216401	NaN	0.78963997376059	1.92048196787223	NaN
		104	-2.0810914167046	1.26788935851519	NaN	5.96201366221489	-1.22364990018199	NaN	-0.382604863103913	0.211093636266006	NaN	0.181873602817596	0.0892146000899494	NaN
		105	7.53786475622422	-7.23522785290478	NaN	-0.649078028635121	-4.81952305452949	NaN	3.13644891091176	-0.56110545304355	NaN	4.05188117763485	-0.28977877023177	NaN
		106	-0.646846220696811	5.83588695164036	NaN	-0.484621447950208	0.0227763181041115	NaN	-0.964246221920952	3.57092560493835	NaN	-0.7658522838134	3.27933684923554	NaN
		107	-6.90846678341067	2.65741734767645	NaN	7.41504446221512	2.95672961266083	NaN	2.35768048865701	1.61173621058293	NaN	3.33793683041989	1.78760380941694	NaN
		108	1.1210591930502	-0.805084072624235	NaN	5.7224921284549	-8.20587057991766	NaN	1.5041930989621	-0.992360813987933	NaN	3.13204096561861	-3.23620128321377	NaN
		109	9.76457141950727	11.7577097198734	NaN	3.92620532939244	5.89178713571772	NaN	4.55244437256653	4.86817424878853	NaN	3.70793147718002	3.63736058555463	NaN
		110	16.319593377181	-2.14063243574855	NaN	0.518161784185822	0.143805550700762	NaN	6.02360640595537	-0.708644480132109	NaN	4.10824035390332	-0.991959003554008	NaN
		111	3.91897195816759	-1.71099549989669	NaN	2.32476211223974	-2.26281769371978	NaN	-0.311996100618076	0.0681908701718767	NaN	0.882343837341586	0.0490186928909671	NaN
		112	2.26788810161154	3.65211080169681	NaN	2.3270694197563	0.952490222077889	NaN	0.0680231295499149	0.256890060518991	NaN	0.845024952418327	0.241800758789665	NaN
		113	6.416686079244	4.18218226814279	NaN	3.24229118114056	1.10274415183748	NaN	3.2961901159486	-3.05001689998789	NaN	2.46469484786133	-2.07840949057497	NaN
		114	8.22340078227914	6.39773719673188	NaN	-2.20494220894269	0.741153557459088	NaN	2.0801436890979	1.2769020184049	NaN	0.74713311405592	2.83996339405093	NaN
		115	10.3829614190863	1.24830127826249	NaN	3.90712356705291	0.201954314927936	NaN	6.01274662336904	0.286032406075274	NaN	4.97057488229081	0.142467009435957	NaN
		116	5.37665580656056	1.38533929064054	NaN	-1.61544408584345	-1.79462832958593	NaN	2.74757131427868	-0.0618876886295658	NaN	1.69273039265703	-1.32783258871472	NaN
		117	0.40715257804435	0.871442723513512	NaN	-0.132042990891306	0.30117871279929	NaN	0.102490865389803	0.597990529666664	NaN	1.89092074400786	0.562292866724181	NaN
		118	12.4397001553497	3.14501949733746	NaN	-1.74496302108719	0.0432247510352178	NaN	4.60884662447252	0.254796125336241	NaN	4.11275635621567	0.180743425181668	NaN
		119	2.45309570932249	3.0059032627148	NaN	-2.95142818860853	0.783633854221022	NaN	-4.70696967713976	-2.2672511827709	NaN	-3.29454886184241	-1.52048131635343	NaN
		120	6.57155765817058	1.96574882198872	NaN	2.68326892970819	-0.50526979186535	NaN	2.86048498091759	-1.04947011029438	NaN	2.28293958131521	-0.816237796378695	NaN
		121	10.3633888927609	4.3258799293769	NaN	4.71518041129516	1.46369696362869	NaN	3.73220731964069	0.0796410802481673	NaN	2.68719212878293	0.0714001638916493	NaN
		122	11.9014879401007	4.87870750378474	NaN	2.35567032921792	0.890123056520884	NaN	5.07086073879838	-0.57991227428471	NaN	4.90987965293028	2.28492912718927	NaN
		123	3.09380349681532	3.08764910864737	NaN	5.37526696782099	1.6871632574636	NaN	-0.595631620177254	0.0940814931136658	NaN	0.310297897730622	0.0711135449395797	NaN
		124	-9.47706716660994	6.9145067234632	NaN	-14.7838643595825	2.5894451594997	NaN	-0.748162036285744	0.562425273466514	NaN	0.741539959177711	0.272481539271535	NaN
		125	-0.0147274075278197	1.77207257155914	NaN	1.65324772088162	-1.1175645918392	NaN	1.97258304825083	0.332530250695391	NaN	2.01530856727528	0.302104701360763	NaN
		126	7.74452700681119	2.83417485235456	NaN	3.3673972042545	-0.874053804116008	NaN	3.17591374843984	3.04465863314392	NaN	2.08513561052517	3.18465988438514	NaN
		127	8.66290464255471	5.60414948355399	NaN	1.22476160190058	0.31981233698694	NaN	1.59691719019747	-1.69721102905676	NaN	1.62608085687988	-3.64358708183242	NaN
		128	5.84289930498095	5.94816681123325	NaN	2.5782455378407	2.45805645375515	NaN	4.3081071276018	0.0923619448442553	NaN	4.15183913299094	1.6124829552543	NaN
		129	7.68051410643395	2.28764744580464	NaN	0.493028953284182	-1.08458827688857	NaN	3.69396798245703	0.0817439013103831	NaN	3.4794321892514	1.69642914931247	NaN
		130	12.7014101507525	6.50807586964008	NaN	1.55315421075146	2.50041391282712	NaN	5.56325536476536	0.0941996988584668	NaN	4.06447089074374	0.0818774588178767	NaN
		131	3.93265481551557	2.38605047109337	NaN	6.55781865202603	0.948947106363536	NaN	3.04424308275502	0.268794978815404	NaN	2.62243273049381	0.158537868918436	NaN
		132	7.34240049416498	2.07407483788741	NaN	2.67492051285703	-0.449041561923715	NaN	2.36857733892792	0.206768704494221	NaN	1.5515601888255	0.17050469746066	NaN
		133	15.2816367055876	5.32509209696003	NaN	1.91748969910852	2.67532419285535	NaN	3.08504331355496	2.42978955724122	NaN	0.266210947987989	2.30107720169291	NaN
		134	6.48359756112251	-1.30324635180422	NaN	8.21473514595303	1.65536051683911	NaN	1.78426192978568	0.119412517309834	NaN	2.6648786752319	0.12791918719355	NaN
		135	9.79115985505676	0.563004617901454	NaN	5.13771296876081	0.246658681687585	NaN	3.41722102216279	0.598088646917612	NaN	2.00140872207578	-0.0894735857457069	NaN
		136	-0.66823928885394	-3.08431436957085	NaN	-0.828409511764332	-2.08529996095017	NaN	0.134419446595114	0.248519531997397	NaN	1.47301918230807	0.182261634853491	NaN
		137	10.6178151420404	3.75452508371217	NaN	0.477239374286254	1.57190280367452	NaN	1.40652370856956	0.0971930598135652	NaN	-1.96517875791884	2.53252430187772	NaN
		138	4.59654289240254	0.109063270258471	NaN	1.02070175044646	1.94629105351109	NaN	2.73072058207247	-1.14090926897767	NaN	1.89686657626794	-1.42152180634772	NaN
		139	0.424751612548168	3.98943784162762	NaN	-0.761631065950899	1.92193284637162	NaN	1.5395921291067	0.198692060914311	NaN	1.44070499947579	-0.661404307636064	NaN
		140	3.50226658163215	-2.27194221015449	NaN	0.0560996803341402	-4.67070516942824	NaN	-2.03721877844589	-3.50365740815966	NaN	-2.06365205746715	-1.34245787999761	NaN
		141	1.70818852914778	2.04354286901173	NaN	-7.72871322786817	-0.390101359721964	NaN	2.05586669403663	0.0972785797822808	NaN	-5.28627774828478	0.0869891424388771	NaN
		142	6.4038306796237	-1.92943777246642	NaN	1.21870229915953	1.21009457814514	NaN	2.24385800140224	-3.06171686664948	NaN	0.808105035244864	-2.41645882204863	NaN
		143	2.14617217988983	-2.26946556051965	NaN	-2.79399907204202	1.14982603652592	NaN	2.1154035054627	0.478211080939938	NaN	1.30948029134483	0.345563488674043	NaN
		144	3.22880292697989	0.348989129408367	NaN	0.956779070307695	0.157441021061239	NaN	-0.133351416543187	0.0725690653807008	NaN	-0.612332701552553	0.492953351860352	NaN
		145	0.774054012918741	1.40549643672944	NaN	-1.09086972918402	0.423145455559041	NaN	2.35109768216401	0.105692912706116	NaN	1.92048196787223	0.599065514645452	NaN
		146	7.10825505290485	-1.15389351009948	NaN	1.97440380221552	-0.474814354430875	NaN	2.500455366423	0.065055639284022	NaN	2.035316822349	0.0485041355687483	NaN
		147	9.60184323584421	0.973888187420994	NaN	-0.789615261524055	0.611415596354275	NaN	4.33281142580065	0.217173306107166	NaN	3.97226362462576	0.206790022257057	NaN
		148	14.1255904322765	0.421248304991195	NaN	3.48908224988513	-2.10493217971006	NaN	5.12459456264544	0.638394665280663	NaN	6.58190360608801	0.582170764185268	NaN
		149	1.26788935851519	1.64989590227969	NaN	-1.22364990018199	-0.228832619568577	NaN	0.211093636266006	0.098386101506041	NaN	0.0892146000899494	0.0675210106859653	NaN
		150	-7.23522785290478	2.56411072627654	NaN	-4.81952305452949	2.30973511408045	NaN	-0.56110545304355	0.238289199789257	NaN	-0.28977877023177	0.206098956295258	NaN
		151	5.83588695164036	0.0205962002833579	NaN	0.0227763181041115	2.26924045556051	NaN	3.57092560493835	0.0922882346900138	NaN	3.27933684923554	0.0565695720714912	NaN
		152	2.65741734767645	0.656071193062737	NaN	2.95672961266083	1.28209816908634	NaN	1.61173621058293	0.00391797072467927	NaN	1.78760380941694	-0.499551971147587	NaN
		153	-0.805084072624235	2.06091891075585	NaN	-8.20587057991766	1.84769409532177	NaN	-0.992360813987933	0.0650378671641927	NaN	-3.23620128321377	0.401577048184177	NaN
		154	11.7577097198734	0.538911566295981	NaN	5.89178713571772	1.56614369913645	NaN	4.86817424878853	0.242388303169149	NaN	3.63736058555463	-0.511888184269419	NaN
		155	-2.14063243574855	0.947398980653285	NaN	0.143805550700762	-1.4011039134961	NaN	-0.708644480132109	0.688632373903476	NaN	-0.991959003554008	0.0961096376493559	NaN
		156	-0.430189462748209	0.832050763621509	NaN	1.15602424497075	2.86999576044464	NaN	1.15414944607956	-0.415886058628549	NaN	1.44053844334918	-0.328141627728748	NaN
		157	-1.71099549989669	-0.837675812812353	NaN	-2.26281769371978	-2.0099811453192	NaN	0.0681908701718767	0.237270596526128	NaN	0.0490186928909671	0.211725604318715	NaN
		158	6.91015104616445	0.876345178309299	NaN	1.52222379764293	-4.06945194045411	NaN	0.317471408051045	1.2436101214627	NaN	-3.82163925291995	-1.19824143977162	NaN
		159	15.7410331418041	15.7794586820007	NaN	2.28877023688093	7.98152031286971	NaN	1.25504502070781	7.61704720815795	NaN	7.82905465310481	5.18651381634977	NaN
		160	3.65211080169681	2.74995464243863	NaN	0.952490222077889	2.39425458483718	NaN	0.256890060518991	2.19169777869351	NaN	0.241800758789665	1.30777025674979	NaN
		161	11.0625393557617	3.92373733101215	NaN	0.286514551356937	1.85958345999882	NaN	1.85399184956498	1.3653349559478	NaN	4.37146637712722	1.04643669310103	NaN
		162	4.18218226814279	5.29214307449305	NaN	1.10274415183748	3.30217037467291	NaN	-3.05001689998789	2.12019932284196	NaN	-2.07840949057497	2.06373291025695	NaN
		163	6.39773719673188	5.13912564923617	NaN	0.741153557459088	5.38901656994402	NaN	1.2769020184049	-0.0188271635257308	NaN	2.83996339405093	-0.679622734588242	NaN
		164	4.54523978525408	6.35185724144914	NaN	0.692302735545641	-0.188747890938813	NaN	1.22835798901902	2.73187557892717	NaN	0.0916885918865009	3.53665147974599	NaN
		165	1.24830127826249	1.8225535383737	NaN	0.201954314927936	1.53306316040784	NaN	0.286032406075274	0.0374277128885778	NaN	0.142467009435957	1.63950268249875	NaN
		166	1.38533929064054	0.299721773535649	NaN	-1.79462832958593	2.73812480262963	NaN	-0.0618876886295658	0.777244104657541	NaN	-1.32783258871472	2.81976366446846	NaN
		167	0.871442723513512	1.31605822876794	NaN	0.30117871279929	-2.4241731417967	NaN	0.597990529666664	2.03500366084533	NaN	0.562292866724181	3.57494219971068	NaN
		168	2.906566664793	1.61724932531755	NaN	-3.72378004965319	0.745991391652316	NaN	0.989929534810386	1.35652864178565	NaN	1.14133581731656	1.61088508708518	NaN
		169	3.14501949733746	2.28752488257288	NaN	0.0432247510352178	3.22712111142148	NaN	0.254796125336241	0.333108732576063	NaN	0.180743425181668	-3.20331140619877	NaN
		170	3.0059032627148	1.76517090382858	NaN	0.783633854221022	0.0425445942468303	NaN	-2.2672511827709	2.47216892946592	NaN	-1.52048131635343	6.10476514509767	NaN
		171	1.96574882198872	4.36828992984681	NaN	-0.50526979186535	0.504176457552377	NaN	-1.04947011029438	2.01702220168561	NaN	-0.816237796378695	1.69450003509224	NaN
		172	5.60928936185588	4.82872603490784	NaN	-1.16343059730036	1.01078638077833	NaN	1.83616665262496	3.51198889697425	NaN	2.9066374860552	7.82929346169017	NaN
		173	4.3258799293769	-0.285261448681193	NaN	1.46369696362869	-2.36321556104534	NaN	0.0796410802481673	2.03917589289078	NaN	0.0714001638916493	2.72899087290957	NaN
		174	9.64020383510474	4.02636177174024	NaN	-2.84079510237737	2.11276238885581	NaN	0.639746600408814	0.303300305832796	NaN	5.51789279105531	1.34128535891976	NaN
		175	1.38156873666218	5.46072118176108	NaN	-0.401903791606628	0.269999480394462	NaN	0.64548475587136	1.31185533235596	NaN	1.48177688024229	0.589026021973198	NaN
		176	4.87870750378474	2.88349231273545	NaN	0.890123056520884	2.66104865754096	NaN	-0.57991227428471	0.881191664556169	NaN	2.28492912718927	0.235277949367267	NaN
		177	3.5426542489659	-0.401028511922012	NaN	-1.85484175247059	0.701118988201162	NaN	2.06543757677372	1.89696354110992	NaN	2.29803826133894	2.3962298256533	NaN
		178	5.73094290879152	1.12914933351957	NaN	3.18326509039564	0.57621262512891	NaN	1.13659015336085	0.0611144305260648	NaN	0.958703137647298	0.0217145182936689	NaN
		179	3.08764910864737	-2.61734353185961	NaN	1.6871632574636	-1.7236964906525	NaN	0.0940814931136658	-0.343955212264005	NaN	0.0711135449395797	-6.44753037354717	NaN
		180	6.9145067234632	0.616419438957565	NaN	2.5894451594997	0.264360886642017	NaN	0.562425273466514	1.3664051526042	NaN	0.272481539271535	3.81762489237387e-05	NaN
		181	1.77207257155914	0.957430470263496	NaN	-1.1175645918392	0.894192547442908	NaN	0.332530250695391	1.01300987723533	NaN	0.302104701360763	1.20831908773873	NaN
		182	2.83417485235456	-2.68928604667403	NaN	-0.874053804116008	1.57524437552917	NaN	3.04465863314392	2.43758376528876	NaN	3.18465988438514	3.61985579700849	NaN
		183	5.60414948355399	0.632956514788135	NaN	0.31981233698694	-0.567543673451541	NaN	-1.69721102905676	0.873206528856797	NaN	-3.64358708183242	3.76982612203326	NaN
		184	5.94816681123325	0.247475533378405	NaN	2.45805645375515	0.878862484009986	NaN	0.0923619448442553	0.0629462695428638	NaN	1.6124829552543	0.247187148963123	NaN
		185	2.28764744580464	4.99023952267466	NaN	-1.08458827688857	2.45250307801189	NaN	0.0817439013103831	2.90462403511073	NaN	1.69642914931247	0.444542015466857	NaN
		186	6.50807586964008	-0.898568447128787	NaN	2.50041391282712	5.97870898648026	NaN	0.0941996988584668	1.85936512183	NaN	0.0818774588178767	2.02805942514951	NaN
		187	2.38605047109337	7.07443918210958	NaN	0.948947106363536	1.31839214304657	NaN	0.268794978815404	3.69004209534109	NaN	0.158537868918436	3.60199233178847	NaN
		188	1.5766708051183	0.125352083908684	NaN	0.297406741664204	0.0644233906822317	NaN	-0.985586807212699	0.360725974784144	NaN	-1.3921307822078	0.267231292301335	NaN
		189	2.07407483788741	-1.30550567895784	NaN	-0.449041561923715	1.85458759880534	NaN	0.206768704494221	1.13024029966766	NaN	0.17050469746066	2.03940332850126	NaN
		190	5.32509209696003	-1.91752321204896	NaN	2.67532419285535	-0.859992196606681	NaN	2.42978955724122	1.02560266744686	NaN	2.30107720169291	1.18750374133995	NaN
		191	7.61078680026564	-1.85398895751969	NaN	4.43418095824247	-2.81382225554962	NaN	2.69659640354545	0.985134800858308	NaN	2.40131502181125	-0.230690546451518	NaN
		192	-1.30324635180422	0.609318176613429	NaN	1.65536051683911	0.0995059977099769	NaN	0.119412517309834	1.13821220767847	NaN	0.12791918719355	2.41038803049816	NaN
		193	0.563004617901454	5.03170236859819	NaN	0.246658681687585	-1.01459832643459	NaN	0.598088646917612	1.312537573411	NaN	-0.0894735857457069	-2.45856977199496	NaN
		194	-3.08431436957085	0.624076671891541	NaN	-2.08529996095017	-1.33270407180168	NaN	0.248519531997397	0.86800960867319	NaN	0.182261634853491	0.864429628546018	NaN
		195	3.75452508371217	1.1904744628458	NaN	1.57190280367452	-4.12505934613088	NaN	0.0971930598135652	0.0116524846092553	NaN	2.53252430187772	-3.98819181259249	NaN
		196	0.109063270258471	3.02182534857143	NaN	1.94629105351109	-0.388953920148639	NaN	-1.14090926897767	-0.815692510633876	NaN	-1.42152180634772	-1.63470955508859	NaN
		197	3.98943784162762	9.03972594509787	NaN	1.92193284637162	2.56306936135907	NaN	0.198692060914311	3.09990684718884	NaN	-0.661404307636064	3.07197926942817	NaN
		198	-2.27194221015449	-0.562257704976575	NaN	-4.67070516942824	-0.167728003392066	NaN	-3.50365740815966	1.1954665283469	NaN	-1.34245787999761	0.913149491370182	NaN
		199	1.72268459366627	-5.63066230202624	NaN	2.39204711774845	-8.56692643786113	NaN	0.189962213964035	-0.942461540913976	NaN	0.161361277609146	-4.29525978222321	NaN
		200	2.04354286901173	0.50552313824435	NaN	-0.390101359721964	-3.62836430240026	NaN	0.0972785797822808	-1.02139785462067	NaN	0.0869891424388771	-3.22930599597932	NaN
		201	3.59400780776416	0.650503019123453	NaN	3.29304665337769	-2.02141219746479	NaN	0.784156438784365	0.223372821908461	NaN	-0.347272753854724	-0.28934708818286	NaN
		202	-1.92943777246642	6.18442081597914	NaN	1.21009457814514	4.53874368311355	NaN	-3.06171686664948	1.18459720471405	NaN	-2.41645882204863	0.00774182911458823	NaN
		203	-2.26946556051965	12.8057657037103	NaN	1.14982603652592	6.53135156850856	NaN	0.478211080939938	5.24783994728112	NaN	0.345563488674043	2.97712364935268	NaN
		204	0.348989129408367	7.51704649559116	NaN	0.157441021061239	1.72352209742803	NaN	0.0725690653807008	6.39495999229168	NaN	0.492953351860352	4.19946772997186	NaN
		205	1.40549643672944	6.07561515781916	NaN	0.423145455559041	0.433147865390154	NaN	0.105692912706116	3.69062628138725	NaN	0.599065514645452	2.02871160757886	NaN
		206	-1.15389351009948	2.656414962393	NaN	-0.474814354430875	-0.101074621701264	NaN	0.065055639284022	2.93203717978541	NaN	0.0485041355687483	2.99631870212847	NaN
		207	1.61470846007566	-1.48288518466176	NaN	-1.82035812574631	2.84010673964785	NaN	1.48761438373398	-1.00269240051467	NaN	0.814560102975726	-0.884551087579644	NaN
		208	0.973888187420994	-0.469704265029409	NaN	0.611415596354275	-0.106208580341519	NaN	0.217173306107166	0.180283978613963	NaN	0.206790022257057	0.107060305431568	NaN
		209	0.421248304991195	1.92564024255645	NaN	-2.10493217971006	2.67839585652007	NaN	0.638394665280663	-0.643806747503817	NaN	0.582170764185268	-0.419917405830692	NaN
		210	1.64989590227969	3.29008625874788	NaN	-0.228832619568577	0.365399760728117	NaN	0.098386101506041	0.119265401629803	NaN	0.0675210106859653	2.8871503529484	NaN
		211	0.369653085437824	-0.479718461174265	NaN	2.27457877444667	-0.566834274930457	NaN	0.205477626956057	0.69812964417457	NaN	0.202638946392289	0.693923571017345	NaN
		212	2.56411072627654	1.51923571876354	NaN	2.30973511408045	1.02457238310979	NaN	0.238289199789257	0.628571441002473	NaN	0.206098956295258	-1.71737109780968	NaN
		213	0.0205962002833579	0.145426462832823	NaN	2.26924045556051	0.335935239022274	NaN	0.0922882346900138	0.422128273968025	NaN	0.0565695720714912	0.364520958548423	NaN
		214	0.656071193062737	8.3512984585148	NaN	1.28209816908634	2.31671179537338	NaN	0.00391797072467927	4.35334263884458	NaN	-0.499551971147587	4.02803121271552	NaN
		215	2.06091891075585	0.772023679428823	NaN	1.84769409532177	-1.00728789383297	NaN	0.0650378671641927	1.54814777163319	NaN	0.401577048184177	2.23945366258737	NaN
		216	0.538911566295981	3.57588814460436	NaN	1.56614369913645	0.603568337350436	NaN	0.242388303169149	2.02497286537842	NaN	-0.511888184269419	1.76702398185504	NaN
		217	0.947398980653285	4.30590955343869	NaN	-1.4011039134961	1.89788983096684	NaN	0.688632373903476	2.91672551491556	NaN	0.0961096376493559	2.78948383593998	NaN
		218	0.832050763621509	0.318633985396019	NaN	2.86999576044464	-0.699259246378962	NaN	-0.415886058628549	0.255646352437327	NaN	-0.328141627728748	0.164137561917175	NaN
		219	-0.837675812812353	0.241182445580969	NaN	-2.0099811453192	0.202478614723905	NaN	0.237270596526128	0.231638354152918	NaN	0.211725604318715	0.139495447128133	NaN
		220	0.876345178309299	1.27421969048738	NaN	-4.06945194045411	0.48341600340973	NaN	1.2436101214627	2.66902191554986	NaN	-1.19824143977162	1.65518788995834	NaN
		221	15.7794586820007	1.46217396156859	NaN	7.98152031286971	-0.526518907940675	NaN	7.61704720815795	0.144792689620789	NaN	5.18651381634977	0.0867892703188384	NaN
		222	0.625105062868775	0.46333562147416	NaN	0.295354988121869	0.373594304599194	NaN	0.596245044565218	0.218699108171225	NaN	0.537509081830907	0.157651128670745	NaN
		223	2.74995464243863	4.20360656692654	NaN	2.39425458483718	1.90224640446244	NaN	2.19169777869351	1.89198031393539	NaN	1.30777025674979	1.75022491238309	NaN
		224	3.92373733101215	2.80158677951227	NaN	1.85958345999882	1.18293191862956	NaN	1.3653349559478	0.0755121135296941	NaN	1.04643669310103	0.0381422784954695	NaN
		225	5.29214307449305	-0.16574057667937	NaN	3.30217037467291	4.56706567125591	NaN	2.12019932284196	1.15937219598789	NaN	2.06373291025695	2.02115295876354	NaN
		226	5.13912564923617	1.13361557882858	NaN	5.38901656994402	0.460716686258585	NaN	-0.0188271635257308	0.452965295875848	NaN	-0.679622734588242	0.301495239236318	NaN
		227	6.35185724144914	0.526127230729622	NaN	-0.188747890938813	-0.731577981719217	NaN	2.73187557892717	0.367015052143862	NaN	3.53665147974599	0.2581968958252	NaN
		228	1.8225535383737	1.69390044623329	NaN	1.53306316040784	-1.55090605181501	NaN	0.0374277128885778	0.966746323227489	NaN	1.63950268249875	-3.41879596299916	NaN
		229	0.299721773535649	3.43138034725284	NaN	2.73812480262963	0.942153149077955	NaN	0.777244104657541	0.713287461458606	NaN	2.81976366446846	-0.521033865901169	NaN
		230	0.0608719237463609	3.09706896089433	NaN	2.18623568495912	0.50203293886826	NaN	1.66148090361545	0.0732973915453517	NaN	4.87310870739389	1.19122384524513	NaN
		231	1.31605822876794	1.63253822846274	NaN	-2.4241731417967	0.9563581242862	NaN	2.03500366084533	0.0881547182389405	NaN	3.57494219971068	0.0216550145477177	NaN
		232	1.61724932531755	5.75329368344304	NaN	0.745991391652316	2.85786873445622	NaN	1.35652864178565	2.47619904208207	NaN	1.61088508708518	2.21571675086345	NaN
		233	2.28752488257288	-0.190774726528309	NaN	3.22712111142148	-1.18055359739904	NaN	0.333108732576063	0.0521571728853386	NaN	-3.20331140619877	0.423039429254623	NaN
		234	1.76517090382858	NaN	NaN	0.0425445942468303	NaN	NaN	2.47216892946592	NaN	NaN	6.10476514509767	NaN	NaN
		235	3.56322659935315	NaN	NaN	3.53958005810536	NaN	NaN	2.24990067734199	NaN	NaN	5.07414976249014	NaN	NaN
		236	4.36828992984681	NaN	NaN	0.504176457552377	NaN	NaN	2.01702220168561	NaN	NaN	1.69450003509224	NaN	NaN
		237	4.82872603490784	NaN	NaN	1.01078638077833	NaN	NaN	3.51198889697425	NaN	NaN	7.82929346169017	NaN	NaN
		238	-0.285261448681193	NaN	NaN	-2.36321556104534	NaN	NaN	2.03917589289078	NaN	NaN	2.72899087290957	NaN	NaN
		239	4.02636177174024	NaN	NaN	2.11276238885581	NaN	NaN	0.303300305832796	NaN	NaN	1.34128535891976	NaN	NaN
		240	0.405709029378121	NaN	NaN	0.72218953480181	NaN	NaN	1.58984779105441	NaN	NaN	2.53894368128873	NaN	NaN
		241	5.46072118176108	NaN	NaN	0.269999480394462	NaN	NaN	1.31185533235596	NaN	NaN	0.589026021973198	NaN	NaN
		242	2.88349231273545	NaN	NaN	2.66104865754096	NaN	NaN	0.881191664556169	NaN	NaN	0.235277949367267	NaN	NaN
		243	-0.401028511922012	NaN	NaN	0.701118988201162	NaN	NaN	1.89696354110992	NaN	NaN	2.3962298256533	NaN	NaN
		244	1.12914933351957	NaN	NaN	0.57621262512891	NaN	NaN	0.0611144305260648	NaN	NaN	0.0217145182936689	NaN	NaN
		245	-2.61734353185961	NaN	NaN	-1.7236964906525	NaN	NaN	-0.343955212264005	NaN	NaN	-6.44753037354717	NaN	NaN
		246	0.616419438957565	NaN	NaN	0.264360886642017	NaN	NaN	1.3664051526042	NaN	NaN	3.81762489237387e-05	NaN	NaN
		247	-0.0138970441978034	NaN	NaN	0.0629500375887482	NaN	NaN	0.899941404198551	NaN	NaN	0.852238919219315	NaN	NaN
		248	0.957430470263496	NaN	NaN	0.894192547442908	NaN	NaN	1.01300987723533	NaN	NaN	1.20831908773873	NaN	NaN
		249	-2.68928604667403	NaN	NaN	1.57524437552917	NaN	NaN	2.43758376528876	NaN	NaN	3.61985579700849	NaN	NaN
		250	0.632956514788135	NaN	NaN	-0.567543673451541	NaN	NaN	0.873206528856797	NaN	NaN	3.76982612203326	NaN	NaN
		251	0.247475533378405	NaN	NaN	0.878862484009986	NaN	NaN	0.0629462695428638	NaN	NaN	0.247187148963123	NaN	NaN
		252	4.99023952267466	NaN	NaN	2.45250307801189	NaN	NaN	2.90462403511073	NaN	NaN	0.444542015466857	NaN	NaN
		253	-0.898568447128787	NaN	NaN	5.97870898648026	NaN	NaN	1.85936512183	NaN	NaN	2.02805942514951	NaN	NaN
		254	7.07443918210958	NaN	NaN	1.31839214304657	NaN	NaN	3.69004209534109	NaN	NaN	3.60199233178847	NaN	NaN
		255	0.125352083908684	NaN	NaN	0.0644233906822317	NaN	NaN	0.360725974784144	NaN	NaN	0.267231292301335	NaN	NaN
		256	-1.30550567895784	NaN	NaN	1.85458759880534	NaN	NaN	1.13024029966766	NaN	NaN	2.03940332850126	NaN	NaN
		257	-1.91752321204896	NaN	NaN	-0.859992196606681	NaN	NaN	1.02560266744686	NaN	NaN	1.18750374133995	NaN	NaN
		258	-1.85398895751969	NaN	NaN	-2.81382225554962	NaN	NaN	0.985134800858308	NaN	NaN	-0.230690546451518	NaN	NaN
		259	-0.0905168280888439	NaN	NaN	-0.743179418312544	NaN	NaN	1.09863156630473	NaN	NaN	2.92050650237513	NaN	NaN
		260	0.609318176613429	NaN	NaN	0.0995059977099769	NaN	NaN	1.13821220767847	NaN	NaN	2.41038803049816	NaN	NaN
		261	-0.68420443938673	NaN	NaN	0.314723789552135	NaN	NaN	1.19773892007176	NaN	NaN	1.91223737323989	NaN	NaN
		262	5.03170236859819	NaN	NaN	-1.01459832643459	NaN	NaN	1.312537573411	NaN	NaN	-2.45856977199496	NaN	NaN
		263	0.624076671891541	NaN	NaN	-1.33270407180168	NaN	NaN	0.86800960867319	NaN	NaN	0.864429628546018	NaN	NaN
		264	7.2498520183157	NaN	NaN	-1.49233505285281	NaN	NaN	3.67038457413484	NaN	NaN	4.21773647401794	NaN	NaN
		265	1.1904744628458	NaN	NaN	-4.12505934613088	NaN	NaN	0.0116524846092553	NaN	NaN	-3.98819181259249	NaN	NaN
		266	3.02182534857143	NaN	NaN	-0.388953920148639	NaN	NaN	-0.815692510633876	NaN	NaN	-1.63470955508859	NaN	NaN
		267	-0.289098558671859	NaN	NaN	0.297145442900602	NaN	NaN	0.111313838021112	NaN	NaN	0.132743167055673	NaN	NaN
		268	9.03972594509787	NaN	NaN	2.56306936135907	NaN	NaN	3.09990684718884	NaN	NaN	3.07197926942817	NaN	NaN
		269	-0.562257704976575	NaN	NaN	-0.167728003392066	NaN	NaN	1.1954665283469	NaN	NaN	0.913149491370182	NaN	NaN
		270	-5.63066230202624	NaN	NaN	-8.56692643786113	NaN	NaN	-0.942461540913976	NaN	NaN	-4.29525978222321	NaN	NaN
		271	0.50552313824435	NaN	NaN	-3.62836430240026	NaN	NaN	-1.02139785462067	NaN	NaN	-3.22930599597932	NaN	NaN
		272	0.650503019123453	NaN	NaN	-2.02141219746479	NaN	NaN	0.223372821908461	NaN	NaN	-0.28934708818286	NaN	NaN
		273	2.84489520566867	NaN	NaN	2.99934212987094	NaN	NaN	0.516586682508714	NaN	NaN	4.57016080945556	NaN	NaN
		274	6.18442081597914	NaN	NaN	4.53874368311355	NaN	NaN	1.18459720471405	NaN	NaN	0.00774182911458823	NaN	NaN
		275	12.8057657037103	NaN	NaN	6.53135156850856	NaN	NaN	5.24783994728112	NaN	NaN	2.97712364935268	NaN	NaN
		276	0.22438126493176	NaN	NaN	0.983402220957755	NaN	NaN	1.3890742560694	NaN	NaN	2.07914274671835	NaN	NaN
		277	1.19741112794054	NaN	NaN	1.40527466759083	NaN	NaN	1.11531622224866	NaN	NaN	1.71824958988948	NaN	NaN
		278	7.51704649559116	NaN	NaN	1.72352209742803	NaN	NaN	6.39495999229168	NaN	NaN	4.19946772997186	NaN	NaN
		279	6.07561515781916	NaN	NaN	0.433147865390154	NaN	NaN	3.69062628138725	NaN	NaN	2.02871160757886	NaN	NaN
		280	-1.92018042546793	NaN	NaN	0.700398583297632	NaN	NaN	1.27947169848015	NaN	NaN	0.94955403500385	NaN	NaN
		281	8.30791630723195	NaN	NaN	4.24966475501428	NaN	NaN	2.94266541759191	NaN	NaN	3.15088293591376	NaN	NaN
		282	11.780394808135	NaN	NaN	4.81126103622731	NaN	NaN	4.23039126142369	NaN	NaN	4.38869337682291	NaN	NaN
		283	2.656414962393	NaN	NaN	-0.101074621701264	NaN	NaN	2.93203717978541	NaN	NaN	2.99631870212847	NaN	NaN
		284	-1.48288518466176	NaN	NaN	2.84010673964785	NaN	NaN	-1.00269240051467	NaN	NaN	-0.884551087579644	NaN	NaN
		285	-0.469704265029409	NaN	NaN	-0.106208580341519	NaN	NaN	0.180283978613963	NaN	NaN	0.107060305431568	NaN	NaN
		286	1.92564024255645	NaN	NaN	2.67839585652007	NaN	NaN	-0.643806747503817	NaN	NaN	-0.419917405830692	NaN	NaN
		287	3.29008625874788	NaN	NaN	0.365399760728117	NaN	NaN	0.119265401629803	NaN	NaN	2.8871503529484	NaN	NaN
		288	2.2523376815836	NaN	NaN	1.72057551325936	NaN	NaN	-0.958969554377962	NaN	NaN	-0.30489331869091	NaN	NaN
		289	-0.479718461174265	NaN	NaN	-0.566834274930457	NaN	NaN	0.69812964417457	NaN	NaN	0.693923571017345	NaN	NaN
		290	1.51923571876354	NaN	NaN	1.02457238310979	NaN	NaN	0.628571441002473	NaN	NaN	-1.71737109780968	NaN	NaN
		291	0.145426462832823	NaN	NaN	0.335935239022274	NaN	NaN	0.422128273968025	NaN	NaN	0.364520958548423	NaN	NaN
		292	8.3512984585148	NaN	NaN	2.31671179537338	NaN	NaN	4.35334263884458	NaN	NaN	4.02803121271552	NaN	NaN
		293	0.772023679428823	NaN	NaN	-1.00728789383297	NaN	NaN	1.54814777163319	NaN	NaN	2.23945366258737	NaN	NaN
		294	3.57588814460436	NaN	NaN	0.603568337350436	NaN	NaN	2.02497286537842	NaN	NaN	1.76702398185504	NaN	NaN
		295	4.30590955343869	NaN	NaN	1.89788983096684	NaN	NaN	2.91672551491556	NaN	NaN	2.78948383593998	NaN	NaN
		296	0.318633985396019	NaN	NaN	-0.699259246378962	NaN	NaN	0.255646352437327	NaN	NaN	0.164137561917175	NaN	NaN
		297	0.241182445580969	NaN	NaN	0.202478614723905	NaN	NaN	0.231638354152918	NaN	NaN	0.139495447128133	NaN	NaN
		298	1.27421969048738	NaN	NaN	0.48341600340973	NaN	NaN	2.66902191554986	NaN	NaN	1.65518788995834	NaN	NaN
		299	1.46217396156859	NaN	NaN	-0.526518907940675	NaN	NaN	0.144792689620789	NaN	NaN	0.0867892703188384	NaN	NaN
		300	0.46333562147416	NaN	NaN	0.373594304599194	NaN	NaN	0.218699108171225	NaN	NaN	0.157651128670745	NaN	NaN
		301	4.20360656692654	NaN	NaN	1.90224640446244	NaN	NaN	1.89198031393539	NaN	NaN	1.75022491238309	NaN	NaN
		302	2.80158677951227	NaN	NaN	1.18293191862956	NaN	NaN	0.0755121135296941	NaN	NaN	0.0381422784954695	NaN	NaN
		303	-0.16574057667937	NaN	NaN	4.56706567125591	NaN	NaN	1.15937219598789	NaN	NaN	2.02115295876354	NaN	NaN
		304	1.13361557882858	NaN	NaN	0.460716686258585	NaN	NaN	0.452965295875848	NaN	NaN	0.301495239236318	NaN	NaN
		305	0.526127230729622	NaN	NaN	-0.731577981719217	NaN	NaN	0.367015052143862	NaN	NaN	0.2581968958252	NaN	NaN
		306	1.69390044623329	NaN	NaN	-1.55090605181501	NaN	NaN	0.966746323227489	NaN	NaN	-3.41879596299916	NaN	NaN
		307	3.43138034725284	NaN	NaN	0.942153149077955	NaN	NaN	0.713287461458606	NaN	NaN	-0.521033865901169	NaN	NaN
		308	3.09706896089433	NaN	NaN	0.50203293886826	NaN	NaN	0.0732973915453517	NaN	NaN	1.19122384524513	NaN	NaN
		309	1.63253822846274	NaN	NaN	0.9563581242862	NaN	NaN	0.0881547182389405	NaN	NaN	0.0216550145477177	NaN	NaN
		310	5.75329368344304	NaN	NaN	2.85786873445622	NaN	NaN	2.47619904208207	NaN	NaN	2.21571675086345	NaN	NaN
		311	-0.190774726528309	NaN	NaN	-1.18055359739904	NaN	NaN	0.0521571728853386	NaN	NaN	0.423039429254623	NaN	NaN

## Sheet: panel k.
		VGlut2
		Sound1			Opto			Sound2			Air puff
	id	tuning score Sound 1	tuning score Sound 1 WS	tuning score Sound 1 NS	tuning score Opto	tuning score Opto WS	tuning score Opto NS	tuning score Sound 2	tuning score Sound 2 WS	tuning score Sound 2 NS	tuning score Air Puff	tuning score Air Puff WS	tuning score Air Puff NS
	1	-0.327718798270611	-0.327718798270611	2.40398061566732	1.20731992030587	1.20731992030587	3.93794074181579	1.91167852888188	1.91167852888188	0.376059291393818	2.5395754035778	2.5395754035778	2.35979029365705
	2	-0.106885745451686	-0.106885745451686	-2.44458454321261	0.920898084351198	0.920898084351198	0.347071421798528	-0.239402122328224	-0.239402122328224	-0.276393409647239	1.16133527592076	1.16133527592076	2.59786526314554
	3	0.172039244175049	0.172039244175049	-2.01834952637231	-1.21008000968189	-1.21008000968189	1.4205728835772	-1.03362070374613	-1.03362070374613	-0.937210552251442	-2.51290330259646	-2.51290330259646	0.24866811109764
	4	2.40398061566732	-0.73260140420885	-1.52008055872365	3.93794074181579	-0.795995026937517	-0.583939422616665	0.376059291393818	0.772357227449134	0.393944722679619	2.35979029365705	-0.96841981623254	1.26873682607555
	5	-0.73260140420885	-0.28779928768381	-1.17450461350489	-0.795995026937517	-0.291942846017207	0.295164468660715	0.772357227449134	0.0490295300543652	0.566082366972501	-0.96841981623254	0.268255360253855	0.475377141281978
	6	-0.28779928768381	-0.706370261507135	-0.211911823403208	-0.291942846017207	0.119155813256817	2.64225393970422	0.0490295300543652	1.29529157568082	-0.132218164942956	0.268255360253855	2.19441631988905	1.25409987728699
	7	-0.706370261507135	-0.647976349636093	1.4007379690716	0.119155813256817	2.35815181894674	6.97436203895375	1.29529157568082	1.28788892795669	-1.84929763770602	2.19441631988905	0.723877202037963	0.686658158148303
	8	-0.647976349636093	0.685937730237843	1.97196215902624	2.35815181894674	-3.16416725037919	-1.74971368328912	1.28788892795669	-1.69249106403352	-0.673692511470744	0.723877202037963	-4.49343592661356	-0.286209440732091
	9	0.685937730237843	-1.19343934155318	0.635661070204434	-3.16416725037919	0.273989118905638	0.0472864638110435	-1.69249106403352	1.89252094031452	0.448627178078111	-4.49343592661356	2.91587205828768	0.444718626678833
	10	-1.19343934155318	2.65159486521123	0.88806516403536	0.273989118905638	4.64353873150991	2.74216664379866	1.89252094031452	0.389114960427431	-0.516676462002038	2.91587205828768	0.509459927144883	0.760862067065839
	11	2.65159486521123	2.75580631203881	0.948583419746184	4.64353873150991	1.11414352542398	1.6398340450501	0.389114960427431	0.354438720490269	1.2628328147813	0.509459927144883	0.903904836736912	2.00315178381084
	12	2.75580631203881	0.728336186125159	-0.730462701547277	1.11414352542398	3.14050256723627	2.11428133754937	0.354438720490269	-0.0117163815156132	1.55610048295459	0.903904836736912	1.33483681471533	2.57267092060593
	13	0.728336186125159	4.52604015605895	-0.712467131808684	3.14050256723627	-0.74034266034271	0.99418785374134	-0.0117163815156132	3.69666776470155	1.89009602919743	1.33483681471533	3.21983620408901	1.25093854409561
	14	4.52604015605895	-0.469121980163939	0.750945432740189	-0.74034266034271	0.656818044413007	6.91732614646339	3.69666776470155	0.0325520671426727	1.65159616720459	3.21983620408901	-0.0771388561816334	3.02024890773349
	15	-0.469121980163939	2.69919045453773	1.06642499100416	0.656818044413007	1.11085037057895	0.107385102089593	0.0325520671426727	0.336529646410861	-0.725787457072979	-0.0771388561816334	0.0999293795649886	0.0605654905849876
	16	2.69919045453773	-1.15500772251085	2.55692658437187	1.11085037057895	0.960474477429953	4.29248863978745	0.336529646410861	1.42313594690442	0.681134662846061	0.0999293795649886	2.94310655201643	3.51061922613673
	17	-1.15500772251085	3.17966629282059	-1.02262389367746	0.960474477429953	3.07944421812287	1.6218953468325	1.42313594690442	2.98436808698527	1.21188400948144	2.94310655201643	5.72759009971104	1.37507138510788
	18	3.17966629282059	2.67025266511866	-1.95095167168138	3.07944421812287	3.24679985654225	-0.0348744199618055	2.98436808698527	-0.0196624913712916	1.01981731967156	5.72759009971104	3.92976539655871	1.18965400168511
	19	-2.44458454321261	-1.58114809926511	1.13628705028802	0.347071421798528	-0.311099582200193	1.67418795568455	-0.276393409647239	1.09175331567464	-0.72657094215446	2.59786526314554	1.40666829724325	1.67881326310723
	20	2.67025266511866	1.95606001441631	-3.62953171445155	3.24679985654225	-3.24834885035675	3.2514492669521	-0.0196624913712916	0.134849053798094	-2.85121858070781	3.92976539655871	-1.47174509383659	-0.934983842540908
	21	-1.58114809926511	0.723685898930841	9.9523622094394	-0.311099582200193	-2.11640527682941	3.99543047996663	1.09175331567464	1.51660359792147	3.54985151272112	1.40666829724325	-0.725133045665544	4.49254668138858
	22	1.95606001441631	0.0466264830246413	-1.59010524182278	-3.24834885035675	1.13271392568891	-1.01749906481225	0.134849053798094	0.37502491249562	0.0793175419914721	-1.47174509383659	0.757350292873493	0.808062373381392
	23	-2.01834952637231	3.65857923732661	2.14821366628831	1.4205728835772	4.28999369755797	5.52872613922825	-0.937210552251442	0.502294802289791	2.69859998996429	0.24866811109764	3.18416176418611	2.29538193839621
	24	0.723685898930841	1.58427471449008	-1.08541609825547	-2.11640527682941	4.53084438160469	-0.144334922574463	1.51660359792147	0.810757388089392	0.82007731926035	-0.725133045665544	2.55564833817575	1.08884774748037
	25	0.0466264830246413	3.13845695803153	1.11109297133405	1.13271392568891	-1.16323807235601	-0.326604888367918	0.37502491249562	2.35172083267287	2.65432523241338	0.757350292873493	-1.83245072784033	3.03808932053583
	26	-1.52008055872365	0.862734099280352	-5.95234882220284	-0.583939422616665	1.85049874611083	3.18415111577243	0.393944722679619	-1.47641589507851	-2.97367279620921	1.26873682607555	-0.0812157989387016	0.163446896661642
	27	3.65857923732661	1.70439643564121	0.773732056256039	4.28999369755797	2.12954153795973	3.66926298968868	0.502294802289791	1.40051230514729	0.284655267766125	3.18416176418611	4.48422943065894	0.527290840700607
	28	1.58427471449008	1.28806702916034	4.11245229920505	4.53084438160469	1.33006204370368	-9.5177043490016	0.810757388089392	0.0648168406369783	2.84138639205583	2.55564833817575	1.38895959196362	2.99086720570189
	29	3.13845695803153	1.60901884335369	8.50131394745863	-1.16323807235601	1.65251363497077	-1.54930416111333	2.35172083267287	-3.94041013954456	3.77509811830294	-1.83245072784033	-0.0438836259438033	2.3679988634731
	30	-1.68747869699963	3.52355124914199	-1.32153168877752	-1.77584328290102	4.90128493709174	4.02754534014859	0.257860122944793	0.223478855710284	-2.13695119974863	2.04358016276868	1.70232578753897	1.14916149699482
	31	0.862734099280352	0.676971872793288	-0.895404416796443	1.85049874611083	3.34045163535143	0.34587678921376	-1.47641589507851	1.00235658791983	-1.41307564942205	-0.0812157989387016	4.98566730999025	2.23750190157662
	32	1.70439643564121	0.696261853741463	4.25186403489919	2.12954153795973	-0.496270927938405	-7.34143115268019	1.40051230514729	-1.82472878625926	-0.97088690625033	4.48422943065894	-1.25202917578609	-1.68180907275555
	33	1.28806702916034	3.06751310293007	8.09671693158691	1.33006204370368	3.43168647043329	-0.206412749448783	0.0648168406369783	-0.147032641419609	5.55995514284759	1.38895959196362	0.449755377526802	4.81198376804597
	34	1.60901884335369	3.67328300990652	14.0537668573172	1.65251363497077	10.1758567624097	-17.6574265675179	-3.94041013954456	1.89568313950952	5.41608167756896	-0.0438836259438033	8.16993234945322	3.99347533598879
	35	3.52355124914199	-0.40288545680045	-0.989800013175664	4.90128493709174	1.65741817480933	1.05149612855165	0.223478855710284	0.837715569917443	-6.10021568444671	1.70232578753897	0.855076921828245	-2.40657785437651
	36	-1.17450461350489	4.15372574059754	-1.38928262312333	0.295164468660715	6.04321526978696	-12.0607577918582	0.566082366972501	2.29888314966667	0.370215681844338	0.475377141281978	4.97168833811566	3.07168299854893
	37	0.676971872793288	2.27375828497312	-6.70495530317108	3.34045163535143	7.45911349184898	-17.9428118589782	1.00235658791983	0.371481369775809	-4.08760790455382	4.98566730999025	5.01136751991316	-5.79185642598997
	38	-0.211911823403208	-0.12967008128062	1.1612184886413	2.64225393970422	-1.77323541629618	-9.8922010791359	-0.132218164942956	0.189777744512918	0.288355437034614	1.25409987728699	1.38924056640654	1.03640526408083
	39	0.696261853741463	-0.531079820383724	-1.71306035826809	-0.496270927938405	1.5166321592888	-2.56219817469701	-1.82472878625926	1.02600500554536	-1.20315032697368	-1.25202917578609	-1.33545971074606	-1.00662655183757
	40	3.06751310293007	-0.0104277790443377	1.90070159022404	3.43168647043329	0.532761000466278	3.99335054753647	-0.147032641419609	1.90629809684941	0.85386002275169	0.449755377526802	2.26213570415287	1.98005480189992
	41	3.67328300990652	2.71610340348317	-1.83127657815026	10.1758567624097	1.219856837141	1.57027360778121	1.89568313950952	0.669003072181191	2.44455110672837	8.16993234945322	4.63760483453775	2.91760194043423
	42	-0.40288545680045	3.1265378605206	6.47314043225761	1.65741817480933	3.36246222719543	5.49868393674935	0.837715569917443	-1.36833649335455	1.35685937609374	0.855076921828245	-0.522722007612197	2.26596073969735
	43	4.15372574059754	5.03852917366066	4.9329027601958	6.04321526978696	5.26267546024529	-3.06304920812597	2.29888314966667	2.06202913861018	2.27946319478022	4.97168833811566	3.4257856261677	2.41961411568287
	44	2.27375828497312	-2.93247883755143	9.99629037243674	7.45911349184898	-8.75120313537105	5.50661180234697	0.371481369775809	-0.550054656104584	2.32858677331826	5.01136751991316	-0.557199661833899	1.17691015683136
	45	1.4007379690716	0.130721022319579	5.88546487891256	6.97436203895375	3.56306655022187	5.75162290198707	-1.84929763770602	-0.0615648626745407	1.56537180473798	0.686658158148303	0.0691221718686491	2.32759821718351
	46	-0.12967008128062	4.63542913403917	3.25264256329741	-1.77323541629618	2.58268128032629	1.70370624530818	0.189777744512918	0.12702565721628	-1.23399402737876	1.38924056640654	1.31019753375221	-1.85818833469465
	47	-0.991256559100803	4.1831668303253	-0.258214840699731	0.874652602334257	-2.78692121639475	-0.117136362806665	1.01957523395698	0.539209739249149	0.110757830309379	3.77232960165915	0.0852488388138566	0.115580477006744
	48	-0.531079820383724	-2.30433555887886	8.58473884224158	1.5166321592888	-2.35630412743464	5.28906337790912	1.02600500554536	1.0676681485272	1.56919450694921	-1.33545971074606	0.823187145783912	-0.0625833191248491
	49	-0.0104277790443377	-1.43166112237843	-2.07912217504706	0.532761000466278	-0.0355849124510566	0.28090322632548	1.90629809684941	1.16730554760254	1.47744890252123	2.26213570415287	0.76735670231594	1.97211895434899
	50	1.97196215902624	-0.306906271071747	0.326202419931056	-1.74971368328912	-2.82202778859662	0.126216005581564	-0.673692511470744	-1.30679568946492	0.521189687775945	-0.286209440732091	0.268924136321732	3.15047305154674
	51	2.71610340348317	0.406273820936978	6.90460223524988	1.219856837141	1.29787609489316	6.07954333530217	0.669003072181191	1.88243626681213	1.41072886705216	4.63760483453775	2.51347397457854	1.01586582837519
	52	3.1265378605206	2.55184185189082	14.4155362458438	3.36246222719543	-4.48532888323044	-0.767752341019785	-1.36833649335455	1.02893720914253	7.89166871046036	-0.522722007612197	-1.215464117819	7.57368192019586
	53	5.03852917366066	0.766466529752206	4.17307439012558	5.26267546024529	1.94709381958453	1.26838218692153	2.06202913861018	0.0545250602099339	3.24065386233162	3.4257856261677	1.37518138964407	1.76389034416348
	54	1.45190769269899	0.151945607749012	6.8756254372108	1.1963350493705	0.747373520445624	6.09085569922215	-1.0750676512498	-0.259747076669311	3.49526227638968	0.128418048078103	1.48169410372712	2.4316311961931
	55	-2.93247883755143	-0.569617672046248	8.88419896194792	-8.75120313537105	-6.82624257860789	6.02821271751914	-0.550054656104584	0.931107349191508	4.22720009815075	-0.557199661833899	0.0232808236372643	3.15354184950555
	56	0.130721022319579	-0.0356705793013217	8.23556200116337	3.56306655022187	4.03356722015502	4.53397838839424	-0.0615648626745407	-0.839697608516447	2.97699750211771	0.0691221718686491	-0.554073666070837	0.551459002994908
	57	4.63542913403917	-1.12966521060233	13.7814708273797	2.58268128032629	-0.752844643881744	7.38073218256596	0.12702565721628	0.12170853038678	6.11274203970363	1.31019753375221	-0.982612316358137	6.17142667598128
	58	4.1831668303253	0.504070682568392	8.40268349123717	-2.78692121639475	4.97937327846975	4.68665623093249	0.539209739249149	0.261028474640105	3.83204027274327	0.0852488388138566	0.724231705693951	3.11773900148663
	59	-2.30433555887886	3.89237879987226	2.46001810328008	-2.35630412743464	8.02282492898586	6.15561224175614	1.0676681485272	0.715711055748899	1.80854787692095	0.823187145783912	3.49280589761458	1.14478999161479
	60	-1.43166112237843	4.09093248062636	6.50070083422715	-0.0355849124510566	2.96084794076758	-1.80153784257422	1.16730554760254	-0.0436047383028327	4.79724811932137	0.76735670231594	1.76000974102959	4.46135312500439
	61	0.635661070204434	0.585994715800157	6.88291323201884	0.0472864638110435	-2.90916081154458	7.93679243520448	0.448627178078111	-1.36291997404834	3.57554612133816	0.444718626678833	-5.24951269312781	3.21716371935415
	62	-0.306906271071747	2.59388236504947	-0.377870236748051	-2.82202778859662	0.598160647073877	0.132024843239724	-1.30679568946492	-0.571187829050179	0.149074859942016	0.268924136321732	-1.18329921193609	0.105003630165438
	63	0.406273820936978	2.17572568297265	8.14575648040177	1.29787609489316	-1.18310545243199	5.19823072351689	1.88243626681213	2.4997507413956	4.50983471038268	2.51347397457854	3.26335945651183	2.21071854112046
	64	0.88806516403536	0.123705006093977	6.38171942073362	2.74216664379866	-0.498660075955026	-0.521919356229112	-0.516676462002038	0.0709466947900876	3.89201989202295	0.760862067065839	1.43045175749611	2.66866192195715
	65	2.55184185189082	2.14314990353762	0.0470134476102344	-4.48532888323044	5.95314494408927	0.157943569836042	1.02893720914253	2.01993115918261	1.28901428597637	-1.215464117819	3.88491142849259	0.994595845837098
	66	0.948583419746184	1.30819159364985	10.6846002879081	1.6398340450501	1.08630631402651	6.0971714311984	1.2628328147813	-0.471197836166943	4.34743324966742	2.00315178381084	-0.586827683763921	2.97856718608241
	67	0.766466529752206	1.87972279715527	6.77117707344148	1.94709381958453	2.70105967158244	3.02049568440853	0.0545250602099339	2.28877939921731	3.98816823375305	1.37518138964407	3.79583567796391	3.07299591564858
	68	0.151945607749012	0.997420178022723	8.10350852395077	0.747373520445624	-1.27701541057612	-0.474399877518632	-0.259747076669311	1.59476762438349	3.15963450634515	1.48169410372712	2.89448622758895	1.67243934839883
	69	-0.569617672046248	1.19103930316065	9.71941983041756	-6.82624257860789	1.67443962251042	0.93759294864479	0.931107349191508	0.0447365287936044	4.73131422609414	0.0232808236372643	-1.19723518160941	3.66507040885007
	70	-0.730462701547277	-0.241411640327802	0.879186359465685	2.11428133754937	0.443095693321423	-0.396962345107749	1.55610048295459	1.31670588724283	1.54075163082157	2.57267092060593	1.89630680551027	1.27798997284775
	71	-0.0356705793013217	3.13456000733175	2.5543552236377	4.03356722015502	-4.94065162051892	-0.0521162319966043	-0.839697608516447	-0.69708027119262	2.18160037780879	-0.554073666070837	1.88498484800302	1.7961881446936
	72	-1.12966521060233	3.28957346905147	4.67177034242755	-0.752844643881744	-0.764575462387558	0.608495334174973	0.12170853038678	-1.24131433275126	3.46884877770051	-0.982612316358137	0.449900683985878	3.02194169307616
	73	0.504070682568392	0.743360288518972	6.79132721696599	4.97937327846975	3.10309989524072	-6.53703184228	0.261028474640105	0.983075124577384	4.01550350760385	0.724231705693951	3.13178414786523	1.76220206923237
	74	3.89237879987226	0.515177839360761	3.33109200127298	8.02282492898586	1.5089995073495	-6.0129738888898	0.715711055748899	-0.429547954210856	1.9875894001254	3.49280589761458	-0.585941373058561	0.0053524481342491
	75	-0.712467131808684	1.86900893841627	14.3851330794656	0.99418785374134	-0.542737777697291	3.32116992249636	1.89009602919743	-0.373776582574552	6.08001252720623	1.25093854409561	2.26445202334485	4.96465124953599
	76	4.09093248062636	2.29964895988143	0.762401138192376	2.96084794076758	2.91546167195345	0.165562697582724	-0.0436047383028327	1.55247972651417	0.136928728418695	1.76000974102959	3.70814158297417	0.0879989047759877
	77	0.585994715800157	-1.47451189961014	2.39481325291996	-2.90916081154458	0.59726810578419	2.44631756349034	-1.36291997404834	0.290961746593499	1.6378980164615	-5.24951269312781	2.71656038054227	1.25122797409183
	78	2.59388236504947	2.89468530299234	-0.514212431949775	0.598160647073877	1.64365257260672	-1.56227097857756	-0.571187829050179	-0.675481234958876	1.36420280262653	-1.18329921193609	0.551178061183946	4.07903345629972
	79	2.17572568297265	-1.84436902527823	3.74526096587149	-1.18310545243199	1.86669499258707	2.0099900884136	2.4997507413956	2.0587714917976	2.08664862656256	3.26335945651183	1.57978548391108	4.02489565733803
	80	0.123705006093977	2.57715612817586	2.55743090085213	-0.498660075955026	-1.03324378980554	2.55265754250908	0.0709466947900876	1.90172580140294	0.70227419708872	1.43045175749611	2.63514528816481	5.3437070299235
	81	2.14314990353762	2.5169753121986	2.07362781154018	5.95314494408927	-1.73295962717337	2.87288909672519	2.01993115918261	-4.03870407379079	1.86488272291091	3.88491142849259	-2.88805906973942	2.66263424343707
	82	1.30819159364985	3.8046582033396	4.33795123384685	1.08630631402651	0.19185562894449	1.98642019272548	-0.471197836166943	3.39169065884699	2.25689608699288	-0.586827683763921	2.27457190826123	2.02805597608772
	83	1.87972279715527	0.00660913185728989	3.35947003099311	2.70105967158244	-0.295868232925023	3.93228372744574	2.28877939921731	0.546449953386167	2.42638353439041	3.79583567796391	-1.36453953660126	2.79496573049516
	84	0.997420178022723	-0.431514119521684	1.06173054603604	-1.27701541057612	-4.81043974436179	2.80461322684978	1.59476762438349	-0.814558653651595	1.53526485716197	2.89448622758895	-4.46944943082105	1.77154431653941
	85	1.19103930316065	2.37898184400086	0.643281347627339	1.67443962251042	4.67094342022925	5.45759745753274	0.0447365287936044	-1.50110954126392	0.890758136680168	-1.19723518160941	-1.14141368906634	3.85691400069231
	86	-0.241411640327802	0.164215612448518	5.71046492302073	0.443095693321423	3.60333191413089	2.5883757225124	1.31670588724283	-0.567173330574321	2.96214109253618	1.89630680551027	-0.201025811218836	3.84765910389249
	87	0.750945432740189	4.31370542110298	-0.69600221657936	6.91732614646339	1.73014858329173	6.93247738425947	1.65159616720459	-0.453752962404114	0.88178995575722	3.02024890773349	-1.35608991289656	3.87815849498953
	88	1.06642499100416	1.24041685561881	2.13539764680751	0.107385102089593	2.30223769314826	4.11909899576087	-0.725787457072979	0.949664882052136	1.53897752455817	0.0605654905849876	1.5325621273831	1.91806435184245
	89	3.13456000733175	1.27124496976449	2.1927039272906	-4.94065162051892	2.49881341299136	-6.46972651957078	-0.69708027119262	0.469305280685149	1.670715271061	1.88498484800302	0.512233580160302	1.23955918423601
	90	3.28957346905147	0.906007825922435	0.245598565764095	-0.764575462387558	6.38618575008997	2.63424338466167	-1.24131433275126	0.28178337338613	0.1157593415003	0.449900683985878	-0.32196167836259	0.0926404159116725
	91	0.743360288518972	3.82092986667729	2.55390642121657	3.10309989524072	1.96244132609507	5.13554501307849	0.983075124577384	0.0443068628873259	0.0680764654907642	3.13178414786523	3.33589387387063	1.83103241086753
	92	2.55692658437187	1.73499559858255	1.10226605759158	4.29248863978745	3.64120469302468	2.46711702954815	0.681134662846061	0.738852642925094	0.120843344144916	3.51061922613673	1.81487764001075	0.0782435124491272
	93	0.515177839360761	-1.92170651465363	1.26932277329452	1.5089995073495	-2.15407539987836	2.02269359888052	-0.429547954210856	0.335976656102529	1.88115047650284	-0.585941373058561	0.10015358226976	3.28115376936955
	94	1.86900893841627	-3.80045228295119	0.0869439603112736	-0.542737777697291	1.73487726430529	4.01957149732741	-0.373776582574552	-1.84866182612643	0.160223172456653	2.26445202334485	-2.39221195558485	0.111136686724683
	95	2.29964895988143	3.19059902987502	3.88178397264717	2.91546167195345	1.82232614571833	6.27945704103542	1.55247972651417	1.83548006113938	2.63774612950672	3.70814158297417	3.8798674269105	2.50340417381289
	96	-1.47451189961014	1.68210730728755	2.99506396208063	0.59726810578419	-1.98080298191353	0.585926753581983	0.290961746593499	-1.29872384761123	1.87751928160083	2.71656038054227	-1.6755313637469	2.02198687293113
	97	2.89468530299234	0.739289163961134	1.98597884675268	1.64365257260672	6.44922206166522	1.20507623751902	-0.675481234958876	-1.01875515168411	1.82164788655725	0.551178061183946	2.77537774383077	1.85455345391631
	98	-1.84436902527823	1.34641237428381	6.14519189584272	1.86669499258707	1.12752390836961	3.08951610149225	2.0587714917976	0.0184763455246649	2.6668981996036	1.57978548391108	0.481294240681231	2.31929160742221
	99	2.57715612817586	1.61849795800426	3.56047197452104	-1.03324378980554	2.03378471948761	4.47319610569605	1.90172580140294	0.685611730600091	1.77208202571072	2.63514528816481	-0.684753875682798	2.34739276698505
	100	2.5169753121986	1.2183537445297	0.301207735168698	-1.73295962717337	-2.09943678790868	1.0672259152144	-4.03870407379079	0.747939630535114	1.46387062614085	-2.88805906973942	1.65743442205423	1.97996991827442
	101	3.8046582033396	0.692732431692208	0.141926266794956	0.19185562894449	1.38686271021776	-1.06894197965425	3.39169065884699	1.11080440378748	-0.847527640323378	2.27457190826123	-1.02913767112008	0.254910161155849
	102	0.00660913185728989	-3.93217755074476	6.45435023699531	-0.295868232925023	-5.76446997688102	1.30012563642007	0.546449953386167	-0.951941363839422	3.01591096383002	-1.36453953660126	-0.95914030877761	2.74098350556916
	103	-0.431514119521684	-0.64499076101146	4.30531504395793	-4.81043974436179	4.49175058782041	8.09165221856383	-0.814558653651595	0.435126448176715	0.622199771257283	-4.46944943082105	4.51321762744252	1.86978994254202
	104	2.37898184400086	1.91937858018999	6.55554702197034	4.67094342022925	3.76471512643538	3.97521291747701	-1.50110954126392	0.0240297419397406	4.48306288012377	-1.14141368906634	-0.800830039008978	4.27306584809292
	105	0.164215612448518	2.09258421085487	5.78067912566695	3.60333191413089	3.53880524617405	2.97452711490975	-0.567173330574321	0.885152741011901	3.68833812663296	-0.201025811218836	2.81167961844994	3.32359838840183
	106	4.31370542110298	0.869866967074475	5.2006744811474	1.73014858329173	3.26801078845194	3.95768585001126	-0.453752962404114	-0.786167140068327	2.72566102536099	-1.35608991289656	1.75309123498502	3.33936288308077
	107	-1.86812717881291	-3.54953560057036	3.17881722733551	-0.215983808761708	-0.505020665214758	3.03836821256943	0.369398728813961	-0.483476648741801	3.07264988324503	-3.172457752813	0.242874569031262	3.84192795676288
	108	1.24041685561881	6.48565613444186	0.495731590007999	2.30223769314826	5.03943141491412	4.1314425458589	0.949664882052136	3.35206218462804	-0.184720869579306	1.5325621273831	6.61127719814713	1.80379950148103
	109	1.27124496976449	2.87720400054261	5.79015069751795	2.49881341299136	2.85093553639846	4.47016417404048	0.469305280685149	0.0775290486496134	2.49228283278977	0.512233580160302	2.46187123570016	3.10837330097847
	110	0.650701818510807	5.19964508696881	5.86651413675029	1.89904049677678	2.12140764996239	2.45109056286375	1.51432372172088	2.71348433499002	3.25091398299413	2.49532106025205	4.05824797645835	3.03543558774224
	111	0.906007825922435	-0.533108960776933	8.65261233739701	6.38618575008997	0.73756858254718	2.94639945175714	0.28178337338613	0.520733686664033	5.03741089212598	-0.32196167836259	1.39628294485255	5.47782533224432
	112	3.82092986667729	0.139759616590935	7.45579894064293	1.96244132609507	-3.17165649705013	7.268641887597	0.0443068628873259	0.0489905182630912	3.24783809074885	3.33589387387063	0.0840544204093956	3.76856350696862
	113	1.73499559858255	-8.55354601037202	9.03689287595197	3.64120469302468	-19.5747600358385	3.2069608598893	0.738852642925094	-2.96035932737732	4.25358714254964	1.81487764001075	-5.66770683869424	3.94160284360586
	114	-1.92170651465363	-11.0291839417918	5.26628805098215	-2.15407539987836	-7.02128238172531	3.16292266193489	0.335976656102529	-6.67449931946996	3.38979138803851	0.10015358226976	-4.22040870640479	3.82206396643128
	115	-1.02262389367746	2.54415292282371	12.2601728247597	1.6218953468325	0.727225050866212	7.1181751104546	1.21188400948144	1.9944687898324	6.24968417207457	1.37507138510788	2.75974795048053	6.26428812160533
	116	-1.95095167168138	6.99714157218173	10.7752783092993	-0.0348744199618055	4.79807874086992	6.95742805150243	1.01981731967156	2.74332939547096	5.3773408162645	1.18965400168511	2.85136233510911	4.38630327658744
	117	-3.80045228295119	0.600346003138505	6.74851853972896	1.73487726430529	-1.44860757072288	3.46974993877559	-1.84866182612643	2.08544375231316	2.31462549287147	-2.39221195558485	1.78345852801556	1.76695219616344
	118	3.19059902987502	2.59663858067451	5.73658951980897	1.82232614571833	-0.272996605009003	4.50060392262997	1.83548006113938	0.0765297268337731	1.90281363910511	3.8798674269105	1.49038948994337	2.15664195083909
	119	1.68210730728755	3.49916747710254	7.88525255477226	-1.98080298191353	-1.65104343232623	-0.781633016362799	-1.29872384761123	2.25293362940494	3.76007147419032	-1.6755313637469	1.67280058678089	2.4998736190962
	120	0.739289163961134	1.30049261905877	4.35007822268922	6.44922206166522	7.39453381554494	-2.84615484145631	-1.01875515168411	0.940945882360854	2.45021678587931	2.77537774383077	0.601761765501551	1.75374470229237
	121	1.34641237428381	5.23463092398049	15.9405653451346	1.12752390836961	1.90045608805456	-1.31599623023458	0.0184763455246649	2.13350693118231	7.66626990565485	0.481294240681231	2.04450272166542	6.28677432100664
	122	1.61849795800426	0.249126821009291	9.92086217577943	2.03378471948761	2.25105989302122	-0.868441395445782	0.685611730600091	-2.01425741168021	3.67674046903702	-0.684753875682798	-0.417926682806415	2.67440817448364
	123	1.2183537445297	4.49166423185661	18.1532741688502	-2.09943678790868	0.510007608165385	5.74672147949715	0.747939630535114	1.78293792084593	6.56999200237571	1.65743442205423	2.02123470956506	6.11431214382263
	124	0.692732431692208	3.80696854874282	7.17347400918402	1.38686271021776	3.81490169211831	1.34098810844255	1.11080440378748	0.472151503044659	4.90999324550178	-1.02913767112008	1.66207707929573	1.09712851370281
	125	-3.93217755074476	4.99498847719025	13.7186577609822	-5.76446997688102	0.999414658287414	5.37319880121732	-0.951941363839422	1.81092320683159	5.51087858321807	-0.95914030877761	3.22111453331344	4.84103479719533
	126	-0.64499076101146	-1.60956446248249	9.73140540313724	4.49175058782041	-2.51270699368729	2.51253848622699	0.435126448176715	1.17938251880455	3.25098256942716	4.51321762744252	0.269351932276862	2.0626850844256
	127	1.91937858018999	1.70285256263756	4.82139014431076	3.76471512643538	1.39745936883911	4.35510441979641	0.0240297419397406	-0.794037418633836	1.9428404022381	-0.800830039008978	-0.78497803841324	0.763529213699496
	128	2.09258421085487	-2.51861614455135	9.86296757356626	3.53880524617405	2.94723781649167	6.15074574432891	0.885152741011901	1.13705710933329	6.16557978823435	2.81167961844994	2.07048972940818	6.31045110285009
	129	0.869866967074475	9.75219097941269	3.14106893521779	3.26801078845194	8.53800813127049	1.96338706575009	-0.786167140068327	2.38534121844674	3.54526457673787	1.75309123498502	3.58786683156049	3.64692885444277
	130	-3.54953560057036	0.24307681370872	8.13433359385473	-0.505020665214758	0.218225578275819	1.43988883393913	-0.483476648741801	0.276030687618926	3.32579512558961	0.242874569031262	0.189720545306956	2.91855214223675
	131	6.48565613444186	4.42608210062798	6.49111243394349	5.03943141491412	1.58122774440361	3.66426000377724	3.35206218462804	1.85876055615436	3.60701661913843	6.61127719814713	2.91715519104615	3.21165307264127
	132	2.87720400054261	4.14642939278931	1.57561716042532	2.85093553639846	0.925070147700756	-3.24872224921594	0.0775290486496134	1.29717854998205	2.58008823390795	2.46187123570016	1.54840037146111	2.31441402028504
	133	5.19964508696881	-3.44468118667772	1.94713986224255	2.12140764996239	0.480929355351228	0.170906829359817	2.71348433499002	0.148991923218268	1.0257535549451	4.05824797645835	-1.6620530948692	0.760610798584446
	134	-0.533108960776933	1.34958921784537	7.44534973100639	0.73756858254718	2.55907801000946	4.17706779920472	0.520733686664033	2.23250311902537	1.93873917204545	1.39628294485255	2.24606338791768	0.845836237593184
	135	-0.6118359048921	1.60866578355848	2.60140415070286	2.59839311538517	-0.226843892191434	0.756752491296821	-0.685344266961215	1.27295560497259	0.821270842857296	0.28266222992402	-0.33835157444412	-1.40628194200702
	136	0.139759616590935	2.16814347912367	-1.64830220686493	-3.17165649705013	2.83412844062655	2.34382121325401	0.0489905182630912	-0.827742733200615	2.00112921510935	0.0840544204093956	-0.571573356795281	2.11694561109169
	137	-2.41631720017214	3.11058149264117	-0.932875421567409	-2.31799711201227	0.904512043167655	-1.91449981330643	-0.559017028786784	2.46944928533097	1.02758219229537	3.00178334507651	2.68565265384346	1.30414608840368
	138	1.13628705028802	-1.02160910571485	7.69991312477735	1.67418795568455	-1.84293640375066	3.22406526802536	-0.72657094215446	0.982116122042768	3.75248453203703	1.67881326310723	0.778402073204361	2.34495989498927
	139	-8.55354601037202	1.87704335194863	4.87423802796672	-19.5747600358385	-0.717248390415787	2.85386761510483	-2.96035932737732	1.0250760029099	0.595601047654462	-5.66770683869424	0.51051617481383	-0.96613178065079
	140	-11.0291839417918	-4.44502716963679	6.22664416136963	-7.02128238172531	-4.03617217549125	6.32163128839621	-6.67449931946996	-0.594596441100934	3.18364375431548	-4.22040870640479	-1.95460899953126	4.80254892324296
	141	2.54415292282371	-1.15819057753138	6.90755537188305	0.727225050866212	-0.232854158294339	4.49387071484431	1.9944687898324	0.440691297140931	3.09537460790129	2.75974795048053	0.658723032738489	3.87040656059249
	142	6.99714157218173	0.799085641369215	NaN	4.79807874086992	-0.114828668817996	NaN	2.74332939547096	0.972429118041447	NaN	2.85136233510911	2.51275608487216	NaN
	143	0.600346003138505	-0.582467534066655	NaN	-1.44860757072288	-1.71305599672099	NaN	2.08544375231316	2.28589751170128	NaN	1.78345852801556	1.65880650531251	NaN
	144	2.59663858067451	-2.61800511058959	NaN	-0.272996605009003	-1.53049872436232	NaN	0.0765297268337731	0.404873104020752	NaN	1.49038948994337	0.246339461555172	NaN
	145	3.49916747710254	-0.298484038171154	NaN	-1.65104343232623	0.0869790662808299	NaN	2.25293362940494	1.83651746892636	NaN	1.67280058678089	2.23932735843232	NaN
	146	1.30049261905877	-2.82080245516108	NaN	7.39453381554494	0.034172294110489	NaN	0.940945882360854	0.0727349922369296	NaN	0.601761765501551	1.3305349591439	NaN
	147	1.8851668092753	-2.84912470161912	NaN	2.63908659316258	1.94600027070468	NaN	2.14846633985889	-1.45570955083725	NaN	1.39447166517615	1.41530382601447	NaN
	148	5.23463092398049	-3.95083181755888	NaN	1.90045608805456	-3.41546476322381	NaN	2.13350693118231	0.451326597279405	NaN	2.04450272166542	-0.276359990890579	NaN
	149	0.249126821009291	1.99022045858974	NaN	2.25105989302122	4.18912324624381	NaN	-2.01425741168021	-0.0702393030535538	NaN	-0.417926682806415	-0.841795357351686	NaN
	150	4.49166423185661	-7.07157928528246	NaN	0.510007608165385	5.92522294120943	NaN	1.78293792084593	-2.60642363124457	NaN	2.02123470956506	-0.974794514410198	NaN
	151	3.80696854874282	-1.95599289598518	NaN	3.81490169211831	-0.522651887938062	NaN	0.472151503044659	0.259473834243682	NaN	1.66207707929573	0.158418189201423	NaN
	152	4.99498847719025	-1.0238519387966	NaN	0.999414658287414	-2.44083959156641	NaN	1.81092320683159	1.46959165593968	NaN	3.22111453331344	1.95407991064337	NaN
	153	-1.60956446248249	-1.05640584199095	NaN	-2.51270699368729	-0.893441622181704	NaN	1.17938251880455	0.0560558015489161	NaN	0.269351932276862	0.749501999515715	NaN
	154	1.70285256263756	-2.70404893064534	NaN	1.39745936883911	0.233663422103429	NaN	-0.794037418633836	1.14201173918188	NaN	-0.78497803841324	1.09014000417179	NaN
	155	-2.51861614455135	-5.48385449794295	NaN	2.94723781649167	-0.656901638891079	NaN	1.13705710933329	-0.708769733408056	NaN	2.07048972940818	-1.78764070838297	NaN
	156	-3.62953171445155	8.66222716525129	NaN	3.2514492669521	7.27825240364806	NaN	-2.85121858070781	3.4398029652166	NaN	-0.934983842540908	3.49827036971213	NaN
	157	9.9523622094394	4.025134089653	NaN	3.99543047996663	1.46420285602349	NaN	3.54985151272112	1.73078954660298	NaN	4.49254668138858	2.04935541120969	NaN
	158	9.75219097941269	0.0553558483841914	NaN	8.53800813127049	0.802272544312801	NaN	2.38534121844674	1.20339206206594	NaN	3.58786683156049	2.76206213384199	NaN
	159	0.24307681370872	2.99856345275052	NaN	0.218225578275819	5.59655121820718	NaN	0.276030687618926	0.337919401761859	NaN	0.189720545306956	1.03900951218818	NaN
	160	4.42608210062798	1.16214290182319	NaN	1.58122774440361	3.85143305647299	NaN	1.85876055615436	-0.742002955091097	NaN	2.91715519104615	0.488312245136215	NaN
	161	4.14642939278931	1.30401643321636	NaN	0.925070147700756	-0.78604243121632	NaN	1.29717854998205	-0.625905189473551	NaN	1.54840037146111	0.660548753059868	NaN
	162	-1.59010524182278	-1.44775942506156	NaN	-1.01749906481225	-3.43759434982853	NaN	0.0793175419914721	-0.0813554795820744	NaN	0.808062373381392	-1.06600674552053	NaN
	163	-3.44468118667772	5.46389022261113	NaN	0.480929355351228	8.37276240609229	NaN	0.148991923218268	2.25220436281243	NaN	-1.6620530948692	3.33062822788833	NaN
	164	1.34958921784537	-2.77598622099469	NaN	2.55907801000946	6.94230822519998	NaN	2.23250311902537	-0.115895340405795	NaN	2.24606338791768	3.81545696194071	NaN
	165	2.14821366628831	0.378102881442018	NaN	5.52872613922825	1.69246332362315	NaN	2.69859998996429	0.0628538756428337	NaN	2.29538193839621	1.47523586818118	NaN
	166	1.60866578355848	-0.15640060763869	NaN	-0.226843892191434	2.27643997651374	NaN	1.27295560497259	0.685093558185516	NaN	-0.33835157444412	0.869138594839344	NaN
	167	2.16814347912367	6.7315051496685	NaN	2.83412844062655	5.55113186643079	NaN	-0.827742733200615	1.59829447771973	NaN	-0.571573356795281	4.88115933697877	NaN
	168	3.11058149264117	0.524067915399357	NaN	0.904512043167655	1.09479891905545	NaN	2.46944928533097	-0.390385276356328	NaN	2.68565265384346	1.46425199338397	NaN
	169	-1.02160910571485	4.18711095927938	NaN	-1.84293640375066	8.39711574014853	NaN	0.982116122042768	-0.936309918975391	NaN	0.778402073204361	4.21391237933753	NaN
	170	1.87704335194863	3.02228385548067	NaN	-0.717248390415787	2.52584245003642	NaN	1.0250760029099	1.59393615473084	NaN	0.51051617481383	2.51365215957758	NaN
	171	-4.44502716963679	0.877616081098774	NaN	-4.03617217549125	-0.609755443581857	NaN	-0.594596441100934	0.704767038131052	NaN	-1.95460899953126	2.80366712497012	NaN
	172	-1.15819057753138	0.303143977207913	NaN	-0.232854158294339	0.255999733391541	NaN	0.440691297140931	-1.22390107788997	NaN	0.658723032738489	0.255317250730188	NaN
	173	0.799085641369215	4.46452094872007	NaN	-0.114828668817996	2.21626891360661	NaN	0.972429118041447	2.66413017953188	NaN	2.51275608487216	2.27037522961707	NaN
	174	-1.08541609825547	-2.05096509548157	NaN	-0.144334922574463	0.709437421975039	NaN	0.82007731926035	-3.75349923923029	NaN	1.08884774748037	-3.80154862506313	NaN
	175	-0.582467534066655	1.39816798610646	NaN	-1.71305599672099	-0.737111061621161	NaN	2.28589751170128	0.193426511922969	NaN	1.65880650531251	-1.69848585076448	NaN
	176	-2.61800511058959	4.13585391725117	NaN	-1.53049872436232	-0.668029399711441	NaN	0.404873104020752	0.766579349930034	NaN	0.246339461555172	-2.63013336178384	NaN
	177	-0.298484038171154	-1.77270197142082	NaN	0.0869790662808299	2.81858780303929	NaN	1.83651746892636	-0.994567297367065	NaN	2.23932735843232	1.90732516698505	NaN
	178	-2.82080245516108	1.63677790559649	NaN	0.034172294110489	0.999182623367531	NaN	0.0727349922369296	-0.786686845680528	NaN	1.3305349591439	-1.66629216674501	NaN
	179	-2.84912470161912	3.34537799214231	NaN	1.94600027070468	4.96086836702739	NaN	-1.45570955083725	1.31434831010522	NaN	1.41530382601447	1.64516562971449	NaN
	180	-2.94352633719322	3.78713508891382	NaN	6.51160753440255	1.53546147336022	NaN	-0.355910457514789	1.3171151669973	NaN	-2.60742019636362	1.51627859521571	NaN
	181	1.11109297133405	5.02207614171585	NaN	-0.326604888367918	6.5564186882389	NaN	2.65432523241338	-0.582382627089085	NaN	3.03808932053583	2.98411098341421	NaN
	182	-5.95234882220284	11.0935815670244	NaN	3.18415111577243	13.5702472438519	NaN	-2.97367279620921	5.23379914889989	NaN	0.163446896661642	4.72729901339585	NaN
	183	-3.95083181755888	1.73872887444936	NaN	-3.41546476322381	-5.10321722923768	NaN	0.451326597279405	2.7386756653704	NaN	-0.276359990890579	2.63652185532987	NaN
	184	0.773732056256039	-0.754662514149631	NaN	3.66926298968868	-0.559505439574989	NaN	0.284655267766125	-0.881142621500018	NaN	0.527290840700607	-1.85107597684688	NaN
	185	1.99022045858974	2.20028185019246	NaN	4.18912324624381	-0.399381139531089	NaN	-0.0702393030535538	0.409397404205087	NaN	-0.841795357351686	0.00334070305803526	NaN
	186	-7.07157928528246	-6.90537551081261	NaN	5.92522294120943	-10.8822051761488	NaN	-2.60642363124457	-1.61532131911411	NaN	-0.974794514410198	-3.3178606296916	NaN
	187	-1.95599289598518	-0.992273629448242	NaN	-0.522651887938062	-2.43099060502433	NaN	0.259473834243682	0.82900184322842	NaN	0.158418189201423	1.6642682198121	NaN
	188	-1.0238519387966	3.73142314712792	NaN	-2.44083959156641	-5.83578191169478	NaN	1.46959165593968	2.13247040712258	NaN	1.95407991064337	0.459579008629736	NaN
	189	-1.05640584199095	-3.38491344931272	NaN	-0.893441622181704	-6.16276462357391	NaN	0.0560558015489161	-1.57618668928206	NaN	0.749501999515715	0.107738423346725	NaN
	190	-2.70404893064534	-10.7662150207578	NaN	0.233663422103429	-8.52112772245691	NaN	1.14201173918188	-3.19163983020324	NaN	1.09014000417179	-2.07207610955251	NaN
	191	4.11245229920505	1.9352867219514	NaN	-9.5177043490016	1.71055119377755	NaN	2.84138639205583	1.48099016830121	NaN	2.99086720570189	2.25268605007741	NaN
	192	-5.48385449794295	2.12237395227381	NaN	-0.656901638891079	9.02696879885541	NaN	-0.708769733408056	0.812793570595585	NaN	-1.78764070838297	2.29905083160145	NaN
	193	8.66222716525129	-0.564022972748142	NaN	7.27825240364806	-0.573625664549835	NaN	3.4398029652166	-0.182773147106675	NaN	3.49827036971213	0.922528904615171	NaN
	194	4.025134089653	3.27769516941969	NaN	1.46420285602349	1.90416445355633	NaN	1.73078954660298	-1.31680594025213	NaN	2.04935541120969	0.069235969274195	NaN
	195	0.0553558483841914	0.828376194744603	NaN	0.802272544312801	1.5317711127785	NaN	1.20339206206594	0.311042140828238	NaN	2.76206213384199	0.415364048665546	NaN
	196	8.50131394745863	5.91514560988806	NaN	-1.54930416111333	6.49792703242798	NaN	3.77509811830294	1.46376179462909	NaN	2.3679988634731	0.413055099194228	NaN
	197	2.99856345275052	2.9405813362497	NaN	5.59655121820718	6.58037766363022	NaN	0.337919401761859	0.926406618742252	NaN	1.03900951218818	1.27393651653105	NaN
	198	-3.50615412207666	6.87037557658592	NaN	5.53834213928482	7.43715588189093	NaN	-1.0753678986723	2.60185466445615	NaN	0.988198792685148	2.96141219415164	NaN
	199	-1.32153168877752	-4.5452543807413	NaN	4.02754534014859	2.08146887110362	NaN	-2.13695119974863	-0.755860859318386	NaN	1.14916149699482	-0.202996968158817	NaN
	200	1.16214290182319	-11.2754121515793	NaN	3.85143305647299	-10.155165640652	NaN	-0.742002955091097	-5.2083527866705	NaN	0.488312245136215	-3.47210129462499	NaN
	201	1.30401643321636	10.7654436650051	NaN	-0.78604243121632	3.63330697944838	NaN	-0.625905189473551	5.14320021570375	NaN	0.660548753059868	4.36014379357859	NaN
	202	-1.44775942506156	1.33468330890606	NaN	-3.43759434982853	1.84578702473307	NaN	-0.0813554795820744	1.44973188098155	NaN	-1.06600674552053	0.86614615962444	NaN
	203	5.46389022261113	0.129017413078791	NaN	8.37276240609229	4.62575568044327	NaN	2.25220436281243	0.143837851253891	NaN	3.33062822788833	0.0826461732479594	NaN
	204	-2.77598622099469	-2.6254498792129	NaN	6.94230822519998	-0.644536737032693	NaN	-0.115895340405795	0.522926301765746	NaN	3.81545696194071	0.902767455921784	NaN
	205	0.378102881442018	-0.0978574314501484	NaN	1.69246332362315	-7.19157020030804	NaN	0.0628538756428337	2.07796925372217	NaN	1.47523586818118	1.67092479244269	NaN
	206	-5.79059668132205	-5.93121645620894	NaN	10.4195426775276	7.51453491367592	NaN	-1.90178270093432	-0.276066474416919	NaN	0.902656543096693	0.124054867518341	NaN
	207	-0.15640060763869	3.20365558772767	NaN	2.27643997651374	5.66962859692721	NaN	0.685093558185516	1.63750640162255	NaN	0.869138594839344	1.92465121194068	NaN
	208	6.7315051496685	2.08256918375625	NaN	5.55113186643079	3.37905128498605	NaN	1.59829447771973	1.53442455204597	NaN	4.88115933697877	2.34619651740004	NaN
	209	0.524067915399357	-1.02153489231885	NaN	1.09479891905545	3.5842734376877	NaN	-0.390385276356328	-1.11815829334642	NaN	1.46425199338397	-0.842754506061846	NaN
	210	4.18711095927938	4.0661113867826	NaN	8.39711574014853	3.5955668520368	NaN	-0.936309918975391	-0.388468591022549	NaN	4.21391237933753	1.17969258665883	NaN
	211	3.02228385548067	-4.61611021186582	NaN	2.52584245003642	-1.96759771164853	NaN	1.59393615473084	-0.561628624627085	NaN	2.51365215957758	0.133587991902696	NaN
	212	-0.895404416796443	-3.0570261293324	NaN	0.34587678921376	-3.82477663500719	NaN	-1.41307564942205	-2.30197220448706	NaN	2.23750190157662	1.83691968483638	NaN
	213	0.877616081098774	4.64476110868714	NaN	-0.609755443581857	4.06442083201961	NaN	0.704767038131052	0.901538248787064	NaN	2.80366712497012	1.12248176494448	NaN
	214	0.303143977207913	10.1523407196776	NaN	0.255999733391541	2.98659757682724	NaN	-1.22390107788997	3.5623646591814	NaN	0.255317250730188	3.68281962476943	NaN
	215	4.46452094872007	-12.8041182724215	NaN	2.21626891360661	-6.02334298511989	NaN	2.66413017953188	-3.56709174123799	NaN	2.27037522961707	-4.11103899325468	NaN
	216	-2.05096509548157	9.03688101356847	NaN	0.709437421975039	8.53603882190802	NaN	-3.75349923923029	1.54856410908798	NaN	-3.80154862506313	0.725330553012437	NaN
	217	1.39816798610646	-1.41113419335823	NaN	-0.737111061621161	-0.0275454889297225	NaN	0.193426511922969	0.937849423672289	NaN	-1.69848585076448	-0.283079072087801	NaN
	218	4.13585391725117	3.83725140961565	NaN	-0.668029399711441	-13.0551217335717	NaN	0.766579349930034	2.10029657276579	NaN	-2.63013336178384	5.09195963652475	NaN
	219	4.25186403489919	-3.15061961391017	NaN	-7.34143115268019	10.7993344531507	NaN	-0.97088690625033	-1.79122167980477	NaN	-1.68180907275555	-0.930370475161396	NaN
	220	8.09671693158691	0.333686104326084	NaN	-0.206412749448783	4.65409295127474	NaN	5.55995514284759	-0.0114255951693809	NaN	4.81198376804597	-0.665813355880302	NaN
	221	-1.77270197142082	-0.509717464056295	NaN	2.81858780303929	-1.33817025663915	NaN	-0.994567297367065	-2.8049799905645	NaN	1.90732516698505	-0.743270890464181	NaN
	222	14.0537668573172	5.7365390612436	NaN	-17.6574265675179	4.31114863061522	NaN	5.41608167756896	-0.682304998978315	NaN	3.99347533598879	-0.829182658397174	NaN
	223	1.63677790559649	-1.68754907637444	NaN	0.999182623367531	3.48868883029031	NaN	-0.786686845680528	-1.82319223090358	NaN	-1.66629216674501	-1.93839728807506	NaN
	224	3.34537799214231	-1.84122598048124	NaN	4.96086836702739	0.684696715682998	NaN	1.31434831010522	-1.49682465390184	NaN	1.64516562971449	-0.372220695176449	NaN
	225	3.78713508891382	-0.26887476890958	NaN	1.53546147336022	-14.9629433520362	NaN	1.3171151669973	-4.29851882278779	NaN	1.51627859521571	-4.90927215825577	NaN
	226	5.02207614171585	4.34101098915066	NaN	6.5564186882389	4.2619294718901	NaN	-0.582382627089085	1.30961540290159	NaN	2.98411098341421	1.70413622444471	NaN
	227	11.0935815670244	-2.20155271934776	NaN	13.5702472438519	7.05121127735912	NaN	5.23379914889989	-2.79529740219608	NaN	4.72729901339585	-1.67196728322375	NaN
	228	1.73872887444936	-2.95261738875123	NaN	-5.10321722923768	-9.09844400554607	NaN	2.7386756653704	0.0510056589196142	NaN	2.63652185532987	-0.268420472004368	NaN
	229	-0.989800013175664	6.11217449863245	NaN	1.05149612855165	3.70418958421533	NaN	-6.10021568444671	0.257955974393424	NaN	-2.40657785437651	-0.912612924785196	NaN
	230	-0.754662514149631	12.9390593443529	NaN	-0.559505439574989	7.6010921622928	NaN	-0.881142621500018	4.20034738164776	NaN	-1.85107597684688	2.99916480355749	NaN
	231	2.20028185019246	5.99108225039541	NaN	-0.399381139531089	-6.28856941642413	NaN	0.409397404205087	-1.08164630618863	NaN	0.00334070305803526	-7.07270797000901	NaN
	232	-6.90537551081261	0.0821651467171675	NaN	-10.8822051761488	3.8969312606333	NaN	-1.61532131911411	-0.408734753237334	NaN	-3.3178606296916	-0.791497154028744	NaN
	233	-0.992273629448242	1.78889142684742	NaN	-2.43099060502433	6.59147697433904	NaN	0.82900184322842	0.247396122425856	NaN	1.6642682198121	3.71963297607633	NaN
	234	-1.38928262312333	-3.18377030186356	NaN	-12.0607577918582	0.886331730793315	NaN	0.370215681844338	0.181616534057001	NaN	3.07168299854893	-0.234086881571849	NaN
	235	3.73142314712792	-9.77663490720862	NaN	-5.83578191169478	-9.44324771768772	NaN	2.13247040712258	-2.47387499302026	NaN	0.459579008629736	-0.260172740856087	NaN
	236	-6.70495530317108	0.620368747050774	NaN	-17.9428118589782	-3.41734256700336	NaN	-4.08760790455382	0.0563369275229346	NaN	-5.79185642598997	0.0480754500131003	NaN
	237	-3.38491344931272	0.231540049437622	NaN	-6.16276462357391	-2.27908101193243	NaN	-1.57618668928206	1.35448481288	NaN	0.107738423346725	1.96997723515837	NaN
	238	-10.7662150207578	-0.522803136950469	NaN	-8.52112772245691	-15.380694950582	NaN	-3.19163983020324	-2.53981714896296	NaN	-2.07207610955251	-6.09426234429845	NaN
	239	1.9352867219514	1.60380586932463	NaN	1.71055119377755	0.123158039019657	NaN	1.48099016830121	2.11569199395766	NaN	2.25268605007741	1.3324283448578	NaN
	240	2.12237395227381	5.88243483051172	NaN	9.02696879885541	1.18526659852385	NaN	0.812793570595585	4.19346720357547	NaN	2.29905083160145	3.95793289134507	NaN
	241	1.1612184886413	2.6482163929919	NaN	-9.8922010791359	4.18614778865415	NaN	0.288355437034614	-0.189260703065953	NaN	1.03640526408083	0.26167611516499	NaN
	242	-0.564022972748142	6.94951662795898	NaN	-0.573625664549835	2.9580321504314	NaN	-0.182773147106675	2.98811692270782	NaN	0.922528904615171	2.58011612664243	NaN
	243	3.27769516941969	-0.687384053456911	NaN	1.90416445355633	-0.117120356626762	NaN	-1.31680594025213	3.10121276526595	NaN	0.069235969274195	3.46167298391435	NaN
	244	0.828376194744603	3.89867694756911	NaN	1.5317711127785	4.10458123098773	NaN	0.311042140828238	-0.067611058426826	NaN	0.415364048665546	1.44093217009177	NaN
	245	5.91514560988806	6.53619344874756	NaN	6.49792703242798	5.68997931670952	NaN	1.46376179462909	1.6047994614211	NaN	0.413055099194228	2.04801994084555	NaN
	246	-1.71306035826809	2.13819121496507	NaN	-2.56219817469701	2.83249566742763	NaN	-1.20315032697368	1.08262170491062	NaN	-1.00662655183757	0.19557762122739	NaN
	247	2.9405813362497	0.476393861110637	NaN	6.58037766363022	-4.33577101043084	NaN	0.926406618742252	-0.559058430749751	NaN	1.27393651653105	-2.38826441602691	NaN
	248	6.40355858796311	5.6095464242839	NaN	1.97357548981531	-0.955271529540893	NaN	0.0227587979308594	-4.55204798613988	NaN	-1.94046830024484	-3.36547148976105	NaN
	249	6.87037557658592	-3.04739992247648	NaN	7.43715588189093	-12.7182982349143	NaN	2.60185466445615	-0.285398015041911	NaN	2.96141219415164	-15.4454737358921	NaN
	250	1.90070159022404	4.59769836160737	NaN	3.99335054753647	1.13728648812517	NaN	0.85386002275169	3.46571995942101	NaN	1.98005480189992	3.36241902546593	NaN
	251	-4.5452543807413	2.05409356147402	NaN	2.08146887110362	3.67175811663739	NaN	-0.755860859318386	0.799166336136272	NaN	-0.202996968158817	3.33425576560866	NaN
	252	-11.2754121515793	-0.502305451447748	NaN	-10.155165640652	4.28863767959001	NaN	-5.2083527866705	0.113442811216716	NaN	-3.47210129462499	1.62119678803773	NaN
	253	10.7654436650051	-0.00233095681484523	NaN	3.63330697944838	-1.21716118580433	NaN	5.14320021570375	0.778298967253079	NaN	4.36014379357859	1.45973808383521	NaN
	254	1.33468330890606	2.06378423854604	NaN	1.84578702473307	1.36901588886545	NaN	1.44973188098155	1.08916085223285	NaN	0.86614615962444	1.21455736237105	NaN
	255	0.129017413078791	1.79901160280618	NaN	4.62575568044327	3.92482435699866	NaN	0.143837851253891	0.44226596420731	NaN	0.0826461732479594	1.12819935228121	NaN
	256	-2.6254498792129	-0.1718061019166	NaN	-0.644536737032693	0.388753304465256	NaN	0.522926301765746	1.05199424592165	NaN	0.902767455921784	2.39555558514958	NaN
	257	-0.0978574314501484	-2.79624061659324	NaN	-7.19157020030804	-3.45113471145487	NaN	2.07796925372217	0.676836581064743	NaN	1.67092479244269	1.01674002682381	NaN
	258	-5.93121645620894	7.14108222855276	NaN	7.51453491367592	6.12740492126105	NaN	-0.276066474416919	1.896072169534	NaN	0.124054867518341	2.64012788952449	NaN
	259	3.20365558772767	2.54747750562233	NaN	5.66962859692721	7.18740614899929	NaN	1.63750640162255	0.119009517538119	NaN	1.92465121194068	0.363468416074183	NaN
	260	-1.83127657815026	-1.34975663062449	NaN	1.57027360778121	1.03727829639728	NaN	2.44455110672837	-1.62012309412636	NaN	2.91760194043423	-2.26211961813924	NaN
	261	2.08256918375625	-0.539070483706843	NaN	3.37905128498605	11.8768643536949	NaN	1.53442455204597	0.906960426586055	NaN	2.34619651740004	1.68594497265741	NaN
	262	-1.02153489231885	-7.87320764259848	NaN	3.5842734376877	-0.367020538414139	NaN	-1.11815829334642	-2.0737665963611	NaN	-0.842754506061846	-5.29836241733707	NaN
	263	4.0661113867826	-3.81801964832893	NaN	3.5955668520368	2.06096449333701	NaN	-0.388468591022549	-1.68181977886373	NaN	1.17969258665883	-2.48663174570746	NaN
	264	-4.61611021186582	-1.52304683340565	NaN	-1.96759771164853	0.193557368737227	NaN	-0.561628624627085	0.0446076578356171	NaN	0.133587991902696	-0.221414580395472	NaN
	265	-3.0570261293324	-1.18228262002856	NaN	-3.82477663500719	-3.59832909642294	NaN	-2.30197220448706	-2.07220735288973	NaN	1.83691968483638	-3.21318910247507	NaN
	266	4.64476110868714	-1.78634343955125	NaN	4.06442083201961	-3.23900252604709	NaN	0.901538248787064	2.5650781791816	NaN	1.12248176494448	2.04270045664713	NaN
	267	10.1523407196776	-2.25208622611723	NaN	2.98659757682724	-6.16641502491332	NaN	3.5623646591814	-2.77936406866403	NaN	3.68281962476943	-3.2087212187271	NaN
	268	-12.8041182724215	2.37956895482494	NaN	-6.02334298511989	-2.68529606182054	NaN	-3.56709174123799	3.40683662587888	NaN	-4.11103899325468	1.6088808634905	NaN
	269	9.03688101356847	3.06245675922958	NaN	8.53603882190802	4.12394973409966	NaN	1.54856410908798	-0.602166601181234	NaN	0.725330553012437	-0.393519786967624	NaN
	270	-1.41113419335823	0.115449575553675	NaN	-0.0275454889297225	-2.52690497919864	NaN	0.937849423672289	1.56958793112164	NaN	-0.283079072087801	2.1205907030671	NaN
	271	3.83725140961565	0.187900219052509	NaN	-13.0551217335717	1.2930714536262	NaN	2.10029657276579	0.0789875125023626	NaN	5.09195963652475	0.061622643275965	NaN
	272	-3.15061961391017	-2.02959285901568	NaN	10.7993344531507	2.02575832763995	NaN	-1.79122167980477	-2.09567591797527	NaN	-0.930370475161396	-3.73175877299087	NaN
	273	0.333686104326084	-8.44496500509682	NaN	4.65409295127474	-15.5144482275854	NaN	-0.0114255951693809	-4.56745528655545	NaN	-0.665813355880302	-2.40454513750795	NaN
	274	-0.509717464056295	-2.89270865138488	NaN	-1.33817025663915	-6.11678936982263	NaN	-2.8049799905645	-2.0261858932638	NaN	-0.743270890464181	-3.76642176258864	NaN
	275	5.7365390612436	-4.14606052868857	NaN	4.31114863061522	-0.832152592353804	NaN	-0.682304998978315	0.0280257569223528	NaN	-0.829182658397174	0.447479690588267	NaN
	276	-1.68754907637444	4.09958762447965	NaN	3.48868883029031	2.18011401208614	NaN	-1.82319223090358	1.71872680832569	NaN	-1.93839728807506	1.64937225060827	NaN
	277	6.47314043225761	0.305572918174529	NaN	5.49868393674935	-0.503646801923286	NaN	1.35685937609374	0.989996438409443	NaN	2.26596073969735	1.36601633067724	NaN
	278	-1.84122598048124	-5.6308809222181	NaN	0.684696715682998	-9.19780864992784	NaN	-1.49682465390184	-2.17906211503182	NaN	-0.372220695176449	-0.609623803125844	NaN
	279	-0.26887476890958	5.79211973223775	NaN	-14.9629433520362	1.07658292485117	NaN	-4.29851882278779	3.23484161016005	NaN	-4.90927215825577	4.05682266535657	NaN
	280	4.34101098915066	0.375623963245674	NaN	4.2619294718901	9.56312723384671	NaN	1.30961540290159	-0.864142022240763	NaN	1.70413622444471	1.97628121769546	NaN
	281	-2.20155271934776	-0.937046426878041	NaN	7.05121127735912	0.943475368167433	NaN	-2.79529740219608	1.31217915636991	NaN	-1.67196728322375	0.422666783350932	NaN
	282	4.9329027601958	2.26369167004097	NaN	-3.06304920812597	3.05559027517577	NaN	2.27946319478022	0.0596108855757111	NaN	2.41961411568287	0.049294335763031	NaN
	283	-2.95261738875123	0.271130331118081	NaN	-9.09844400554607	-2.07506431758449	NaN	0.0510056589196142	0.103917712193002	NaN	-0.268420472004368	0.0710840433504846	NaN
	284	6.11217449863245	-2.49384187060598	NaN	3.70418958421533	-1.98859009588208	NaN	0.257955974393424	-2.08131129126755	NaN	-0.912612924785196	-1.67403118798684	NaN
	285	9.99629037243674	3.06394455465318	NaN	5.50661180234697	0.820641932277446	NaN	2.32858677331826	1.30781844835766	NaN	1.17691015683136	1.42840885717886	NaN
	286	12.9390593443529	1.87706527433067	NaN	7.6010921622928	1.15455766215573	NaN	4.20034738164776	1.36650884387512	NaN	2.99916480355749	1.90896060316597	NaN
	287	5.88546487891256	3.67159241074502	NaN	5.75162290198707	2.7037770149421	NaN	1.56537180473798	0.0735497349979962	NaN	2.32759821718351	-0.937030056263341	NaN
	288	5.99108225039541	-3.28588305170614	NaN	-6.28856941642413	9.81453673048592	NaN	-1.08164630618863	-2.99138724298391	NaN	-7.07270797000901	-5.02045682627213	NaN
	289	0.0821651467171675	13.7380357639944	NaN	3.8969312606333	2.9050185563853	NaN	-0.408734753237334	5.81153686423874	NaN	-0.791497154028744	5.36622120968593	NaN
	290	1.78889142684742	11.2885985117892	NaN	6.59147697433904	10.7842801376302	NaN	0.247396122425856	6.93932489736631	NaN	3.71963297607633	5.52799178686921	NaN
	291	-3.18377030186356	5.56641497703866	NaN	0.886331730793315	5.65178799761243	NaN	0.181616534057001	1.89374877776894	NaN	-0.234086881571849	1.95357394845099	NaN
	292	-9.77663490720862	4.92506116527723	NaN	-9.44324771768772	1.05480267471396	NaN	-2.47387499302026	0.0859145157734571	NaN	-0.260172740856087	2.41857255400898	NaN
	293	4.3862763136509	12.0280179050913	NaN	7.33043398498384	3.84357604220797	NaN	1.60016498630747	4.6946562541699	NaN	2.755852756037	4.13793307393755	NaN
	294	0.620368747050774	-0.429947963775617	NaN	-3.41734256700336	4.48245940503312	NaN	0.0563369275229346	0.0709660415903868	NaN	0.0480754500131003	-0.610853094813702	NaN
	295	0.231540049437622	11.6203932262137	NaN	-2.27908101193243	-0.0110767276916344	NaN	1.35448481288	4.52439723036097	NaN	1.96997723515837	6.88258449311008	NaN
	296	-0.522803136950469	-2.92644122134699	NaN	-15.380694950582	13.8544996782862	NaN	-2.53981714896296	-3.77017173078636	NaN	-6.09426234429845	-0.986749953769158	NaN
	297	1.60380586932463	6.76997558687562	NaN	0.123158039019657	7.14832273855917	NaN	2.11569199395766	3.40333565315133	NaN	1.3324283448578	2.69630605405317	NaN
	298	5.88243483051172	7.03210651037609	NaN	1.18526659852385	-8.35783987855207	NaN	4.19346720357547	2.09962031501289	NaN	3.95793289134507	1.58366387159664	NaN
	299	2.6482163929919	7.57443732500848	NaN	4.18614778865415	-11.8962910414376	NaN	-0.189260703065953	3.39417099992814	NaN	0.26167611516499	4.25791623403367	NaN
	300	6.94951662795898	9.49037047625346	NaN	2.9580321504314	5.38938994727401	NaN	2.98811692270782	3.46309731945829	NaN	2.58011612664243	2.29797911257403	NaN
	301	3.25264256329741	3.86935189944009	NaN	1.70370624530818	6.55731490451271	NaN	-1.23399402737876	1.41921627864244	NaN	-1.85818833469465	1.38035241924822	NaN
	302	-0.687384053456911	0.242654136763379	NaN	-0.117120356626762	12.3945884413149	NaN	3.10121276526595	0.67075796329965	NaN	3.46167298391435	-0.503456087601257	NaN
	303	-0.258214840699731	10.6200442242756	NaN	-0.117136362806665	-3.53936298263295	NaN	0.110757830309379	3.38788482839845	NaN	0.115580477006744	1.53853010758362	NaN
	304	3.89867694756911	6.57704006848619	NaN	4.10458123098773	1.0950100529942	NaN	-0.067611058426826	2.20430049826268	NaN	1.44093217009177	-0.172450441915757	NaN
	305	6.53619344874756	0.735918043515257	NaN	5.68997931670952	-0.283143692112093	NaN	1.6047994614211	2.29523776263444	NaN	2.04801994084555	1.84548810444411	NaN
	306	2.13819121496507	5.17152931861974	NaN	2.83249566742763	-4.70899989473707	NaN	1.08262170491062	3.47681500514898	NaN	0.19557762122739	3.84392330049227	NaN
	307	0.476393861110637	12.3040778093258	NaN	-4.33577101043084	3.07305613744722	NaN	-0.559058430749751	4.07537123833962	NaN	-2.38826441602691	2.17530271902179	NaN
	308	5.6095464242839	-3.14945245938649	NaN	-0.955271529540893	-2.03691413796815	NaN	-4.55204798613988	-0.291558454821417	NaN	-3.36547148976105	0.801731226133267	NaN
	309	-3.04739992247648	2.83174661167735	NaN	-12.7182982349143	0.293212016650014	NaN	-0.285398015041911	0.815951697488746	NaN	-15.4454737358921	0.180821927468596	NaN
	310	1.9948063053887	0.827533211459256	NaN	0.0220091070847788	4.13708305912352	NaN	2.43524971404229	1.71211411703584	NaN	2.37911524869955	3.4070416163219	NaN
	311	4.59769836160737	7.04924504726289	NaN	1.13728648812517	1.63938862475789	NaN	3.46571995942101	5.70134947458672	NaN	3.36241902546593	5.41313147097525	NaN
	312	8.58473884224158	1.76129983061719	NaN	5.28906337790912	2.093891857803	NaN	1.56919450694921	0.11544326351281	NaN	-0.0625833191248491	-0.0480042734965098	NaN
	313	2.05409356147402	3.31063284732719	NaN	3.67175811663739	1.43022069564408	NaN	0.799166336136272	2.91671841714185	NaN	3.33425576560866	2.28230169478123	NaN
	314	-0.502305451447748	3.49925693252349	NaN	4.28863767959001	1.83816248371553	NaN	0.113442811216716	-0.562953968309934	NaN	1.62119678803773	-1.29774615303298	NaN
	315	-2.07912217504706	1.78063905334717	NaN	0.28090322632548	-4.13414470076182	NaN	1.47744890252123	3.56168254355818	NaN	1.97211895434899	2.96262218241091	NaN
	316	-0.00233095681484523	5.97266995239887	NaN	-1.21716118580433	-1.09813589525445	NaN	0.778298967253079	0.0874514211470107	NaN	1.45973808383521	0.0700189350330344	NaN
	317	2.06378423854604	-1.50552645953182	NaN	1.36901588886545	-0.774655612076241	NaN	1.08916085223285	0.44104073271739	NaN	1.21455736237105	2.72138638575758	NaN
	318	1.79901160280618	7.06882755195741	NaN	3.92482435699866	0.504305894452836	NaN	0.44226596420731	1.99384308231298	NaN	1.12819935228121	1.12639502860692	NaN
	319	-0.1718061019166	1.52625630722675	NaN	0.388753304465256	0.6043507548917	NaN	1.05199424592165	0.138855542048427	NaN	2.39555558514958	0.322840952102475	NaN
	320	-2.79624061659324	8.54940024068068	NaN	-3.45113471145487	4.46346641976567	NaN	0.676836581064743	4.19371541165822	NaN	1.01674002682381	4.04992945588411	NaN
	321	7.14108222855276	-1.33347538144677	NaN	6.12740492126105	-0.233301906679827	NaN	1.896072169534	0.460993125119381	NaN	2.64012788952449	0.431480427207646	NaN
	322	2.54747750562233	1.12920738410507	NaN	7.18740614899929	-15.1444548917949	NaN	0.119009517538119	1.53585753205711	NaN	0.363468416074183	-0.0572643117516794	NaN
	323	-1.34975663062449	-1.33225846328362	NaN	1.03727829639728	4.81845287149437	NaN	-1.62012309412636	1.63720910524034	NaN	-2.26211961813924	-1.21871839696083	NaN
	324	-0.539070483706843	8.09441443926113	NaN	11.8768643536949	1.47558158685084	NaN	0.906960426586055	4.41977896805324	NaN	1.68594497265741	3.15659664866745	NaN
	325	-7.87320764259848	4.40232390797974	NaN	-0.367020538414139	1.99672115470249	NaN	-2.0737665963611	-1.54841580365904	NaN	-5.29836241733707	-4.18136319611633	NaN
	326	-3.81801964832893	6.73290830024989	NaN	2.06096449333701	5.98177383916136	NaN	-1.68181977886373	4.206063239442	NaN	-2.48663174570746	3.80941228769431	NaN
	327	-1.52304683340565	14.5192537195746	NaN	0.193557368737227	6.50266799232677	NaN	0.0446076578356171	6.81325787138149	NaN	-0.221414580395472	5.8997430239621	NaN
	328	-1.18228262002856	7.87323516335116	NaN	-3.59832909642294	5.53152039353319	NaN	-2.07220735288973	4.70780783209561	NaN	-3.21318910247507	1.242321492827	NaN
	329	-1.78634343955125	1.08687968335666	NaN	-3.23900252604709	1.33460105501377	NaN	2.5650781791816	-0.412892734894673	NaN	2.04270045664713	-1.04726693622104	NaN
	330	-2.25208622611723	0.449438666537608	NaN	-6.16641502491332	-1.82440524374302	NaN	-2.77936406866403	-0.125583892926074	NaN	-3.2087212187271	1.50313002547234	NaN
	331	2.37956895482494	0.625999812112612	NaN	-2.68529606182054	-2.08497767945257	NaN	3.40683662587888	0.0900319815205871	NaN	1.6088808634905	0.0510384215262481	NaN
	332	3.06245675922958	6.68718942928169	NaN	4.12394973409966	-2.30560387142686	NaN	-0.602166601181234	2.58928469041677	NaN	-0.393519786967624	0.987602449734286	NaN
	333	0.115449575553675	5.36106393530227	NaN	-2.52690497919864	-0.0555767364712489	NaN	1.56958793112164	3.71597319733166	NaN	2.1205907030671	2.68181737416229	NaN
	334	0.187900219052509	0.370076545318724	NaN	1.2930714536262	-1.22170447896025	NaN	0.0789875125023626	1.78480534285061	NaN	0.061622643275965	-0.102945919454906	NaN
	335	-2.02959285901568	4.52151659439341	NaN	2.02575832763995	0.771248411081671	NaN	-2.09567591797527	3.04526910207026	NaN	-3.73175877299087	3.20990070542418	NaN
	336	-8.44496500509682	1.74394109871739	NaN	-15.5144482275854	1.53096973729862	NaN	-4.56745528655545	0.0641985667018633	NaN	-2.40454513750795	1.02258669655221	NaN
	337	-2.89270865138488	14.207587130002	NaN	-6.11678936982263	4.15405227725803	NaN	-2.0261858932638	6.16608053776835	NaN	-3.76642176258864	4.85637370906624	NaN
	338	-4.14606052868857	12.1268691994195	NaN	-0.832152592353804	1.72433538309393	NaN	0.0280257569223528	5.64764787605554	NaN	0.447479690588267	3.37946200310043	NaN
	339	0.326202419931056	1.1883682669668	NaN	0.126216005581564	0.275728307866311	NaN	0.521189687775945	1.9728308941154	NaN	3.15047305154674	0.938648007775924	NaN
	340	4.09958762447965	6.56591212399262	NaN	2.18011401208614	2.16381069856048	NaN	1.71872680832569	2.68671851644954	NaN	1.64937225060827	0.884441493664968	NaN
	341	0.305572918174529	0.346828545038769	NaN	-0.503646801923286	-3.48055090179046	NaN	0.989996438409443	0.747561432596041	NaN	1.36601633067724	1.43486733524245	NaN
	342	-5.6308809222181	-3.57972130314973	NaN	-9.19780864992784	-0.249597480919541	NaN	-2.17906211503182	0.926021321252618	NaN	-0.609623803125844	1.09763107127119	NaN
	343	6.90460223524988	0.89061844231704	NaN	6.07954333530217	3.10914507314202	NaN	1.41072886705216	1.40453057311701	NaN	1.01586582837519	3.67880318304826	NaN
	344	5.79211973223775	1.84242741370999	NaN	1.07658292485117	2.90637988992047	NaN	3.23484161016005	0.0406731054363052	NaN	4.05682266535657	0.628870407375185	NaN
	345	0.375623963245674	0.103296665486904	NaN	9.56312723384671	-0.719486989612672	NaN	-0.864142022240763	-3.60544207063369	NaN	1.97628121769546	-2.32445985898511	NaN
	346	-0.937046426878041	0.974167153470311	NaN	0.943475368167433	4.87049654597631	NaN	1.31217915636991	2.08893284397129	NaN	0.422666783350932	1.37386520143956	NaN
	347	2.26369167004097	8.38918923319893	NaN	3.05559027517577	-1.67365481201743	NaN	0.0596108855757111	4.14678575993675	NaN	0.049294335763031	2.82573404200333	NaN
	348	0.271130331118081	9.31459771139418	NaN	-2.07506431758449	-1.28691033515322	NaN	0.103917712193002	4.55216548414834	NaN	0.0710840433504846	2.50571565398729	NaN
	349	-2.49384187060598	8.88074667589052	NaN	-1.98859009588208	-1.2696745023493	NaN	-2.08131129126755	4.17550186378587	NaN	-1.67403118798684	2.9516180227926	NaN
	350	3.06394455465318	5.08443183105298	NaN	0.820641932277446	0.218240660140798	NaN	1.30781844835766	0.830873849190528	NaN	1.42840885717886	1.68779402037136	NaN
	351	1.87706527433067	6.21281352899427	NaN	1.15455766215573	4.56625828554267	NaN	1.36650884387512	3.88155053632502	NaN	1.90896060316597	2.87469611526486	NaN
	352	3.67159241074502	18.8696573040543	NaN	2.7037770149421	9.04999722636969	NaN	0.0735497349979962	7.82579031419618	NaN	-0.937030056263341	5.39560025911627	NaN
	353	-3.28588305170614	0.617884560822076	NaN	9.81453673048592	-4.90391579349166	NaN	-2.99138724298391	1.09897433856654	NaN	-5.02045682627213	-0.120467996481782	NaN
	354	13.7380357639944	11.913209460428	NaN	2.9050185563853	4.80368647745837	NaN	5.81153686423874	4.55451261162093	NaN	5.36622120968593	3.20563407936341	NaN
	355	11.2885985117892	-0.0461819258009388	NaN	10.7842801376302	0.99393457000229	NaN	6.93932489736631	1.12317222540231	NaN	5.52799178686921	0.654958538228803	NaN
	356	14.4155362458438	5.83508726739912	NaN	-0.767752341019785	0.183168050468293	NaN	7.89166871046036	3.44289391395259	NaN	7.57368192019586	4.32779564839586	NaN
	357	5.56641497703866	15.0238016216321	NaN	5.65178799761243	0.820763138729826	NaN	1.89374877776894	5.79579472661181	NaN	1.95357394845099	1.97101160734608	NaN
	358	4.92506116527723	-2.97622854526434	NaN	1.05480267471396	-8.39881603922984	NaN	0.0859145157734571	-0.388907096551194	NaN	2.41857255400898	-0.372653766790242	NaN
	359	4.17307439012558	2.14591351501383	NaN	1.26838218692153	1.67807742186571	NaN	3.24065386233162	1.20306688721027	NaN	1.76389034416348	1.5463921581282	NaN
	360	12.0280179050913	0.421223164559663	NaN	3.84357604220797	-2.23240449108069	NaN	4.6946562541699	1.5080416460348	NaN	4.13793307393755	2.88786221921272	NaN
	361	6.8756254372108	2.15615768376984	NaN	6.09085569922215	-4.1310989881782	NaN	3.49526227638968	1.24668290166384	NaN	2.4316311961931	2.96675268560752	NaN
	362	-0.429947963775617	2.1345475552328	NaN	4.48245940503312	2.28114625140714	NaN	0.0709660415903868	1.56050169667268	NaN	-0.610853094813702	5.24192195320264	NaN
	363	11.6203932262137	0.816441705501374	NaN	-0.0110767276916344	-0.516811946331888	NaN	4.52439723036097	1.07620646872273	NaN	6.88258449311008	0.71664766416163	NaN
	364	8.88419896194792	-1.78037204674937	NaN	6.02821271751914	1.94825881754356	NaN	4.22720009815075	0.518703175486585	NaN	3.15354184950555	3.92654066080447	NaN
	365	-2.92644122134699	-0.22137067275559	NaN	13.8544996782862	0.741211361589701	NaN	-3.77017173078636	0.0345977917348478	NaN	-0.986749953769158	1.67816680144493	NaN
	366	6.76997558687562	3.21304360536009	NaN	7.14832273855917	1.63946223125373	NaN	3.40333565315133	1.48014623946484	NaN	2.69630605405317	1.52765526799929	NaN
	367	8.23556200116337	-0.835354325306155	NaN	4.53397838839424	1.01966544681966	NaN	2.97699750211771	0.127538549101601	NaN	0.551459002994908	1.62761685517677	NaN
	368	13.7814708273797	2.73641337407455	NaN	7.38073218256596	4.80450778646347	NaN	6.11274203970363	0.717842898595764	NaN	6.17142667598128	2.57572333988504	NaN
	369	8.40268349123717	-2.32280364471008	NaN	4.68665623093249	2.99619783771717	NaN	3.83204027274327	-1.15060545745544	NaN	3.11773900148663	1.44720677455508	NaN
	370	7.03210651037609	-0.789155930825494	NaN	-8.35783987855207	1.48495323454868	NaN	2.09962031501289	0.679977873160196	NaN	1.58366387159664	2.60977020598872	NaN
	371	7.57443732500848	0.330580696180608	NaN	-11.8962910414376	3.80070612874003	NaN	3.39417099992814	0.974692720430213	NaN	4.25791623403367	3.48691468463852	NaN
	372	9.49037047625346	-0.686080270927334	NaN	5.38938994727401	6.69845758891595	NaN	3.46309731945829	1.09472845637918	NaN	2.29797911257403	2.00255429930013	NaN
	373	3.86935189944009	-1.61572176034424	NaN	6.55731490451271	3.86135790416043	NaN	1.41921627864244	-1.2987687072035	NaN	1.38035241924822	-0.649740327266879	NaN
	374	2.46001810328008	2.48720709478442	NaN	6.15561224175614	4.08782751090396	NaN	1.80854787692095	0.182188764882933	NaN	1.14478999161479	-0.0216727152523599	NaN
	375	6.50070083422715	0.781306341556848	NaN	-1.80153784257422	2.07863307386032	NaN	4.79724811932137	1.17960199810125	NaN	4.46135312500439	2.07920323510116	NaN
	376	6.88291323201884	-0.771062827737831	NaN	7.93679243520448	-4.84278797510052	NaN	3.57554612133816	-0.438169626221533	NaN	3.21716371935415	-3.34540505886354	NaN
	377	-0.377870236748051	-0.513290560332756	NaN	0.132024843239724	4.68136632623397	NaN	0.149074859942016	-3.34301776716257	NaN	0.105003630165438	2.75587735873376	NaN
	378	0.242654136763379	-3.07687405632225	NaN	12.3945884413149	2.25085313789261	NaN	0.67075796329965	-0.684729905204591	NaN	-0.503456087601257	0.374635995717499	NaN
	379	10.6200442242756	-1.32802082214392	NaN	-3.53936298263295	0.250232123668425	NaN	3.38788482839845	0.35343356542004	NaN	1.53853010758362	-0.0721850041989272	NaN
	380	8.14575648040177	-0.728368431049969	NaN	5.19823072351689	-1.16311372621889	NaN	4.50983471038268	-0.853795568410336	NaN	2.21071854112046	1.91361538783863	NaN
	381	6.57704006848619	-0.817477375783963	NaN	1.0950100529942	4.69715752840602	NaN	2.20430049826268	-1.10723487919752	NaN	-0.172450441915757	1.08050414595183	NaN
	382	6.38171942073362	-0.062662150783624	NaN	-0.521919356229112	-1.9413706816321	NaN	3.89201989202295	-1.24453584880123	NaN	2.66866192195715	0.136661823129036	NaN
	383	0.735918043515257	2.4535041789398	NaN	-0.283143692112093	-0.854615290905238	NaN	2.29523776263444	2.13040411051767	NaN	1.84548810444411	4.35233450155379	NaN
	384	0.0470134476102344	1.40774425339315	NaN	0.157943569836042	-0.603896277524936	NaN	1.28901428597637	1.86285536715084	NaN	0.994595845837098	2.71600478120333	NaN
	385	5.17152931861974	-1.35038989844558	NaN	-4.70899989473707	-1.65954906657565	NaN	3.47681500514898	0.724610226219089	NaN	3.84392330049227	1.87559495753475	NaN
	386	10.6846002879081	-1.08568462415673	NaN	6.0971714311984	7.59327950608443	NaN	4.34743324966742	-1.07938004947054	NaN	2.97856718608241	3.68217914254434	NaN
	387	12.3040778093258	7.33272006797321	NaN	3.07305613744722	4.31255139349143	NaN	4.07537123833962	3.55719470831252	NaN	2.17530271902179	5.80727080939323	NaN
	388	-3.14945245938649	-1.8481171668518	NaN	-2.03691413796815	-8.86024310664782	NaN	-0.291558454821417	1.15922921958334	NaN	0.801731226133267	0.365902965018043	NaN
	389	6.77117707344148	1.61333363049891	NaN	3.02049568440853	6.69364039445764	NaN	3.98816823375305	-0.972834513769781	NaN	3.07299591564858	0.231004361830972	NaN
	390	2.83174661167735	0.953425946993372	NaN	0.293212016650014	-0.215009324254182	NaN	0.815951697488746	-0.969195657347604	NaN	0.180821927468596	-0.850696160563771	NaN
	391	0.827533211459256	-0.595254280117645	NaN	4.13708305912352	0.405441355742861	NaN	1.71211411703584	1.22674475717557	NaN	3.4070416163219	2.53135165658573	NaN
	392	7.04924504726289	1.8623975002146	NaN	1.63938862475789	0.914674155193758	NaN	5.70134947458672	2.4312072083402	NaN	5.41313147097525	2.53182743396886	NaN
	393	1.76129983061719	-2.18986888673292	NaN	2.093891857803	-0.962967746320033	NaN	0.11544326351281	1.66701643916527	NaN	-0.0480042734965098	1.77605029563359	NaN
	394	3.31063284732719	0.767092447443898	NaN	1.43022069564408	-0.911967860564281	NaN	2.91671841714185	0.451783859683571	NaN	2.28230169478123	-0.381813045135813	NaN
	395	3.49925693252349	1.55775227398231	NaN	1.83816248371553	6.80667207746384	NaN	-0.562953968309934	1.18813809667874	NaN	-1.29774615303298	0.527345135586628	NaN
	396	8.10350852395077	2.45387912835363	NaN	-0.474399877518632	13.8124620425657	NaN	3.15963450634515	0.926585739647085	NaN	1.67243934839883	2.21870474761358	NaN
	397	1.78063905334717	10.3775438521162	NaN	-4.13414470076182	-0.433348834241147	NaN	3.56168254355818	4.00237010732836	NaN	2.96262218241091	3.58628075926534	NaN
	398	5.97266995239887	3.70975365440789	NaN	-1.09813589525445	-1.19548363673262	NaN	0.0874514211470107	2.61490855135239	NaN	0.0700189350330344	1.46325347271571	NaN
	399	-1.50552645953182	-2.12976284927447	NaN	-0.774655612076241	10.7854778589759	NaN	0.44104073271739	-0.0583404026287851	NaN	2.72138638575758	2.16142896697468	NaN
	400	7.06882755195741	0.489313559296933	NaN	0.504305894452836	10.1001604993273	NaN	1.99384308231298	1.03791417642751	NaN	1.12639502860692	0.222532687560229	NaN
	401	9.71941983041756	-0.121359437711758	NaN	0.93759294864479	-4.7233244719281	NaN	4.73131422609414	1.15648701696515	NaN	3.66507040885007	2.09363845880426	NaN
	402	1.52625630722675	1.28711922470747	NaN	0.6043507548917	3.55405728397342	NaN	0.138855542048427	-1.35065439665931	NaN	0.322840952102475	-1.08314674087766	NaN
	403	8.54940024068068	1.66997099399876	NaN	4.46346641976567	3.66246732446882	NaN	4.19371541165822	1.17970703529403	NaN	4.04992945588411	1.08938621811498	NaN
	404	0.879186359465685	-1.50154163414132	NaN	-0.396962345107749	-6.16110556734811	NaN	1.54075163082157	1.50960619425139	NaN	1.27798997284775	2.22308065913958	NaN
	405	-1.33347538144677	-0.376126164758212	NaN	-0.233301906679827	-13.660924450319	NaN	0.460993125119381	1.72773403732805	NaN	0.431480427207646	2.34969525134355	NaN
	406	1.12920738410507	3.2616553377206	NaN	-15.1444548917949	-2.34643518159951	NaN	1.53585753205711	1.97012778730561	NaN	-0.0572643117516794	2.85883828466267	NaN
	407	2.5543552236377	-2.14322356696934	NaN	-0.0521162319966043	2.51585474589283	NaN	2.18160037780879	1.21282808927888	NaN	1.7961881446936	1.4160667146308	NaN
	408	-1.33225846328362	1.52605909946073	NaN	4.81845287149437	-0.230687708673165	NaN	1.63720910524034	0.0224894998736323	NaN	-1.21871839696083	0.777643282251905	NaN
	409	8.09441443926113	-3.21616936623529	NaN	1.47558158685084	1.77575889631776	NaN	4.41977896805324	0.514623429376145	NaN	3.15659664866745	1.6715306218726	NaN
	410	4.40232390797974	-0.70310467904888	NaN	1.99672115470249	-1.21214635870579	NaN	-1.54841580365904	0.836771967792087	NaN	-4.18136319611633	1.50579017653175	NaN
	411	6.73290830024989	-1.09519206684414	NaN	5.98177383916136	2.13753413511022	NaN	4.206063239442	0.746866943288819	NaN	3.80941228769431	0.525741226604238	NaN
	412	14.5192537195746	-0.262849572643957	NaN	6.50266799232677	-1.66966936781798	NaN	6.81325787138149	1.32894366284071	NaN	5.8997430239621	1.97412321179221	NaN
	413	7.87323516335116	3.64151651699413	NaN	5.53152039353319	2.34536709169837	NaN	4.70780783209561	0.163881330714234	NaN	1.242321492827	0.0932119259073552	NaN
	414	1.08687968335666	5.97671134823092	NaN	1.33460105501377	2.23358706222856	NaN	-0.412892734894673	2.08128700193953	NaN	-1.04726693622104	2.10958690712627	NaN
	415	0.449438666537608	-0.649065519567649	NaN	-1.82440524374302	-11.0626790415093	NaN	-0.125583892926074	-0.0913140561738722	NaN	1.50313002547234	-2.40044270639207	NaN
	416	0.625999812112612	-1.77277161046583	NaN	-2.08497767945257	0.129360306983034	NaN	0.0900319815205871	0.306788490623477	NaN	0.0510384215262481	-0.0249921590013557	NaN
	417	6.68718942928169	-0.863173661225287	NaN	-2.30560387142686	-0.576512920511153	NaN	2.58928469041677	1.95150471687833	NaN	0.987602449734286	-0.0188417625899522	NaN
	418	5.36106393530227	0.583621163062665	NaN	-0.0555767364712489	-1.20866695467681	NaN	3.71597319733166	0.190574078313987	NaN	2.68181737416229	-2.93853950462945	NaN
	419	0.370076545318724	-2.63418303709942	NaN	-1.22170447896025	-9.32836040510296	NaN	1.78480534285061	-0.0712033163537542	NaN	-0.102945919454906	0.920694531037319	NaN
	420	4.52151659439341	-2.61628302879968	NaN	0.771248411081671	0.273647157467873	NaN	3.04526910207026	-1.34062320007033	NaN	3.20990070542418	5.55772400289963	NaN
	421	1.74394109871739	1.14322016857547	NaN	1.53096973729862	-0.20532141763906	NaN	0.0641985667018633	0.952777330681763	NaN	1.02258669655221	1.14854036833281	NaN
	422	4.67177034242755	1.2281762499597	NaN	0.608495334174973	2.2630476394927	NaN	3.46884877770051	0.00889123766898875	NaN	3.02194169307616	-3.11138719652488	NaN
	423	14.207587130002	2.40400835284832	NaN	4.15405227725803	2.58643261281215	NaN	6.16608053776835	-1.19688171394129	NaN	4.85637370906624	-0.548977969699131	NaN
	424	12.1268691994195	3.2790403103423	NaN	1.72433538309393	3.95404130468936	NaN	5.64764787605554	0.584771110575215	NaN	3.37946200310043	-0.804736185065285	NaN
	425	1.1883682669668	-0.864539302199016	NaN	0.275728307866311	0.5928068131535	NaN	1.9728308941154	-1.64571542990379	NaN	0.938648007775924	-1.11191480014034	NaN
	426	6.56591212399262	2.39660565793316	NaN	2.16381069856048	1.45509093858044	NaN	2.68671851644954	1.67169849954145	NaN	0.884441493664968	2.0215391264082	NaN
	427	0.346828545038769	0.810280744968331	NaN	-3.48055090179046	2.94665143311369	NaN	0.747561432596041	0.634616011242718	NaN	1.43486733524245	3.35023494915676	NaN
	428	-3.57972130314973	1.12075092433008	NaN	-0.249597480919541	-2.69890541448026	NaN	0.926021321252618	0.0313366921098143	NaN	1.09763107127119	-0.004765425983396	NaN
	429	0.89061844231704	-0.86772164283376	NaN	3.10914507314202	0.0662793427107777	NaN	1.40453057311701	0.964888513651431	NaN	3.67880318304826	2.3759091456051	NaN
	430	6.79132721696599	1.37116623349131	NaN	-6.53703184228	1.72503267323502	NaN	4.01550350760385	-2.67620417718613	NaN	1.76220206923237	-1.22203307174462	NaN
	431	1.84242741370999	3.33847248382136	NaN	2.90637988992047	4.64507529396237	NaN	0.0406731054363052	0.811703663772299	NaN	0.628870407375185	1.47882114398941	NaN
	432	0.103296665486904	3.80905418579736	NaN	-0.719486989612672	1.37282354695787	NaN	-3.60544207063369	1.04164851449033	NaN	-2.32445985898511	2.02692569980024	NaN
	433	0.974167153470311	6.84718019877295	NaN	4.87049654597631	0.138369640920775	NaN	2.08893284397129	4.39381939606262	NaN	1.37386520143956	4.84240392955995	NaN
	434	8.38918923319893	-3.66124325874532	NaN	-1.67365481201743	-6.56734834580262	NaN	4.14678575993675	-0.564438836279122	NaN	2.82573404200333	1.82805987620439	NaN
	435	3.33109200127298	0.643350205935309	NaN	-6.0129738888898	-1.76107069695567	NaN	1.9875894001254	1.45428149491075	NaN	0.0053524481342491	1.95569165302765	NaN
	436	9.31459771139418	-2.30393896433096	NaN	-1.28691033515322	-0.167708429261599	NaN	4.55216548414834	0.710738045426321	NaN	2.50571565398729	0.573911713233369	NaN
	437	8.88074667589052	-3.98786469690598	NaN	-1.2696745023493	-3.50054143389447	NaN	4.17550186378587	0.315208905913193	NaN	2.9516180227926	1.9373916641181	NaN
	438	5.08443183105298	0.704714257584048	NaN	0.218240660140798	4.09267837212496	NaN	0.830873849190528	0.350855351131137	NaN	1.68779402037136	0.0698203248420983	NaN
	439	6.21281352899427	0.231276757553639	NaN	4.56625828554267	-0.753812817144429	NaN	3.88155053632502	2.0129487464199	NaN	2.87469611526486	2.68138916237898	NaN
	440	18.8696573040543	1.28618099197024	NaN	9.04999722636969	2.48721685901115	NaN	7.82579031419618	1.74253435017176	NaN	5.39560025911627	1.52116660553471	NaN
	441	0.617884560822076	8.64268252787065	NaN	-4.90391579349166	4.0384517752099	NaN	1.09897433856654	2.84387856758867	NaN	-0.120467996481782	2.13844931965848	NaN
	442	11.913209460428	4.21917619245906	NaN	4.80368647745837	0.293575171013143	NaN	4.55451261162093	2.27867323602951	NaN	3.20563407936341	1.56446470050813	NaN
	443	-0.0461819258009388	13.941885321092	NaN	0.99393457000229	7.5999783567608	NaN	1.12317222540231	7.57094417614171	NaN	0.654958538228803	8.49891918666332	NaN
	444	5.83508726739912	2.38261272332558	NaN	0.183168050468293	-0.962716322236311	NaN	3.44289391395259	1.16387699221234	NaN	4.32779564839586	-0.779400891280362	NaN
	445	7.37016384677749	9.12729118104004	NaN	1.39722072596195	5.36770320535583	NaN	3.47567773512186	4.76431473554017	NaN	3.21932260998506	5.18805068359139	NaN
	446	15.0238016216321	1.58862340496882	NaN	0.820763138729826	0.807285943180172	NaN	5.79579472661181	1.43200983961113	NaN	1.97101160734608	3.07424481082678	NaN
	447	-2.97622854526434	5.7871588738446	NaN	-8.39881603922984	4.96978330647077	NaN	-0.388907096551194	4.05718202628364	NaN	-0.372653766790242	4.32095990367898	NaN
	448	14.3851330794656	5.9471020976079	NaN	3.32116992249636	5.20685000004307	NaN	6.08001252720623	3.15470941690748	NaN	4.96465124953599	4.59750024501102	NaN
	449	2.14591351501383	7.87959235355055	NaN	1.67807742186571	3.77877036407892	NaN	1.20306688721027	4.76612668423614	NaN	1.5463921581282	5.422083119036	NaN
	450	0.762401138192376	8.25345306137041	NaN	0.165562697582724	8.15564473638425	NaN	0.136928728418695	2.94977801749562	NaN	0.0879989047759877	5.37368747884797	NaN
	451	0.421223164559663	0.790508636998477	NaN	-2.23240449108069	0.244049976972938	NaN	1.5080416460348	0.0639777821450895	NaN	2.88786221921272	0.0233454231966496	NaN
	452	2.15615768376984	6.46147687067062	NaN	-4.1310989881782	-2.57612481334247	NaN	1.24668290166384	1.35639451480141	NaN	2.96675268560752	0.775531566675581	NaN
	453	2.39481325291996	-18.0185260199596	NaN	2.44631756349034	-5.37824137441509	NaN	1.6378980164615	-6.73841483423222	NaN	1.25122797409183	-7.48444679835758	NaN
	454	2.1345475552328	6.30946835051596	NaN	2.28114625140714	1.08523315912705	NaN	1.56050169667268	1.73872039753867	NaN	5.24192195320264	1.22021479385672	NaN
	455	-0.514212431949775	0.429690033656998	NaN	-1.56227097857756	3.44570917000166	NaN	1.36420280262653	-1.29595548859372	NaN	4.07903345629972	2.32581500181338	NaN
	456	0.816441705501374	9.95650094269986	NaN	-0.516811946331888	7.91100070537086	NaN	1.07620646872273	4.11277157568214	NaN	0.71664766416163	6.38199743363988	NaN
	457	-1.78037204674937	-0.68260967366132	NaN	1.94825881754356	0.843195511231553	NaN	0.518703175486585	-2.61801245603997	NaN	3.92654066080447	-1.41126869629968	NaN
	458	-0.22137067275559	-11.3629864508726	NaN	0.741211361589701	-23.585407029441	NaN	0.0345977917348478	-0.00799978692773429	NaN	1.67816680144493	-18.1564531288705	NaN
	459	3.21304360536009	2.89289221789468	NaN	1.63946223125373	-1.57964821766286	NaN	1.48014623946484	1.19646987609176	NaN	1.52765526799929	2.2338611658329	NaN
	460	-0.835354325306155	-5.60331674874765	NaN	1.01966544681966	-0.861016664082169	NaN	0.127538549101601	-0.185963220506346	NaN	1.62761685517677	-0.393476985409854	NaN
	461	3.74526096587149	-8.44394912822402	NaN	2.0099900884136	-9.0071506495419	NaN	2.08664862656256	-2.46529307988622	NaN	4.02489565733803	-8.05943501060992	NaN
	462	2.73641337407455	12.5002845573516	NaN	4.80450778646347	5.56112652810553	NaN	0.717842898595764	6.61525151659046	NaN	2.57572333988504	6.59301659422345	NaN
	463	-2.32280364471008	4.15976811882827	NaN	2.99619783771717	1.9144740190883	NaN	-1.15060545745544	2.45160064517281	NaN	1.44720677455508	2.8471118279291	NaN
	464	-0.789155930825494	2.10205377190426	NaN	1.48495323454868	0.316612841209528	NaN	0.679977873160196	0.0836258072290923	NaN	2.60977020598872	1.4711913344348	NaN
	465	0.330580696180608	7.37927207020004	NaN	3.80070612874003	3.03787920237124	NaN	0.974692720430213	3.28640989469852	NaN	3.48691468463852	3.80641304979735	NaN
	466	2.55743090085213	4.72830649870219	NaN	2.55265754250908	-0.99855492063183	NaN	0.70227419708872	1.18815548521285	NaN	5.3437070299235	-0.189306803604857	NaN
	467	-0.686080270927334	-6.84733233444906	NaN	6.69845758891595	-0.420523559816282	NaN	1.09472845637918	-1.38462882608008	NaN	2.00255429930013	0.65115274342273	NaN
	468	-1.61572176034424	6.95837145755835	NaN	3.86135790416043	6.40830188720849	NaN	-1.2987687072035	3.87414413194607	NaN	-0.649740327266879	3.16565329563494	NaN
	469	2.48720709478442	2.93722932654298	NaN	4.08782751090396	2.22683969032407	NaN	0.182188764882933	1.73652956448018	NaN	-0.0216727152523599	1.63798456091056	NaN
	470	0.781306341556848	-10.0599667785133	NaN	2.07863307386032	0.0403931757067283	NaN	1.17960199810125	0.172096678286616	NaN	2.07920323510116	-0.877235746180809	NaN
	471	2.07362781154018	12.5016651415296	NaN	2.87288909672519	11.0255229281827	NaN	1.86488272291091	4.39966491006995	NaN	2.66263424343707	2.8598627271869	NaN
	472	4.33795123384685	-8.67904898026536	NaN	1.98642019272548	-9.35118946304354	NaN	2.25689608699288	-2.82791480411945	NaN	2.02805597608772	-9.96025988816375	NaN
	473	-0.771062827737831	-1.09509505675883	NaN	-4.84278797510052	5.93870754036614	NaN	-0.438169626221533	-4.91899871321266	NaN	-3.34540505886354	2.91711856668246	NaN
	474	-0.513290560332756	2.95186047053492	NaN	4.68136632623397	3.44579011755761	NaN	-3.34301776716257	0.257425950176982	NaN	2.75587735873376	0.193719509284887	NaN
	475	-3.07687405632225	3.15017408540999	NaN	2.25085313789261	-0.579108217403089	NaN	-0.684729905204591	1.43777770697326	NaN	0.374635995717499	1.3332906689771	NaN
	476	-1.32802082214392	-10.581066428272	NaN	0.250232123668425	-12.9349648496701	NaN	0.35343356542004	-2.68128578446756	NaN	-0.0721850041989272	-6.52772875938975	NaN
	477	3.35947003099311	8.58896737150431	NaN	3.93228372744574	4.51759554172158	NaN	2.42638353439041	4.86791068565645	NaN	2.79496573049516	4.49646920267671	NaN
	478	-0.728368431049969	-3.43933145620489	NaN	-1.16311372621889	-12.1610466681486	NaN	-0.853795568410336	0.0191000257523973	NaN	1.91361538783863	-10.924865580505	NaN
	479	1.06173054603604	6.60215504137336	NaN	2.80461322684978	2.03143912751138	NaN	1.53526485716197	4.0480645302353	NaN	1.77154431653941	3.58224568432572	NaN
	480	-0.817477375783963	4.48354310188714	NaN	4.69715752840602	4.37273086322933	NaN	-1.10723487919752	1.3091083255897	NaN	1.08050414595183	1.03879465908036	NaN
	481	0.643281347627339	-10.0519141692777	NaN	5.45759745753274	-4.39659272372089	NaN	0.890758136680168	-3.08447599143941	NaN	3.85691400069231	-1.09321602951846	NaN
	482	5.71046492302073	2.08377891696138	NaN	2.5883757225124	9.72231346652295	NaN	2.96214109253618	3.81258679037204	NaN	3.84765910389249	2.75797624397436	NaN
	483	-0.69600221657936	-0.646077291460235	NaN	6.93247738425947	2.40468874558483	NaN	0.88178995575722	-1.31445928469367	NaN	3.87815849498953	-0.771828860344127	NaN
	484	-0.062662150783624	3.41044948805221	NaN	-1.9413706816321	5.52912746415309	NaN	-1.24453584880123	1.28091183454521	NaN	0.136661823129036	2.54221960820692	NaN
	485	2.4535041789398	2.04757996980089	NaN	-0.854615290905238	-0.812552142150047	NaN	2.13040411051767	0.874131762842424	NaN	4.35233450155379	1.43960580361797	NaN
	486	1.40774425339315	9.37526300315461	NaN	-0.603896277524936	1.85038527069721	NaN	1.86285536715084	3.08619603627229	NaN	2.71600478120333	2.11727639171562	NaN
	487	-1.35038989844558	-5.32318896212113	NaN	-1.65954906657565	-5.23433950895542	NaN	0.724610226219089	0.0372679435731687	NaN	1.87559495753475	-0.243994271567765	NaN
	488	-1.08568462415673	3.24920285141444	NaN	7.59327950608443	-3.41396157561756	NaN	-1.07938004947054	1.10638171110279	NaN	3.68217914254434	1.20233833718054	NaN
	489	2.13539764680751	0.65490872158085	NaN	4.11909899576087	-4.0825019023235	NaN	1.53897752455817	1.17742548548438	NaN	1.91806435184245	0.713205661159195	NaN
	490	8.41981917172082	12.2300340213914	NaN	5.73549485642422	1.22737641086427	NaN	3.36265731461289	4.97466905488583	NaN	3.28773769766162	3.37751090188343	NaN
	491	2.1927039272906	13.9265813838871	NaN	-6.46972651957078	3.76238173385074	NaN	1.670715271061	6.39142526314106	NaN	1.23955918423601	3.86668916095039	NaN
	492	7.33272006797321	7.42958886199456	NaN	4.31255139349143	3.34674560191404	NaN	3.55719470831252	3.20846706163855	NaN	5.80727080939323	0.760687428874919	NaN
	493	0.245598565764095	-3.69414570955773	NaN	2.63424338466167	0.0344368007223975	NaN	0.1157593415003	-1.95549125850374	NaN	0.0926404159116725	-2.95784994807581	NaN
	494	-1.8481171668518	0.292090141365285	NaN	-8.86024310664782	7.45166949700122	NaN	1.15922921958334	-0.522431898456864	NaN	0.365902965018043	1.61799947297068	NaN
	495	1.61333363049891	0.0830333610471655	NaN	6.69364039445764	-0.80470167737838	NaN	-0.972834513769781	0.130454248222593	NaN	0.231004361830972	0.0726930411137242	NaN
	496	2.55390642121657	9.8502090666465	NaN	5.13554501307849	4.67425375359741	NaN	0.0680764654907642	2.27491282732906	NaN	1.83103241086753	0.89247099461664	NaN
	497	0.953425946993372	0.0520604287846134	NaN	-0.215009324254182	1.05202901262681	NaN	-0.969195657347604	-1.21769541343136	NaN	-0.850696160563771	-2.4921706590682	NaN
	498	-0.595254280117645	5.42373687457006	NaN	0.405441355742861	-4.70573752188259	NaN	1.22674475717557	1.60937620212583	NaN	2.53135165658573	-3.1859475444921	NaN
	499	1.10226605759158	15.4840982350299	NaN	2.46711702954815	5.63162819041587	NaN	0.120843344144916	6.64428498416486	NaN	0.0782435124491272	4.9081868303474	NaN
	500	1.8623975002146	-2.07253920345451	NaN	0.914674155193758	-4.88861534264768	NaN	2.4312072083402	-1.69488229872381	NaN	2.53182743396886	-4.12085529659091	NaN
	501	-2.18986888673292	12.076851900249	NaN	-0.962967746320033	3.04541685495275	NaN	1.66701643916527	4.06219182490811	NaN	1.77605029563359	0.969806111717812	NaN
	502	0.767092447443898	13.8249233662308	NaN	-0.911967860564281	2.71009247303951	NaN	0.451783859683571	7.55659291280892	NaN	-0.381813045135813	7.48992772417347	NaN
	503	1.55775227398231	-0.718179431985926	NaN	6.80667207746384	-2.36717509968521	NaN	1.18813809667874	0.976160164161825	NaN	0.527345135586628	0.601913907770231	NaN
	504	2.45387912835363	2.69218414552879	NaN	13.8124620425657	0.515937123760055	NaN	0.926585739647085	-0.524938453125102	NaN	2.21870474761358	0.207342708188406	NaN
	505	10.3775438521162	1.87733171269838	NaN	-0.433348834241147	-3.81274148668734	NaN	4.00237010732836	0.0940508339604774	NaN	3.58628075926534	0.675115618435449	NaN
	506	3.70975365440789	-14.277927870805	NaN	-1.19548363673262	-8.8442780593751	NaN	2.61490855135239	-2.48758996717943	NaN	1.46325347271571	-1.02302944092238	NaN
	507	-2.12976284927447	0.694327771197429	NaN	10.7854778589759	-2.89415670879622	NaN	-0.0583404026287851	1.79807516271439	NaN	2.16142896697468	1.4973311325732	NaN
	508	0.489313559296933	6.03523844855145	NaN	10.1001604993273	2.69926472221803	NaN	1.03791417642751	3.89105059969729	NaN	0.222532687560229	3.94519814966663	NaN
	509	-0.121359437711758	6.38442281533152	NaN	-4.7233244719281	-1.76051205908269	NaN	1.15648701696515	0.978436673829163	NaN	2.09363845880426	0.225422762821509	NaN
	510	1.28711922470747	3.13727550628824	NaN	3.55405728397342	-3.55204055784849	NaN	-1.35065439665931	3.23912308729412	NaN	-1.08314674087766	2.06294852637832	NaN
	511	1.66997099399876	-0.538935863916049	NaN	3.66246732446882	-1.98304230284917	NaN	1.17970703529403	0.166497380997736	NaN	1.08938621811498	0.0556332579518739	NaN
	512	-1.50154163414132	13.1495740635278	NaN	-6.16110556734811	-2.10053009854584	NaN	1.50960619425139	6.97751735395819	NaN	2.22308065913958	5.37998755114246	NaN
	513	-0.376126164758212	-4.91917359171529	NaN	-13.660924450319	-0.81233684056035	NaN	1.72773403732805	0.0218919766752897	NaN	2.34969525134355	1.05768432207217	NaN
	514	1.26932277329452	12.756658199419	NaN	2.02269359888052	13.0101865876209	NaN	1.88115047650284	6.30926337094596	NaN	3.28115376936955	6.41919810393091	NaN
	515	3.2616553377206	-7.04145446922053	NaN	-2.34643518159951	-9.89305945154543	NaN	1.97012778730561	-2.9259771635028	NaN	2.85883828466267	-8.10222393710004	NaN
	516	0.0869439603112736	-4.89098677940363	NaN	4.01957149732741	-5.55049465701192	NaN	0.160223172456653	1.87628073123662	NaN	0.111136686724683	1.20150905892034	NaN
	517	-2.14322356696934	-1.46378486970953	NaN	2.51585474589283	-2.69507522338906	NaN	1.21282808927888	1.59854404591604	NaN	1.4160667146308	2.08963892277865	NaN
	518	3.88178397264717	0.825981046552877	NaN	6.27945704103542	4.04353965977267	NaN	2.63774612950672	-1.36378510491907	NaN	2.50340417381289	-0.0346591394773454	NaN
	519	2.21474962582815	9.07827201115147	NaN	3.72850397620707	2.09950369970682	NaN	1.45487368690206	3.50820396673048	NaN	1.2768831466291	2.10850001936777	NaN
	520	1.52605909946073	-1.16482603652343	NaN	-0.230687708673165	-9.69853047141882	NaN	0.0224894998736323	0.57442014626617	NaN	0.777643282251905	2.29732978980825	NaN
	521	2.99506396208063	-3.71176218691549	NaN	0.585926753581983	-2.78499064466466	NaN	1.87751928160083	0.549888540408848	NaN	2.02198687293113	1.36963896318832	NaN
	522	-3.21616936623529	2.76603519301366	NaN	1.77575889631776	10.0293628828687	NaN	0.514623429376145	1.19503134022733	NaN	1.6715306218726	2.6836728457588	NaN
	523	1.98597884675268	0.246931052666112	NaN	1.20507623751902	-1.09700991328684	NaN	1.82164788655725	2.71591557609045	NaN	1.85455345391631	2.20359500472353	NaN
	524	6.14519189584272	12.766054914247	NaN	3.08951610149225	-0.176645123899753	NaN	2.6668981996036	7.24357999146462	NaN	2.31929160742221	6.52790932562666	NaN
	525	3.88916357655731	9.91636226941764	NaN	5.06038101902853	4.62243315874345	NaN	1.50714248774853	3.69985071465744	NaN	3.11450047597608	3.79656123601616	NaN
	526	-0.70310467904888	4.02750358960892	NaN	-1.21214635870579	2.10976530377213	NaN	0.836771967792087	0.30460436404843	NaN	1.50579017653175	-0.981377794783748	NaN
	527	-1.09519206684414	4.78812754198252	NaN	2.13753413511022	2.54865679106524	NaN	0.746866943288819	0.07517173362285	NaN	0.525741226604238	0.0784398015229275	NaN
	528	-0.262849572643957	-1.91108975864258	NaN	-1.66966936781798	-6.39016618183835	NaN	1.32894366284071	-1.92398172857512	NaN	1.97412321179221	-6.93258005430949	NaN
	529	3.64151651699413	5.87573466949914	NaN	2.34536709169837	1.45951481213409	NaN	0.163881330714234	0.813238700577315	NaN	0.0932119259073552	1.14392096244523	NaN
	530	5.97671134823092	1.01912864715458	NaN	2.23358706222856	-5.77400564312614	NaN	2.08128700193953	1.22462120643856	NaN	2.10958690712627	1.08844416645711	NaN
	531	-0.649065519567649	8.70149405304126	NaN	-11.0626790415093	1.76467405667976	NaN	-0.0913140561738722	-1.17023857624425	NaN	-2.40044270639207	-2.1771357539104	NaN
	532	3.56047197452104	-5.3737358695539	NaN	4.47319610569605	2.11054265704346	NaN	1.77208202571072	-3.41053813610392	NaN	2.34739276698505	-2.08947246643229	NaN
	533	-1.77277161046583	5.27331237903264	NaN	0.129360306983034	0.846692646103847	NaN	0.306788490623477	-2.4522991507769	NaN	-0.0249921590013557	-3.37482614238256	NaN
	534	-0.863173661225287	0.949518263984354	NaN	-0.576512920511153	0.0196132544631183	NaN	1.95150471687833	0.571860314315637	NaN	-0.0188417625899522	1.196094179214	NaN
	535	0.301207735168698	-2.78149506153643	NaN	1.0672259152144	1.79106604210222	NaN	1.46387062614085	-1.76129817328367	NaN	1.97996991827442	1.57619124806967	NaN
	536	0.583621163062665	-5.05160613876478	NaN	-1.20866695467681	-0.0774701751565714	NaN	0.190574078313987	0.0215728613226182	NaN	-2.93853950462945	-0.415289618923594	NaN
	537	-2.63418303709942	7.2163494441512	NaN	-9.32836040510296	-2.74385143066262	NaN	-0.0712033163537542	4.14121596876579	NaN	0.920694531037319	2.4564801375299	NaN
	538	-2.61628302879968	7.65033133635824	NaN	0.273647157467873	4.99630211650199	NaN	-1.34062320007033	3.34855625954781	NaN	5.55772400289963	1.80809164726109	NaN
	539	1.14322016857547	-6.30798301696291	NaN	-0.20532141763906	-2.50194543316821	NaN	0.952777330681763	0.481128836627653	NaN	1.14854036833281	0.355729028446011	NaN
	540	1.2281762499597	5.26618155152076	NaN	2.2630476394927	2.36201571796487	NaN	0.00889123766898875	1.2882256682409	NaN	-3.11138719652488	4.86141238483331	NaN
	541	2.40400835284832	10.3632692030982	NaN	2.58643261281215	0.390619689770945	NaN	-1.19688171394129	4.29144835841778	NaN	-0.548977969699131	4.26012305694671	NaN
	542	3.2790403103423	4.40714387168009	NaN	3.95404130468936	1.35000212604339	NaN	0.584771110575215	0.0939722130966578	NaN	-0.804736185065285	1.5373016135884	NaN
	543	0.141926266794956	-4.12179757189219	NaN	-1.06894197965425	-3.79464474144921	NaN	-0.847527640323378	0.0124242912358994	NaN	0.254910161155849	-2155.20244177814	NaN
	544	6.45435023699531	2.19026044433984	NaN	1.30012563642007	1.44751297011818	NaN	3.01591096383002	2.89253684561897	NaN	2.74098350556916	2.66882032584497	NaN
	545	-0.864539302199016	3.14538039029796	NaN	0.5928068131535	1.19317481878548	NaN	-1.64571542990379	-0.500676224109585	NaN	-1.11191480014034	-1.09106148078488	NaN
	546	2.39660565793316	3.96506903434298	NaN	1.45509093858044	5.35670927567687	NaN	1.67169849954145	3.25348253865173	NaN	2.0215391264082	3.76950132892705	NaN
	547	0.810280744968331	2.74686574838544	NaN	2.94665143311369	-2.44761658401339	NaN	0.634616011242718	2.46187775623845	NaN	3.35023494915676	2.74206977617023	NaN
	548	1.12075092433008	4.23403540239475	NaN	-2.69890541448026	1.42027635060351	NaN	0.0313366921098143	2.27792195292064	NaN	-0.004765425983396	0.590707515061025	NaN
	549	-0.86772164283376	-3.51324072527455	NaN	0.0662793427107777	-0.894507937374013	NaN	0.964888513651431	-0.45441726796579	NaN	2.3759091456051	0.129039599673357	NaN
	550	1.37116623349131	2.52856336229999	NaN	1.72503267323502	0.0928301245800404	NaN	-2.67620417718613	2.07375456893111	NaN	-1.22203307174462	0.821070001338378	NaN
	551	3.33847248382136	0.356186217416451	NaN	4.64507529396237	2.41104677577754	NaN	0.811703663772299	2.05106629244007	NaN	1.47882114398941	1.9510375550385	NaN
	552	3.80905418579736	3.30710229103771	NaN	1.37282354695787	2.4255264709393	NaN	1.04164851449033	0.568426488892418	NaN	2.02692569980024	-2.41547385274865	NaN
	553	6.84718019877295	9.10592152858427	NaN	0.138369640920775	2.37260827141103	NaN	4.39381939606262	2.38901379114343	NaN	4.84240392955995	0.0714621842566838	NaN
	554	-3.66124325874532	3.2901490761846	NaN	-6.56734834580262	2.31543366139373	NaN	-0.564438836279122	-2.90133930393978	NaN	1.82805987620439	-1.91612541429829	NaN
	555	0.643350205935309	3.32878667055316	NaN	-1.76107069695567	0.173157039379989	NaN	1.45428149491075	-2.54072080757104	NaN	1.95569165302765	-2.73239654393988	NaN
	556	-2.30393896433096	7.65695815008698	NaN	-0.167708429261599	1.25806337232633	NaN	0.710738045426321	5.00091962680963	NaN	0.573911713233369	2.0585518904049	NaN
	557	-3.98786469690598	-1.94017004479667	NaN	-3.50054143389447	-2.7623776146391	NaN	0.315208905913193	0.535645711354685	NaN	1.9373916641181	1.18311478580636	NaN
	558	8.68005787793611	3.90815933838246	NaN	0.672591189695213	-1.10052948882299	NaN	4.27642065868619	3.13225519028905	NaN	2.47501724809945	2.68854306736377	NaN
	559	4.30531504395793	6.75262275517904	NaN	8.09165221856383	4.41156055363635	NaN	0.622199771257283	2.561775664568	NaN	1.86978994254202	2.24173877209613	NaN
	560	0.704714257584048	5.04724343940695	NaN	4.09267837212496	1.27643952785178	NaN	0.350855351131137	2.38960479831986	NaN	0.0698203248420983	0.738119556625916	NaN
	561	0.231276757553639	-1.48115042296124	NaN	-0.753812817144429	3.65022965123022	NaN	2.0129487464199	0.142649357479683	NaN	2.68138916237898	1.04116686538427	NaN
	562	1.28618099197024	-2.67399007270186	NaN	2.48721685901115	-3.17381670563299	NaN	1.74253435017176	-0.206769919295224	NaN	1.52116660553471	0.00214669441462669	NaN
	563	8.64268252787065	14.3702915852051	NaN	4.0384517752099	6.7382239984731	NaN	2.84387856758867	6.57498577012044	NaN	2.13844931965848	5.65792391612921	NaN
	564	6.55554702197034	3.99977294453331	NaN	3.97521291747701	3.26001553840435	NaN	4.48306288012377	2.63460139090521	NaN	4.27306584809292	4.15770831901579	NaN
	565	4.21917619245906	1.49411131354096	NaN	0.293575171013143	3.37084202414094	NaN	2.27867323602951	1.89242436253094	NaN	1.56446470050813	2.90683118002826	NaN
	566	13.941885321092	0.21819863239064	NaN	7.5999783567608	1.21693595734477	NaN	7.57094417614171	-1.26201413432799	NaN	8.49891918666332	2.18204906722811	NaN
	567	5.78067912566695	-0.137173375064982	NaN	2.97452711490975	1.14608071391846	NaN	3.68833812663296	-1.28012057862756	NaN	3.32359838840183	-0.687099560787409	NaN
	568	2.38261272332558	6.8008607737653	NaN	-0.962716322236311	3.38201180116352	NaN	1.16387699221234	2.37773686045654	NaN	-0.779400891280362	6.17898616217127	NaN
	569	9.12729118104004	2.16850254542803	NaN	5.36770320535583	2.87650296101286	NaN	4.76431473554017	-1.00792210896329	NaN	5.18805068359139	0.100355311691093	NaN
	570	1.58862340496882	7.20675325047224	NaN	0.807285943180172	6.65150981493927	NaN	1.43200983961113	2.27990445015151	NaN	3.07424481082678	3.634830188233	NaN
	571	5.7871588738446	2.88693379404566	NaN	4.96978330647077	1.13894614000914	NaN	4.05718202628364	0.777935234353972	NaN	4.32095990367898	-0.267756896271426	NaN
	572	5.9471020976079	-2.39203167299919	NaN	5.20685000004307	-1.08188511175962	NaN	3.15470941690748	0.0374015595532102	NaN	4.59750024501102	2.93707713700511	NaN
	573	7.87959235355055	2.6497917423986	NaN	3.77877036407892	-2.99674661401988	NaN	4.76612668423614	2.01394119873598	NaN	5.422083119036	1.40345935457156	NaN
	574	8.25345306137041	4.31122979946669	NaN	8.15564473638425	4.55830439966692	NaN	2.94977801749562	0.805473788529153	NaN	5.37368747884797	2.25126021178702	NaN
	575	0.790508636998477	-2.91329203791113	NaN	0.244049976972938	-7.22783698908075	NaN	0.0639777821450895	-2.06470351802492	NaN	0.0233454231966496	-10.0411944022076	NaN
	576	6.46147687067062	NaN	NaN	-2.57612481334247	NaN	NaN	1.35639451480141	NaN	NaN	0.775531566675581	NaN	NaN
	577	5.2006744811474	NaN	NaN	3.95768585001126	NaN	NaN	2.72566102536099	NaN	NaN	3.33936288308077	NaN	NaN
	578	3.17881722733551	NaN	NaN	3.03836821256943	NaN	NaN	3.07264988324503	NaN	NaN	3.84192795676288	NaN	NaN
	579	0.495731590007999	NaN	NaN	4.1314425458589	NaN	NaN	-0.184720869579306	NaN	NaN	1.80379950148103	NaN	NaN
	580	-18.0185260199596	NaN	NaN	-5.37824137441509	NaN	NaN	-6.73841483423222	NaN	NaN	-7.48444679835758	NaN	NaN
	581	6.30946835051596	NaN	NaN	1.08523315912705	NaN	NaN	1.73872039753867	NaN	NaN	1.22021479385672	NaN	NaN
	582	0.429690033656998	NaN	NaN	3.44570917000166	NaN	NaN	-1.29595548859372	NaN	NaN	2.32581500181338	NaN	NaN
	583	5.79015069751795	NaN	NaN	4.47016417404048	NaN	NaN	2.49228283278977	NaN	NaN	3.10837330097847	NaN	NaN
	584	9.95650094269986	NaN	NaN	7.91100070537086	NaN	NaN	4.11277157568214	NaN	NaN	6.38199743363988	NaN	NaN
	585	-0.68260967366132	NaN	NaN	0.843195511231553	NaN	NaN	-2.61801245603997	NaN	NaN	-1.41126869629968	NaN	NaN
	586	-11.3629864508726	NaN	NaN	-23.585407029441	NaN	NaN	-0.00799978692773429	NaN	NaN	-18.1564531288705	NaN	NaN
	587	5.86651413675029	NaN	NaN	2.45109056286375	NaN	NaN	3.25091398299413	NaN	NaN	3.03543558774224	NaN	NaN
	588	2.89289221789468	NaN	NaN	-1.57964821766286	NaN	NaN	1.19646987609176	NaN	NaN	2.2338611658329	NaN	NaN
	589	-5.60331674874765	NaN	NaN	-0.861016664082169	NaN	NaN	-0.185963220506346	NaN	NaN	-0.393476985409854	NaN	NaN
	590	8.65261233739701	NaN	NaN	2.94639945175714	NaN	NaN	5.03741089212598	NaN	NaN	5.47782533224432	NaN	NaN
	591	-8.44394912822402	NaN	NaN	-9.0071506495419	NaN	NaN	-2.46529307988622	NaN	NaN	-8.05943501060992	NaN	NaN
	592	12.5002845573516	NaN	NaN	5.56112652810553	NaN	NaN	6.61525151659046	NaN	NaN	6.59301659422345	NaN	NaN
	593	7.45579894064293	NaN	NaN	7.268641887597	NaN	NaN	3.24783809074885	NaN	NaN	3.76856350696862	NaN	NaN
	594	4.15976811882827	NaN	NaN	1.9144740190883	NaN	NaN	2.45160064517281	NaN	NaN	2.8471118279291	NaN	NaN
	595	9.03689287595197	NaN	NaN	3.2069608598893	NaN	NaN	4.25358714254964	NaN	NaN	3.94160284360586	NaN	NaN
	596	5.26628805098215	NaN	NaN	3.16292266193489	NaN	NaN	3.38979138803851	NaN	NaN	3.82206396643128	NaN	NaN
	597	2.10205377190426	NaN	NaN	0.316612841209528	NaN	NaN	0.0836258072290923	NaN	NaN	1.4711913344348	NaN	NaN
	598	7.37927207020004	NaN	NaN	3.03787920237124	NaN	NaN	3.28640989469852	NaN	NaN	3.80641304979735	NaN	NaN
	599	4.72830649870219	NaN	NaN	-0.99855492063183	NaN	NaN	1.18815548521285	NaN	NaN	-0.189306803604857	NaN	NaN
	600	-6.84733233444906	NaN	NaN	-0.420523559816282	NaN	NaN	-1.38462882608008	NaN	NaN	0.65115274342273	NaN	NaN
	601	12.2601728247597	NaN	NaN	7.1181751104546	NaN	NaN	6.24968417207457	NaN	NaN	6.26428812160533	NaN	NaN
	602	6.95837145755835	NaN	NaN	6.40830188720849	NaN	NaN	3.87414413194607	NaN	NaN	3.16565329563494	NaN	NaN
	603	10.7752783092993	NaN	NaN	6.95742805150243	NaN	NaN	5.3773408162645	NaN	NaN	4.38630327658744	NaN	NaN
	604	2.93722932654298	NaN	NaN	2.22683969032407	NaN	NaN	1.73652956448018	NaN	NaN	1.63798456091056	NaN	NaN
	605	-10.0599667785133	NaN	NaN	0.0403931757067283	NaN	NaN	0.172096678286616	NaN	NaN	-0.877235746180809	NaN	NaN
	606	6.74851853972896	NaN	NaN	3.46974993877559	NaN	NaN	2.31462549287147	NaN	NaN	1.76695219616344	NaN	NaN
	607	12.5016651415296	NaN	NaN	11.0255229281827	NaN	NaN	4.39966491006995	NaN	NaN	2.8598627271869	NaN	NaN
	608	-8.67904898026536	NaN	NaN	-9.35118946304354	NaN	NaN	-2.82791480411945	NaN	NaN	-9.96025988816375	NaN	NaN
	609	-1.09509505675883	NaN	NaN	5.93870754036614	NaN	NaN	-4.91899871321266	NaN	NaN	2.91711856668246	NaN	NaN
	610	2.95186047053492	NaN	NaN	3.44579011755761	NaN	NaN	0.257425950176982	NaN	NaN	0.193719509284887	NaN	NaN
	611	3.15017408540999	NaN	NaN	-0.579108217403089	NaN	NaN	1.43777770697326	NaN	NaN	1.3332906689771	NaN	NaN
	612	-10.581066428272	NaN	NaN	-12.9349648496701	NaN	NaN	-2.68128578446756	NaN	NaN	-6.52772875938975	NaN	NaN
	613	8.58896737150431	NaN	NaN	4.51759554172158	NaN	NaN	4.86791068565645	NaN	NaN	4.49646920267671	NaN	NaN
	614	-3.43933145620489	NaN	NaN	-12.1610466681486	NaN	NaN	0.0191000257523973	NaN	NaN	-10.924865580505	NaN	NaN
	615	5.73658951980897	NaN	NaN	4.50060392262997	NaN	NaN	1.90281363910511	NaN	NaN	2.15664195083909	NaN	NaN
	616	6.60215504137336	NaN	NaN	2.03143912751138	NaN	NaN	4.0480645302353	NaN	NaN	3.58224568432572	NaN	NaN
	617	7.88525255477226	NaN	NaN	-0.781633016362799	NaN	NaN	3.76007147419032	NaN	NaN	2.4998736190962	NaN	NaN
	618	4.35007822268922	NaN	NaN	-2.84615484145631	NaN	NaN	2.45021678587931	NaN	NaN	1.75374470229237	NaN	NaN
	619	15.9405653451346	NaN	NaN	-1.31599623023458	NaN	NaN	7.66626990565485	NaN	NaN	6.28677432100664	NaN	NaN
	620	4.48354310188714	NaN	NaN	4.37273086322933	NaN	NaN	1.3091083255897	NaN	NaN	1.03879465908036	NaN	NaN
	621	9.92086217577943	NaN	NaN	-0.868441395445782	NaN	NaN	3.67674046903702	NaN	NaN	2.67440817448364	NaN	NaN
	622	-10.0519141692777	NaN	NaN	-4.39659272372089	NaN	NaN	-3.08447599143941	NaN	NaN	-1.09321602951846	NaN	NaN
	623	2.08377891696138	NaN	NaN	9.72231346652295	NaN	NaN	3.81258679037204	NaN	NaN	2.75797624397436	NaN	NaN
	624	-0.646077291460235	NaN	NaN	2.40468874558483	NaN	NaN	-1.31445928469367	NaN	NaN	-0.771828860344127	NaN	NaN
	625	3.41044948805221	NaN	NaN	5.52912746415309	NaN	NaN	1.28091183454521	NaN	NaN	2.54221960820692	NaN	NaN
	626	18.1532741688502	NaN	NaN	5.74672147949715	NaN	NaN	6.56999200237571	NaN	NaN	6.11431214382263	NaN	NaN
	627	2.04757996980089	NaN	NaN	-0.812552142150047	NaN	NaN	0.874131762842424	NaN	NaN	1.43960580361797	NaN	NaN
	628	9.37526300315461	NaN	NaN	1.85038527069721	NaN	NaN	3.08619603627229	NaN	NaN	2.11727639171562	NaN	NaN
	629	-5.32318896212113	NaN	NaN	-5.23433950895542	NaN	NaN	0.0372679435731687	NaN	NaN	-0.243994271567765	NaN	NaN
	630	7.17347400918402	NaN	NaN	1.34098810844255	NaN	NaN	4.90999324550178	NaN	NaN	1.09712851370281	NaN	NaN
	631	3.24920285141444	NaN	NaN	-3.41396157561756	NaN	NaN	1.10638171110279	NaN	NaN	1.20233833718054	NaN	NaN
	632	13.7186577609822	NaN	NaN	5.37319880121732	NaN	NaN	5.51087858321807	NaN	NaN	4.84103479719533	NaN	NaN
	633	9.73140540313724	NaN	NaN	2.51253848622699	NaN	NaN	3.25098256942716	NaN	NaN	2.0626850844256	NaN	NaN
	634	0.65490872158085	NaN	NaN	-4.0825019023235	NaN	NaN	1.17742548548438	NaN	NaN	0.713205661159195	NaN	NaN
	635	4.82139014431076	NaN	NaN	4.35510441979641	NaN	NaN	1.9428404022381	NaN	NaN	0.763529213699496	NaN	NaN
	636	12.2300340213914	NaN	NaN	1.22737641086427	NaN	NaN	4.97466905488583	NaN	NaN	3.37751090188343	NaN	NaN
	637	13.9265813838871	NaN	NaN	3.76238173385074	NaN	NaN	6.39142526314106	NaN	NaN	3.86668916095039	NaN	NaN
	638	7.42958886199456	NaN	NaN	3.34674560191404	NaN	NaN	3.20846706163855	NaN	NaN	0.760687428874919	NaN	NaN
	639	-3.69414570955773	NaN	NaN	0.0344368007223975	NaN	NaN	-1.95549125850374	NaN	NaN	-2.95784994807581	NaN	NaN
	640	0.292090141365285	NaN	NaN	7.45166949700122	NaN	NaN	-0.522431898456864	NaN	NaN	1.61799947297068	NaN	NaN
	641	0.0830333610471655	NaN	NaN	-0.80470167737838	NaN	NaN	0.130454248222593	NaN	NaN	0.0726930411137242	NaN	NaN
	642	9.8502090666465	NaN	NaN	4.67425375359741	NaN	NaN	2.27491282732906	NaN	NaN	0.89247099461664	NaN	NaN
	643	9.86296757356626	NaN	NaN	6.15074574432891	NaN	NaN	6.16557978823435	NaN	NaN	6.31045110285009	NaN	NaN
	644	0.0520604287846134	NaN	NaN	1.05202901262681	NaN	NaN	-1.21769541343136	NaN	NaN	-2.4921706590682	NaN	NaN
	645	5.42373687457006	NaN	NaN	-4.70573752188259	NaN	NaN	1.60937620212583	NaN	NaN	-3.1859475444921	NaN	NaN
	646	15.4840982350299	NaN	NaN	5.63162819041587	NaN	NaN	6.64428498416486	NaN	NaN	4.9081868303474	NaN	NaN
	647	-2.07253920345451	NaN	NaN	-4.88861534264768	NaN	NaN	-1.69488229872381	NaN	NaN	-4.12085529659091	NaN	NaN
	648	12.076851900249	NaN	NaN	3.04541685495275	NaN	NaN	4.06219182490811	NaN	NaN	0.969806111717812	NaN	NaN
	649	3.14106893521779	NaN	NaN	1.96338706575009	NaN	NaN	3.54526457673787	NaN	NaN	3.64692885444277	NaN	NaN
	650	13.8249233662308	NaN	NaN	2.71009247303951	NaN	NaN	7.55659291280892	NaN	NaN	7.48992772417347	NaN	NaN
	651	-0.718179431985926	NaN	NaN	-2.36717509968521	NaN	NaN	0.976160164161825	NaN	NaN	0.601913907770231	NaN	NaN
	652	1.2649407244686	NaN	NaN	1.38769465108114	NaN	NaN	1.9533263146618	NaN	NaN	2.86497513418392	NaN	NaN
	653	2.69218414552879	NaN	NaN	0.515937123760055	NaN	NaN	-0.524938453125102	NaN	NaN	0.207342708188406	NaN	NaN
	654	1.87733171269838	NaN	NaN	-3.81274148668734	NaN	NaN	0.0940508339604774	NaN	NaN	0.675115618435449	NaN	NaN
	655	-14.277927870805	NaN	NaN	-8.8442780593751	NaN	NaN	-2.48758996717943	NaN	NaN	-1.02302944092238	NaN	NaN
	656	0.694327771197429	NaN	NaN	-2.89415670879622	NaN	NaN	1.79807516271439	NaN	NaN	1.4973311325732	NaN	NaN
	657	6.03523844855145	NaN	NaN	2.69926472221803	NaN	NaN	3.89105059969729	NaN	NaN	3.94519814966663	NaN	NaN
	658	6.38442281533152	NaN	NaN	-1.76051205908269	NaN	NaN	0.978436673829163	NaN	NaN	0.225422762821509	NaN	NaN
	659	3.13727550628824	NaN	NaN	-3.55204055784849	NaN	NaN	3.23912308729412	NaN	NaN	2.06294852637832	NaN	NaN
	660	-0.538935863916049	NaN	NaN	-1.98304230284917	NaN	NaN	0.166497380997736	NaN	NaN	0.0556332579518739	NaN	NaN
	661	13.1495740635278	NaN	NaN	-2.10053009854584	NaN	NaN	6.97751735395819	NaN	NaN	5.37998755114246	NaN	NaN
	662	8.13433359385473	NaN	NaN	1.43988883393913	NaN	NaN	3.32579512558961	NaN	NaN	2.91855214223675	NaN	NaN
	663	-4.91917359171529	NaN	NaN	-0.81233684056035	NaN	NaN	0.0218919766752897	NaN	NaN	1.05768432207217	NaN	NaN
	664	12.756658199419	NaN	NaN	13.0101865876209	NaN	NaN	6.30926337094596	NaN	NaN	6.41919810393091	NaN	NaN
	665	-7.04145446922053	NaN	NaN	-9.89305945154543	NaN	NaN	-2.9259771635028	NaN	NaN	-8.10222393710004	NaN	NaN
	666	-4.89098677940363	NaN	NaN	-5.55049465701192	NaN	NaN	1.87628073123662	NaN	NaN	1.20150905892034	NaN	NaN
	667	-1.46378486970953	NaN	NaN	-2.69507522338906	NaN	NaN	1.59854404591604	NaN	NaN	2.08963892277865	NaN	NaN
	668	0.825981046552877	NaN	NaN	4.04353965977267	NaN	NaN	-1.36378510491907	NaN	NaN	-0.0346591394773454	NaN	NaN
	669	6.49111243394349	NaN	NaN	3.66426000377724	NaN	NaN	3.60701661913843	NaN	NaN	3.21165307264127	NaN	NaN
	670	9.07827201115147	NaN	NaN	2.09950369970682	NaN	NaN	3.50820396673048	NaN	NaN	2.10850001936777	NaN	NaN
	671	-1.16482603652343	NaN	NaN	-9.69853047141882	NaN	NaN	0.57442014626617	NaN	NaN	2.29732978980825	NaN	NaN
	672	-3.71176218691549	NaN	NaN	-2.78499064466466	NaN	NaN	0.549888540408848	NaN	NaN	1.36963896318832	NaN	NaN
	673	2.76603519301366	NaN	NaN	10.0293628828687	NaN	NaN	1.19503134022733	NaN	NaN	2.6836728457588	NaN	NaN
	674	0.246931052666112	NaN	NaN	-1.09700991328684	NaN	NaN	2.71591557609045	NaN	NaN	2.20359500472353	NaN	NaN
	675	12.766054914247	NaN	NaN	-0.176645123899753	NaN	NaN	7.24357999146462	NaN	NaN	6.52790932562666	NaN	NaN
	676	9.91636226941764	NaN	NaN	4.62243315874345	NaN	NaN	3.69985071465744	NaN	NaN	3.79656123601616	NaN	NaN
	677	4.02750358960892	NaN	NaN	2.10976530377213	NaN	NaN	0.30460436404843	NaN	NaN	-0.981377794783748	NaN	NaN
	678	4.78812754198252	NaN	NaN	2.54865679106524	NaN	NaN	0.07517173362285	NaN	NaN	0.0784398015229275	NaN	NaN
	679	-1.91108975864258	NaN	NaN	-6.39016618183835	NaN	NaN	-1.92398172857512	NaN	NaN	-6.93258005430949	NaN	NaN
	680	5.87573466949914	NaN	NaN	1.45951481213409	NaN	NaN	0.813238700577315	NaN	NaN	1.14392096244523	NaN	NaN
	681	1.01912864715458	NaN	NaN	-5.77400564312614	NaN	NaN	1.22462120643856	NaN	NaN	1.08844416645711	NaN	NaN
	682	8.70149405304126	NaN	NaN	1.76467405667976	NaN	NaN	-1.17023857624425	NaN	NaN	-2.1771357539104	NaN	NaN
	683	-5.3737358695539	NaN	NaN	2.11054265704346	NaN	NaN	-3.41053813610392	NaN	NaN	-2.08947246643229	NaN	NaN
	684	5.27331237903264	NaN	NaN	0.846692646103847	NaN	NaN	-2.4522991507769	NaN	NaN	-3.37482614238256	NaN	NaN
	685	1.57561716042532	NaN	NaN	-3.24872224921594	NaN	NaN	2.58008823390795	NaN	NaN	2.31441402028504	NaN	NaN
	686	0.949518263984354	NaN	NaN	0.0196132544631183	NaN	NaN	0.571860314315637	NaN	NaN	1.196094179214	NaN	NaN
	687	-2.78149506153643	NaN	NaN	1.79106604210222	NaN	NaN	-1.76129817328367	NaN	NaN	1.57619124806967	NaN	NaN
	688	-5.05160613876478	NaN	NaN	-0.0774701751565714	NaN	NaN	0.0215728613226182	NaN	NaN	-0.415289618923594	NaN	NaN
	689	7.2163494441512	NaN	NaN	-2.74385143066262	NaN	NaN	4.14121596876579	NaN	NaN	2.4564801375299	NaN	NaN
	690	1.94713986224255	NaN	NaN	0.170906829359817	NaN	NaN	1.0257535549451	NaN	NaN	0.760610798584446	NaN	NaN
	691	7.44534973100639	NaN	NaN	4.17706779920472	NaN	NaN	1.93873917204545	NaN	NaN	0.845836237593184	NaN	NaN
	692	2.60140415070286	NaN	NaN	0.756752491296821	NaN	NaN	0.821270842857296	NaN	NaN	-1.40628194200702	NaN	NaN
	693	7.65033133635824	NaN	NaN	4.99630211650199	NaN	NaN	3.34855625954781	NaN	NaN	1.80809164726109	NaN	NaN
	694	-6.30798301696291	NaN	NaN	-2.50194543316821	NaN	NaN	0.481128836627653	NaN	NaN	0.355729028446011	NaN	NaN
	695	5.26618155152076	NaN	NaN	2.36201571796487	NaN	NaN	1.2882256682409	NaN	NaN	4.86141238483331	NaN	NaN
	696	10.3632692030982	NaN	NaN	0.390619689770945	NaN	NaN	4.29144835841778	NaN	NaN	4.26012305694671	NaN	NaN
	697	4.40714387168009	NaN	NaN	1.35000212604339	NaN	NaN	0.0939722130966578	NaN	NaN	1.5373016135884	NaN	NaN
	698	-4.12179757189219	NaN	NaN	-3.79464474144921	NaN	NaN	0.0124242912358994	NaN	NaN	-2155.20244177814	NaN	NaN
	699	2.19026044433984	NaN	NaN	1.44751297011818	NaN	NaN	2.89253684561897	NaN	NaN	2.66882032584497	NaN	NaN
	700	3.14538039029796	NaN	NaN	1.19317481878548	NaN	NaN	-0.500676224109585	NaN	NaN	-1.09106148078488	NaN	NaN
	701	3.96506903434298	NaN	NaN	5.35670927567687	NaN	NaN	3.25348253865173	NaN	NaN	3.76950132892705	NaN	NaN
	702	2.74686574838544	NaN	NaN	-2.44761658401339	NaN	NaN	2.46187775623845	NaN	NaN	2.74206977617023	NaN	NaN
	703	4.23403540239475	NaN	NaN	1.42027635060351	NaN	NaN	2.27792195292064	NaN	NaN	0.590707515061025	NaN	NaN
	704	-3.51324072527455	NaN	NaN	-0.894507937374013	NaN	NaN	-0.45441726796579	NaN	NaN	0.129039599673357	NaN	NaN
	705	2.52856336229999	NaN	NaN	0.0928301245800404	NaN	NaN	2.07375456893111	NaN	NaN	0.821070001338378	NaN	NaN
	706	0.356186217416451	NaN	NaN	2.41104677577754	NaN	NaN	2.05106629244007	NaN	NaN	1.9510375550385	NaN	NaN
	707	3.30710229103771	NaN	NaN	2.4255264709393	NaN	NaN	0.568426488892418	NaN	NaN	-2.41547385274865	NaN	NaN
	708	6.70122413728797	NaN	NaN	2.11003496706374	NaN	NaN	1.37286504887024	NaN	NaN	1.38977317289493	NaN	NaN
	709	-1.64830220686493	NaN	NaN	2.34382121325401	NaN	NaN	2.00112921510935	NaN	NaN	2.11694561109169	NaN	NaN
	710	9.10592152858427	NaN	NaN	2.37260827141103	NaN	NaN	2.38901379114343	NaN	NaN	0.0714621842566838	NaN	NaN
	711	3.2901490761846	NaN	NaN	2.31543366139373	NaN	NaN	-2.90133930393978	NaN	NaN	-1.91612541429829	NaN	NaN
	712	3.32878667055316	NaN	NaN	0.173157039379989	NaN	NaN	-2.54072080757104	NaN	NaN	-2.73239654393988	NaN	NaN
	713	7.65695815008698	NaN	NaN	1.25806337232633	NaN	NaN	5.00091962680963	NaN	NaN	2.0585518904049	NaN	NaN
	714	-1.94017004479667	NaN	NaN	-2.7623776146391	NaN	NaN	0.535645711354685	NaN	NaN	1.18311478580636	NaN	NaN
	715	3.90815933838246	NaN	NaN	-1.10052948882299	NaN	NaN	3.13225519028905	NaN	NaN	2.68854306736377	NaN	NaN
	716	6.75262275517904	NaN	NaN	4.41156055363635	NaN	NaN	2.561775664568	NaN	NaN	2.24173877209613	NaN	NaN
	717	5.04724343940695	NaN	NaN	1.27643952785178	NaN	NaN	2.38960479831986	NaN	NaN	0.738119556625916	NaN	NaN
	718	-0.932875421567409	NaN	NaN	-1.91449981330643	NaN	NaN	1.02758219229537	NaN	NaN	1.30414608840368	NaN	NaN
	719	-1.48115042296124	NaN	NaN	3.65022965123022	NaN	NaN	0.142649357479683	NaN	NaN	1.04116686538427	NaN	NaN
	720	7.69991312477735	NaN	NaN	3.22406526802536	NaN	NaN	3.75248453203703	NaN	NaN	2.34495989498927	NaN	NaN
	721	4.87423802796672	NaN	NaN	2.85386761510483	NaN	NaN	0.595601047654462	NaN	NaN	-0.96613178065079	NaN	NaN
	722	-2.67399007270186	NaN	NaN	-3.17381670563299	NaN	NaN	-0.206769919295224	NaN	NaN	0.00214669441462669	NaN	NaN
	723	14.3702915852051	NaN	NaN	6.7382239984731	NaN	NaN	6.57498577012044	NaN	NaN	5.65792391612921	NaN	NaN
	724	3.99977294453331	NaN	NaN	3.26001553840435	NaN	NaN	2.63460139090521	NaN	NaN	4.15770831901579	NaN	NaN
	725	1.49411131354096	NaN	NaN	3.37084202414094	NaN	NaN	1.89242436253094	NaN	NaN	2.90683118002826	NaN	NaN
	726	6.22664416136963	NaN	NaN	6.32163128839621	NaN	NaN	3.18364375431548	NaN	NaN	4.80254892324296	NaN	NaN
	727	0.21819863239064	NaN	NaN	1.21693595734477	NaN	NaN	-1.26201413432799	NaN	NaN	2.18204906722811	NaN	NaN
	728	-0.137173375064982	NaN	NaN	1.14608071391846	NaN	NaN	-1.28012057862756	NaN	NaN	-0.687099560787409	NaN	NaN
	729	0.248372393044143	NaN	NaN	2.84252727143075	NaN	NaN	0.00156649082502173	NaN	NaN	0.810990389778248	NaN	NaN
	730	6.8008607737653	NaN	NaN	3.38201180116352	NaN	NaN	2.37773686045654	NaN	NaN	6.17898616217127	NaN	NaN
	731	6.90755537188305	NaN	NaN	4.49387071484431	NaN	NaN	3.09537460790129	NaN	NaN	3.87040656059249	NaN	NaN
	732	2.16850254542803	NaN	NaN	2.87650296101286	NaN	NaN	-1.00792210896329	NaN	NaN	0.100355311691093	NaN	NaN
	733	7.20675325047224	NaN	NaN	6.65150981493927	NaN	NaN	2.27990445015151	NaN	NaN	3.634830188233	NaN	NaN
	734	2.88693379404566	NaN	NaN	1.13894614000914	NaN	NaN	0.777935234353972	NaN	NaN	-0.267756896271426	NaN	NaN
	735	-2.39203167299919	NaN	NaN	-1.08188511175962	NaN	NaN	0.0374015595532102	NaN	NaN	2.93707713700511	NaN	NaN
	736	2.6497917423986	NaN	NaN	-2.99674661401988	NaN	NaN	2.01394119873598	NaN	NaN	1.40345935457156	NaN	NaN
	737	4.31122979946669	NaN	NaN	4.55830439966692	NaN	NaN	0.805473788529153	NaN	NaN	2.25126021178702	NaN	NaN
	738	-2.91329203791113	NaN	NaN	-7.22783698908075	NaN	NaN	-2.06470351802492	NaN	NaN	-10.0411944022076	NaN	NaN

## Sheet: panel l.
		Ctl
		Sound1			Opto			Sound2			Air puff
	id	tuning score Sound 1	tuning score Sound 1 WS	tuning score Sound 1 NS	tuning score Opto	tuning score Opto WS	tuning score Opto NS	tuning score Sound 2	tuning score Sound 2 WS	tuning score Sound 2 NS	tuning score Air Puff	tuning score Air Puff WS	tuning score Air Puff NS
	1	1.47505596611701	1.47505596611701	3.27410507660479	-1.04588263202431	-1.04588263202431	0.411665851484264	1.59932167328914	1.59932167328914	3.16079506716727	1.41988131784575	1.41988131784575	2.30412757156187
	2	-3.23868242821179	-3.23868242821179	2.33745480951229	-1.02259780610208	-1.02259780610208	-2.77138836334099	-2.34937647054669	-2.34937647054669	3.45940167282997	-1.72621444806967	-1.72621444806967	5.75927915953461
	3	-4.14746827554561	-4.14746827554561	2.17045416965011	-2.42865974636212	-2.42865974636212	-2.83738394604638	-0.743018840344543	-0.743018840344543	2.00784193073972	0.685593857939832	0.685593857939832	2.33303608694611
	4	-2.53956774420049	-2.53956774420049	1.67162816860362	-0.617234231470847	-0.617234231470847	-0.321360720365249	0.813405166828077	0.813405166828077	2.74683296785742	2.2470599270569	2.2470599270569	4.28058069665211
	5	4.51171451686934	4.51171451686934	11.8435000548254	-3.6620346538919	-3.6620346538919	3.26434150131504	3.80573016190072	3.80573016190072	5.47804142231791	3.87328281804478	3.87328281804478	5.48187867158764
	6	-4.27778768106337	-4.27778768106337	5.29842514339375	-2.44274606908328	-2.44274606908328	0.393892383565983	0.115266395150215	0.115266395150215	3.66318726247567	0.950333676075429	0.950333676075429	3.38426924240596
	7	3.27410507660479	-10.8980383874506	7.88028174303802	0.411665851484264	-2.07249374139779	-5.68846548535543	3.16079506716727	-4.93947726902817	2.2115051302383	2.30412757156187	-1.22332804318394	3.79926669259969
	8	-10.8980383874506	-0.758385053508675	-4.92568879541965	-2.07249374139779	-1.79642935792399	-4.57785748489385	-4.93947726902817	1.34643806647596	-0.916136691376998	-1.22332804318394	1.16136497198076	-1.20641804599646
	9	-0.758385053508675	10.2671821474264	5.07180477871849	-1.79642935792399	-0.511659834422313	-4.74596800241803	1.34643806647596	6.65937397200954	2.75561367796544	1.16136497198076	5.88734435255866	4.56886400701016
	10	10.2671821474264	0.716636592054529	1.19095529504721	-0.511659834422313	0.723734954734584	-1.67867122075653	6.65937397200954	3.46344626646759	2.66445691605284	5.88734435255866	0.997530297860407	2.45737174841208
	11	0.716636592054529	1.09079839547138	3.47189785968548	0.723734954734584	-3.02107451503236	-3.34501404417116	3.46344626646759	1.33002985865151	3.27298488395488	0.997530297860407	-3.78504741440828	3.75592961733974
	12	1.17368536561907	-6.3079577237761	6.69619511818691	-0.332243701856555	0.904415261742165	0.793397181368149	2.55946469534824	-0.829448644456007	2.6893401850754	3.07771010101675	-0.562951160345077	4.15181385649121
	13	1.09079839547138	-6.13769447023721	4.58571104595102	-3.02107451503236	-1.21583554176959	-0.935546796385104	1.33002985865151	-0.829377332135482	3.4418103683886	-3.78504741440828	1.27957372067962	3.91008487431714
	14	2.33745480951229	-3.36508017863934	8.40461502782302	-2.77138836334099	-5.89925436699047	2.3758940588037	3.45940167282997	0.585820067071139	1.92830649093394	5.75927915953461	-4.37063862670229	1.84349779335777
	15	2.17045416965011	-1.36431080480962	3.73883505854816	-2.83738394604638	2.05364683914215	-0.557990481521701	2.00784193073972	-0.782303004277428	3.7762265806575	2.33303608694611	-0.613968470434421	3.7344587327587
	16	7.80795872887557	3.10677166725567	8.92809487051258	-1.82983768500833	-0.773431521223187	-1.88558280802132	4.33728059773761	2.38584207741848	5.12604472870305	5.60976535817086	3.26212175688042	5.33007918454449
	17	-6.3079577237761	-3.42111484486817	9.14197685446933	0.904415261742165	0.260189666869515	-0.378793576914909	-0.829448644456007	0.232556315720431	3.27820747807054	-0.562951160345077	0.20745122595175	3.23745526335438
	18	1.67162816860362	1.35753290677325	1.42881261505821	-0.321360720365249	-0.101318459738429	-0.570304534278237	2.74683296785742	3.09684979079188	1.48020883772939	4.28058069665211	4.11543856554839	2.24102577776978
	19	-6.13769447023721	1.45985512555197	9.35129255841538	-1.21583554176959	1.35307448509088	-2.42386426438774	-0.829377332135482	4.29595746800013	4.53212563494939	1.27957372067962	4.99428867188358	4.43669511758937
	20	11.8435000548254	3.97579691969626	1.08239057343882	3.26434150131504	0.469295726161588	-0.812273300800045	5.47804142231791	1.03768193140012	-0.0764514209978538	5.48187867158764	0.483131191009113	0.991642361012269
	21	5.29842514339375	1.24373248772827	7.01964837356378	0.393892383565983	1.35415373671273	-1.320986035649	3.66318726247567	2.80520943304254	4.14761317212041	3.38426924240596	1.85478330879745	3.38062806115908
	22	-3.36508017863934	4.52359888540697	1.00798008893802	-5.89925436699047	2.03871339951981	-1.25455808965318	0.585820067071139	0.0258524504567903	1.93179755052821	-4.37063862670229	-0.667497530349418	2.75141529380464
	23	7.88028174303802	6.5796637537064	-1.01166118277828	-5.68846548535543	1.97480736577566	-0.820884189248705	2.2115051302383	3.92691079162104	1.5836458893067	3.79926669259969	5.13865849884264	3.47971198908647
	24	-4.92568879541965	-0.62819498679135	0.576214102075482	-4.57785748489385	1.65607591478718	-0.440780453237457	-0.916136691376998	-4.13995609450337	0.476305894859516	-1.20641804599646	-7.04323129858798	2.48176937756985
	25	-1.36431080480962	5.97103366500116	2.80404407036597	2.05364683914215	0.37870887944569	-1.1684860728293	-0.782303004277428	3.95961540176861	3.19621176305589	-0.613968470434421	3.59069187440686	4.81253638829859
	26	3.10677166725567	1.92476557097677	5.00637975191706	-0.773431521223187	-4.98613205974628	-0.705500509795911	2.38584207741848	0.882181416487493	4.26809639861141	3.26212175688042	-2.08578278688748	6.31797352811409
	27	5.07180477871849	3.76100796587469	5.4114186846779	-4.74596800241803	-1.25387975341528	-1.48877913291311	2.75561367796544	3.19568523582889	4.10573068572858	4.56886400701016	3.34893840500703	7.22435656412753
	28	1.19095529504721	0.757949779000561	-2.84892039173412	-1.67867122075653	1.18557942091385	-2.9794727414562	2.66445691605284	1.6417866187176	-0.96565204213942	2.45737174841208	1.99749467507692	0.120267366823771
	29	-3.42111484486817	-0.751460670989172	1.41726530393891	0.260189666869515	0.832666475880839	-2.17894976208024	0.232556315720431	2.72647438156614	1.58494234221582	0.20745122595175	1.24772885153185	2.30725950958685
	30	3.47189785968548	-0.345090438746517	-2.68873329176343	-3.34501404417116	0.623425750271525	-1.19850482075613	3.27298488395488	-5.17209318659046	0.226640551634318	3.75592961733974	-5.68330903975289	-2.25571746237198
	31	1.35753290677325	-0.755183212249427	1.67191632410725	-0.101318459738429	-1.20860256797983	0.103543663020202	3.09684979079188	2.12306425638077	0.0873276205671684	4.11543856554839	0.921907506924268	1.76585817910187
	32	1.45985512555197	3.99179268837057	-3.93084721368093	1.35307448509088	-5.22603203735202	-1.75403467755778	4.29595746800013	2.0073920830823	0.539510218524867	4.99428867188358	-0.885459373182774	1.66433685635271
	33	3.97579691969626	0.681991150494906	-1.60305916523361	0.469295726161588	-1.45825280291434	-0.0957247718876043	1.03768193140012	-3.4796741282833	1.37802125329352	0.483131191009113	1.81507268589341	1.81620805288994
	34	1.24373248772827	3.0303919116972	0.374197423427232	1.35415373671273	-1.44734088444182	-0.179530687542807	2.80520943304254	-1.52733687836198	2.55489145828984	1.85478330879745	-3.09587854806514	2.48506807168014
	35	4.52359888540697	-0.561265136851232	2.71480611033373	2.03871339951981	0.206609031782255	-1.36886460163902	0.0258524504567903	1.252499725936	2.74349759878407	-0.667497530349418	-3.50211146656091	3.96163761668657
	36	6.5796637537064	-1.44968513888422	-0.502008265231198	1.97480736577566	-1.14639383061438	0.282105538140138	3.92691079162104	-1.28309641865536	1.64784453110735	5.13865849884264	-1.21118658979492	1.57314049243938
	37	-0.62819498679135	7.20516705333688	1.27063412976255	1.65607591478718	-1.5442346208838	0.431956234255332	-4.13995609450337	5.14152185103528	1.54496958529486	-7.04323129858798	5.271402685668	3.14901995901635
	38	6.69619511818691	0.765959250342588	2.79197480337697	0.793397181368149	-0.0875462303472876	-1.03703713878787	2.6893401850754	3.13718303894053	3.36701009304728	4.15181385649121	3.48818657068455	4.08473028430625
	39	5.97103366500116	-4.05434474243737	4.11910863250531	0.37870887944569	-2.60343565999785	-0.444092414266219	3.95961540176861	2.21380829216598	2.90559314941964	3.59069187440686	3.53547789901496	3.1827930453723
	40	1.92476557097677	-1.09686653174518	8.18766115265548	-4.98613205974628	3.48161457745624	-1.25405598301853	0.882181416487493	-2.32285610360542	5.28338880716882	-2.08578278688748	-3.07302852595403	5.99895990859632
	41	3.76100796587469	-3.91172066026084	0.550310960570952	-1.25387975341528	-2.91123679306991	-0.16447667311345	3.19568523582889	2.14113310238363	2.04622338325422	3.34893840500703	1.85038640617793	2.29862835885446
	42	0.757949779000561	3.60234955908853	1.54237943468486	1.18557942091385	0.288283565671734	-0.566178623529733	1.6417866187176	5.0563654141031	2.6258774202522	1.99749467507692	2.51626859937412	3.94077184786813
	43	-0.751460670989172	4.86364265075707	3.68719013406622	0.832666475880839	-6.18709046035395	0.572409155813125	2.72647438156614	5.38764753838584	2.18358052842348	1.24772885153185	3.00829429359043	3.01981654030747
	44	4.58571104595102	-3.53624254245168	1.23550266355051	-0.935546796385104	-0.818223169842792	0.0696030617518639	3.4418103683886	2.51245183087994	1.82279534692261	3.91008487431714	2.60515438074392	2.02644391320724
	45	8.40461502782302	-1.82872999734265	-1.24212238408621	2.3758940588037	0.0661051464626428	-0.749708652209492	1.92830649093394	0.176497652237405	0.986758134688307	1.84349779335777	0.10777372970089	0.442215551341153
	46	-0.345090438746517	1.04811241236903	4.11520744374295	0.623425750271525	-0.108364622026374	-0.143004045747448	-5.17209318659046	2.75710653334198	2.3097324527267	-5.68330903975289	2.90063774955205	2.23496182886979
	47	-0.755183212249427	-1.80169203425213	3.98369561753228	-1.20860256797983	2.41758485428247	-0.031636967437342	2.12306425638077	1.41802905304374	1.38521137618847	0.921907506924268	-1.37066624597791	0.829754785019678
	48	3.73883505854816	-1.82187167500512	1.59168466952082	-0.557990481521701	-3.45538684467357	-0.223153383717443	3.7762265806575	-0.105426562722506	2.01981694095657	3.7344587327587	1.9693183951827	2.34408172804737
	49	3.99179268837057	10.0258082774414	1.38751468459374	-5.22603203735202	2.58987106412408	-0.308674645368962	2.0073920830823	2.04162953202005	2.46977004096239	-0.885459373182774	3.06773782289478	3.10948369140146
	50	0.681991150494906	15.8921135678865	1.25636270040474	-1.45825280291434	1.88930512188847	0.390281203241842	-3.4796741282833	6.43337360844386	2.29646221954194	1.81507268589341	8.79266169340278	1.63616719215483
	51	8.92809487051258	2.06818762586854	8.03492411394469	-1.88558280802132	-1.9014524220896	-1.19840124220454	5.12604472870305	-0.220842656782546	3.59119364164483	5.33007918454449	-0.435511142474566	3.80897825962228
	52	3.0303919116972	6.17616547253219	3.0789404967338	-1.44734088444182	2.3371483472548	-0.982830634032234	-1.52733687836198	0.658488141805658	1.3506978927465	-3.09587854806514	-0.0481108949138008	1.82456176752769
	53	9.14197685446933	-1.95216138293204	2.15870049199902	-0.378793576914909	-1.59162610470246	0.827296016558465	3.27820747807054	1.30555525972434	1.4855853199258	3.23745526335438	1.27089633625332	1.95342004343375
	54	-0.561265136851232	-2.41325609292497	0.621014566922984	0.206609031782255	-1.12474840655321	0.285745523528233	1.252499725936	1.6194157155486	2.00969009919552	-3.50211146656091	4.2918991050838	2.11448323475582
	55	1.42881261505821	-2.42197060014796	-1.02592693893067	-0.570304534278237	-0.759718363315827	-3.16075870861143	1.48020883772939	0.779350405242143	0.388432624320313	2.24102577776978	0.0658472676777269	2.26234996344473
	56	-1.44968513888422	-0.0389641989307827	-1.38097172011018	-1.14639383061438	0.218128804482817	-4.04123082083367	-1.28309641865536	1.84991471757721	-2.53022809938125	-1.21118658979492	2.19307682143904	-1.41967874385214
	57	7.20516705333688	-1.56205812040131	2.98294901611997	-1.5442346208838	0.873242702708715	-0.732331904492555	5.14152185103528	0.477650673234862	0.381662781804361	5.271402685668	1.03374751649216	1.03898706677058
	58	9.35129255841538	-4.83895710243196	4.04734966147692	-2.42386426438774	2.11291421125841	1.11824154177844	4.53212563494939	-3.73328008972084	1.81982606606498	4.43669511758937	4.56527169916695	2.00074933314688
	59	0.765959250342588	3.72096652049965	-0.872516278303582	-0.0875462303472876	-3.71952800473322	-2.17595283278888	3.13718303894053	2.53665848402795	0.54861815638266	3.48818657068455	2.57378644051143	1.52122499857164
	60	-4.05434474243737	2.25454314584811	0.664475481827644	-2.60343565999785	-1.32015658834675	-1.69050773590139	2.21380829216598	2.86842452142556	1.58445265776781	3.53547789901496	2.98344224843313	1.40705455051859
	61	-1.09686653174518	10.1314376244625	2.72187445423122	3.48161457745624	2.38761211708739	-0.849773726394206	-2.32285610360542	6.96569118764574	3.13738900317093	-3.07302852595403	10.8145363375822	2.64107908284108
	62	-3.91172066026084	1.23856023758102	1.92939393958202	-2.91123679306991	-1.566260702731	0.729053384452719	2.14113310238363	3.12225477483572	3.20669134911137	1.85038640617793	3.51083973754686	3.19712794892232
	63	3.60234955908853	-1.33403846844442	-1.01535439991126	0.288283565671734	1.13365169948148	-2.48575105142769	5.0563654141031	0.841269076331304	-0.23779232652977	2.51626859937412	-2.53326810394978	0.254210384732538
	64	4.86364265075707	2.22911746387971	-1.61571481417412	-6.18709046035395	-1.47022264069139	-0.0675338676253494	5.38764753838584	2.51626642123014	0.57753223828954	3.00829429359043	2.61572416631463	1.19877617554192
	65	1.08239057343882	2.27578252358098	1.4651871985655	-0.812273300800045	-0.435994699415775	-0.374851895320833	-0.0764514209978538	2.17067321541415	1.72638896538632	0.991642361012269	3.46213215223966	1.65778865512646
	66	-3.53624254245168	6.22969601649836	4.4305814011722	-0.818223169842792	-0.0439080151680777	0.675966561677409	2.51245183087994	2.85516163321917	3.03073536159333	2.60515438074392	2.72136931538852	3.92497507201709
	67	7.01964837356378	8.61322271539815	1.11266615122901	-1.320986035649	0.575838698940049	-0.0163477638860102	4.14761317212041	5.85501796174917	-0.120776312971783	3.38062806115908	7.00321017669974	-2.0982474851528
	68	-1.82872999734265	11.1720165337592	-0.776836371384811	0.0661051464626428	1.53727861380885	-2.68270044932862	0.176497652237405	6.67032452103721	3.3775736380583	0.10777372970089	6.56487817104289	4.0895823257142
	69	1.04811241236903	-3.67755263106645	3.49219178372182	-0.108364622026374	-2.44089451176608	-0.0894251917227726	2.75710653334198	0.937653385030133	2.28254132104779	2.90063774955205	0.470884701368572	3.12757359423306
	70	-1.80169203425213	0.266649607642186	7.45825229706125	2.41758485428247	0.0993701075789883	-1.97070197775833	1.41802905304374	2.1816664710499	4.33142287672328	-1.37066624597791	3.37285971656973	6.37917279605961
	71	-1.82187167500512	-5.93043950963753	9.89873592654773	-3.45538684467357	-3.0429469268848	2.61908144633403	-0.105426562722506	-0.702960385842498	2.61781942463358	1.9693183951827	-0.900538742915992	0.934501085109935
	72	10.0258082774414	-0.835420165766233	5.67534252754355	2.58987106412408	0.313174631143089	-0.513780571093612	2.04162953202005	1.12771595729546	4.69711894722405	3.06773782289478	2.37485724582757	7.05963614465114
	73	1.00798008893802	-0.519070071780805	8.91086721898714	-1.25455808965318	-0.898139393858484	-0.234673861039525	1.93179755052821	0.194852186959726	2.96720007753442	2.75141529380464	0.121296624371956	5.02625960294687
	74	15.8921135678865	-0.923013577647016	4.20743921202469	1.88930512188847	0.110381681539141	-1.28024563755007	6.43337360844386	1.35108145793751	2.22746766137401	8.79266169340278	2.15165845583153	9.16265732830539
	75	2.06818762586854	1.61170186607928	6.46690900862214	-1.9014524220896	0.547619004576529	0.206210940031391	-0.220842656782546	1.00330252463357	3.86324223959352	-0.435511142474566	1.53600070836981	2.99532645440795
	76	6.17616547253219	-4.69390471612744	3.31578474608194	2.3371483472548	-0.110944104659581	-1.14693075840415	0.658488141805658	0.272108773184981	3.26929543205561	-0.0481108949138008	2.64976811063698	3.43330699718553
	77	-1.95216138293204	-1.23526354842563	2.29949493720018	-1.59162610470246	-0.762890014287238	-2.24503143864257	1.30555525972434	0.879068381118183	3.97361673429239	1.27089633625332	1.2802644885607	3.93646506230123
	78	-1.01166118277828	1.18820499829774	1.39065766217635	-0.820884189248705	-1.37148207371976	-1.9571917309029	1.5836458893067	1.30961510502801	2.99254568457769	3.47971198908647	1.13803640700635	3.08883180852778
	79	0.576214102075482	0.872878441692697	1.87201204787406	-0.440780453237457	0.948943988224198	0.959372049061489	0.476305894859516	2.33086421061681	0.228136420963255	2.48176937756985	3.0392650556197	0.205125946695418
	80	-2.41325609292497	5.89280261994155	-0.0906637606975025	-1.12474840655321	1.99748365622046	-0.718647192883318	1.6194157155486	2.96083931732234	0.0209716510098966	4.2918991050838	3.06353698712701	-0.0147751182417478
	81	2.80404407036597	6.52956844609393	11.6069177666879	-1.1684860728293	0.998432254146353	-0.600957617665073	3.19621176305589	2.5972184353175	5.17511157177844	4.81253638829859	2.59257655910743	5.59052964865929
	82	5.00637975191706	-1.42103993865336	9.68325967317649	-0.705500509795911	-1.68970258846567	0.234181152652226	4.26809639861141	0.913338407382944	5.26487716851525	6.31797352811409	-0.839152392438951	7.13348032951338
	83	5.4114186846779	7.68599215560169	12.5312769012866	-1.48877913291311	-0.0819218233287009	1.21851974709356	4.10573068572858	4.97125754150319	5.70244572031728	7.22435656412753	4.9884460636313	5.99505561245402
	84	-2.84892039173412	1.54486683363535	10.7003859898458	-2.9794727414562	1.86262627237023	0.678056900865028	-0.96565204213942	1.41114064731672	5.52714934623266	0.120267366823771	-0.617952526763199	7.09582619886146
	85	-2.42197060014796	1.2060419285582	7.99601889163695	-0.759718363315827	-1.05570108043459	0.655168258580881	0.779350405242143	2.02884752537765	4.01987957833822	0.0658472676777269	1.89377188891759	4.61419143424694
	86	1.41726530393891	5.59093386520532	1.72509944876772	-2.17894976208024	-0.291644665411859	-0.711832654747836	1.58494234221582	2.46853655126473	-0.126521890960652	2.30725950958685	2.40961555612637	-0.12630312046675
	87	-0.0389641989307827	-3.11923345453442	1.29881732771353	0.218128804482817	-0.285533953590146	-1.57095204406823	1.84991471757721	1.11737261927268	3.58247058768615	2.19307682143904	1.26433297589957	3.54840522686041
	88	-2.68873329176343	-1.65498560702543	3.91104843540528	-1.19850482075613	-1.17963106718212	-0.635365480091854	0.226640551634318	1.18302557212638	2.80867380025169	-2.25571746237198	1.88126968236805	2.39469790761048
	89	1.67191632410725	-0.737695699739142	-0.695109152980593	0.103543663020202	-0.75434821935463	-2.55047355588842	0.0873276205671684	1.0512166710113	2.68181102343125	1.76585817910187	2.55462137803411	1.43202646362315
	90	-3.93084721368093	1.88866358916259	3.64388225875337	-1.75403467755778	0.0482528490613143	0.834171311081762	0.539510218524867	1.98636787974626	3.10561789043229	1.66433685635271	2.24659783929492	1.97010087853088
	91	-1.56205812040131	0.521220482914495	12.1424224263165	0.873242702708715	1.21221802449179	1.16046334875644	0.477650673234862	-0.353411192705784	6.42940279110182	1.03374751649216	-0.150060322276348	3.03145790132983
	92	-1.60305916523361	-0.650568224978621	0.599875230328189	-0.0957247718876043	-1.02811824417156	0.17792797287045	1.37802125329352	1.49220388165495	2.32386722938432	1.81620805288994	2.51603073338983	1.87640324173974
	93	0.374197423427232	-2.95148910016433	-0.60557130425716	-0.179530687542807	0.477559404917478	1.09519730265476	2.55489145828984	-1.37665003106158	1.07672102694178	2.48506807168014	-4.7735468117483	0.635836471507832
	94	-4.83895710243196	1.45211113739908	2.02936021595451	2.11291421125841	-0.627691734996868	0.0838560150173289	-3.73328008972084	0.939957326501678	2.1430524058916	4.56527169916695	1.32079388769511	1.67770174980673
	95	3.72096652049965	6.19393411399577	4.45702401832099	-3.71952800473322	0.776379861104006	0.296761578320765	2.53665848402795	1.32544620502681	3.45430028573992	2.57378644051143	0.99108232858406	2.64812281281685
	96	2.71480611033373	-3.46080147779518	4.29936566393653	-1.36886460163902	0.382630546056294	0.466624914825731	2.74349759878407	0.662972392223639	2.45814936272369	3.96163761668657	1.64874341727295	0.978654936742593
	97	2.25454314584811	7.09374325796786	4.53288311147216	-1.32015658834675	0.117949704744228	1.65789235720165	2.86842452142556	0.159900312996252	2.32072530404157	2.98344224843313	-0.330718993001085	2.39412352225883
	98	10.1314376244625	1.35751370431042	7.33492652044718	2.38761211708739	-1.73414189194662	0.510947811206546	6.96569118764574	1.31529037441991	3.88351954107014	10.8145363375822	1.76192977068568	3.45298689898916
	99	1.23856023758102	1.16645532467042	-0.0766091794926733	-1.566260702731	-1.23792072432543	0.427254652862054	3.12225477483572	2.47582902751743	1.8342299046456	3.51083973754686	3.54354443685544	1.79831065329987
	100	-0.502008265231198	0.186342684515204	1.12710676102573	0.282105538140138	-0.579977270914002	1.63294526618251	1.64784453110735	-0.233164094644404	-0.727232958748112	1.57314049243938	-1.72509018188937	-0.86730036987548
	101	-1.33403846844442	4.86759364181481	9.1720600601471	1.13365169948148	0.103625127652821	1.43193979143041	0.841269076331304	2.88705560297104	4.32273912130885	-2.53326810394978	3.11478190967232	3.76694690893396
	102	2.22911746387971	-2.61613058527949	-0.44660834879539	-1.47022264069139	0.799002324648923	-1.51772887831729	2.51626642123014	-2.19091865643933	0.225953238760843	2.61572416631463	-6.21739959613603	0.159686603715311
	103	2.27578252358098	3.0059960637767	3.78050508592346	-0.435994699415775	0.081223414588914	1.43367448992061	2.17067321541415	2.20511568985359	0.0738186892720895	3.46213215223966	2.28011362003183	-0.322718980908688
	104	6.22969601649836	1.84437995450702	2.72262755169286	-0.0439080151680777	-1.6688521353502	0.13140781697026	2.85516163321917	0.933932126418612	3.77128943321155	2.72136931538852	2.43525091913026	4.4323886075229
	105	8.61322271539815	2.27306785998825	9.77878196686979	0.575838698940049	0.211547992078246	3.12484383044185	5.85501796174917	0.0978911791304524	3.83264987954082	7.00321017669974	0.0143822038478048	0.408106212127147
	106	11.1720165337592	-2.43755851160643	1.59203783421619	1.53727861380885	-0.687676097037415	1.51215833315791	6.67032452103721	1.62536159723511	-0.56102481556504	6.56487817104289	3.31917372676215	-0.484528082746923
	107	-3.67755263106645	5.34726782907788	10.9730045842843	-2.44089451176608	-1.44354179638947	1.10660566419726	0.937653385030133	4.90277402630639	4.06211323167307	0.470884701368572	6.79131387301766	5.3181951139367
	108	0.266649607642186	0.565738906204047	4.7687341831952	0.0993701075789883	0.773068002962987	-3.45589776284854	2.1816664710499	2.30651061499072	3.68941792534126	3.37285971656973	4.46892017143324	3.99961980514879
	109	-5.93043950963753	5.88405031841742	0.588950694472926	-3.0429469268848	-0.742700867217453	0.767669921908725	-0.702960385842498	3.38398737168121	4.10747455994496	-0.900538742915992	4.78351773284653	2.7258406658626
	110	-0.835420165766233	5.56629012015197	-0.0727430772437147	0.313174631143089	-0.504191028754576	-0.806925212161817	1.12771595729546	2.21905131435987	2.01422816216613	2.37485724582757	2.48950530633093	2.50867929497303
	111	-0.519070071780805	3.72861288389355	1.34412639798088	-0.898139393858484	0.18832101957738	-0.770281135982308	0.194852186959726	1.93467188075422	1.49970858437192	0.121296624371956	2.31748984676495	1.5467637251211
	112	-0.923013577647016	-0.19507187904936	3.89580678763003	0.110381681539141	-0.331334880928209	-1.55301990586102	1.35108145793751	0.112801921615912	2.28563544089736	2.15165845583153	0.0917911937718392	3.34365338925473
	113	1.61170186607928	3.13103621024822	2.84115222438616	0.547619004576529	-0.421858128999561	0.956899070472497	1.00330252463357	3.12262489019228	1.89397572186848	1.53600070836981	3.56707287137867	0.204038615419
	114	-4.69390471612744	4.35525822226461	10.6524111292386	-0.110944104659581	0.217434567203028	2.94823047589207	0.272108773184981	2.60603218139901	5.19143119355738	2.64976811063698	1.97844427990403	6.71318877891809
	115	1.27063412976255	4.70226878616328	9.89808060134066	0.431956234255332	-0.623178820862848	3.28696366882442	1.54496958529486	2.57491705329715	2.18473020115562	3.14901995901635	4.84818345921384	2.76892275613894
	116	2.79197480337697	0.641239895563524	3.09650017319327	-1.03703713878787	0.75973602580729	-0.954842612318732	3.36701009304728	-0.134026844534222	2.77431302256768	4.08473028430625	-0.586102833947371	2.47538583036822
	117	-1.23526354842563	3.37476478395456	2.25478670602832	-0.762890014287238	0.529725359711204	1.40816699203162	0.879068381118183	3.15131666745785	-0.895189236513509	1.2802644885607	3.50310996733794	-0.528795947911067
	118	4.11910863250531	2.71703739534215	3.2906572919163	-0.444092414266219	0.929483052816226	-0.190758579410977	2.90559314941964	2.80877852058497	2.20365756993727	3.1827930453723	3.76744816718602	1.71000035359486
	119	1.18820499829774	2.61002550281583	7.86071532594691	-1.37148207371976	0.0505007977119275	1.66975395884169	1.30961510502801	2.84748718150952	4.62269480461074	1.13803640700635	3.6991865930828	5.75313393446994
	120	8.18766115265548	1.93269043547053	1.87173496938242	-1.25405598301853	-0.222698112358096	-0.744416242188303	5.28338880716882	-0.0980456830306351	0.916047521344424	5.99895990859632	1.52343501748979	1.26484346083675
	121	0.872878441692697	-1.73049777493651	-1.40392921672123	0.948943988224198	-0.389836487907621	0.702781231274543	2.33086421061681	0.743582461463906	0.0388115759083664	3.0392650556197	2.48617021442132	2.48383031201076
	122	5.89280261994155	-4.24543219210046	-6.53182427773155	1.99748365622046	-2.23167364799169	-1.32995720295468	2.96083931732234	-0.599529127554002	-1.33385888875555	3.06353698712701	-1.76917581638767	0.918883115706167
	123	0.550310960570952	7.82805162633074	-5.45004848130835	-0.16447667311345	-0.17873493603399	-1.40238413075145	2.04622338325422	2.36669710793419	-1.36525570697659	2.29862835885446	3.53926583536837	-0.483649256681156
	124	6.52956844609393	1.11958626433896	1.19775699432211	0.998432254146353	-0.154425330563794	0.558892065448985	2.5972184353175	2.32027319509898	0.25737316124973	2.59257655910743	3.53175996122015	0.166479193823104
	125	-1.42103993865336	2.25866631092256	2.20400154958569	-1.68970258846567	0.510482881452765	0.872034992823227	0.913338407382944	1.56074442830569	2.23043340613099	-0.839152392438951	4.05233640559235	-0.542178562189287
	126	7.68599215560169	0.862873870179955	3.5481820560949	-0.0819218233287009	-2.11701611066578	0.296440058649106	4.97125754150319	1.81199701828353	1.95284789236101	4.9884460636313	2.19215436440827	2.18008330549845
	127	1.54486683363535	1.11550144600125	-0.781343266718425	1.86262627237023	-0.6763739065067	-0.701785900541519	1.41114064731672	1.7948764488313	0.237837024267043	-0.617952526763199	1.63400389392508	0.171070870580978
	128	1.54237943468486	4.39125159521149	0.330620110148394	-0.566178623529733	-1.19329250746754	-1.38638344591921	2.6258774202522	2.84204381837014	0.0587137924591144	3.94077184786813	3.68631509952172	2.06472365451374
	129	1.2060419285582	-0.169253035805081	0.495331672578523	-1.05570108043459	-0.415122592116034	0.240304515712328	2.02884752537765	0.891369199624965	2.00399357480968	1.89377188891759	1.15490858448663	2.86183986792754
	130	5.59093386520532	2.72573657118416	1.55915134684055	-0.291644665411859	-2.27925638279256	-0.164834452766853	2.46853655126473	0.1148902023651	2.18260943968227	2.40961555612637	0.122713381020509	1.71315381432618
	131	-3.11923345453442	2.40144720934304	-1.94695690200455	-0.285533953590146	0.256037945310744	-0.345853337637642	1.11737261927268	2.49966693003066	-0.459122995927191	1.26433297589957	3.58103722523467	-1.86913271104637
	132	-1.65498560702543	3.03758959062614	10.0142641136178	-1.17963106718212	0.0403087289484226	1.28981704795808	1.18302557212638	1.98492548175731	3.35803955563899	1.88126968236805	3.38075709547958	4.29576535645357
	133	-0.737695699739142	2.11881394453921	NaN	-0.75434821935463	0.108469458106967	NaN	1.0512166710113	1.69522335966377	NaN	2.55462137803411	2.16670664374951	NaN
	134	3.68719013406622	5.09976492968825	NaN	0.572409155813125	1.7313708971027	NaN	2.18358052842348	3.66105765557812	NaN	3.01981654030747	6.847618612174	NaN
	135	1.23550266355051	4.01636082971922	NaN	0.0696030617518639	1.27458903569716	NaN	1.82279534692261	1.61926156090736	NaN	2.02644391320724	2.06713452470366	NaN
	136	1.88866358916259	1.96481772580484	NaN	0.0482528490613143	1.44121189018374	NaN	1.98636787974626	0.178810753109221	NaN	2.24659783929492	-0.111089036726135	NaN
	137	0.521220482914495	2.27073577562179	NaN	1.21221802449179	0.408430738949069	NaN	-0.353411192705784	2.76256846944481	NaN	-0.150060322276348	2.99843907664256	NaN
	138	-0.650568224978621	2.64925848810586	NaN	-1.02811824417156	0.566979060574966	NaN	1.49220388165495	3.30007244528143	NaN	2.51603073338983	1.67979381105897	NaN
	139	-2.95148910016433	3.05342426878186	NaN	0.477559404917478	0.30207404301852	NaN	-1.37665003106158	2.15188376085084	NaN	-4.7735468117483	1.8634539505444	NaN
	140	1.45211113739908	-1.64008749067291	NaN	-0.627691734996868	-2.17763108700752	NaN	0.939957326501678	-0.0584547162919956	NaN	1.32079388769511	-2.20679026276688	NaN
	141	6.19393411399577	2.33532166806613	NaN	0.776379861104006	1.94919058725023	NaN	1.32544620502681	1.08046591143306	NaN	0.99108232858406	1.03293035911424	NaN
	142	-3.46080147779518	1.49425165000514	NaN	0.382630546056294	-0.320934677850207	NaN	0.662972392223639	1.6733408799809	NaN	1.64874341727295	2.25590744540054	NaN
	143	-1.24212238408621	3.24964213326117	NaN	-0.749708652209492	-0.376020934934679	NaN	0.986758134688307	3.11905086773755	NaN	0.442215551341153	3.38924100478034	NaN
	144	7.09374325796786	6.42595990593715	NaN	0.117949704744228	-0.0932417713574928	NaN	0.159900312996252	3.8675786310591	NaN	-0.330718993001085	6.68552620125819	NaN
	145	1.35751370431042	1.15136158451225	NaN	-1.73414189194662	0.550074495713532	NaN	1.31529037441991	-0.259196609206886	NaN	1.76192977068568	-1.02694593333223	NaN
	146	1.16645532467042	6.11371079901038	NaN	-1.23792072432543	1.61487888084513	NaN	2.47582902751743	1.86437105642539	NaN	3.54354443685544	3.330762733904	NaN
	147	0.186342684515204	-1.64326904698059	NaN	-0.579977270914002	1.32818251688721	NaN	-0.233164094644404	-0.809645195349246	NaN	-1.72509018188937	-1.3440723692457	NaN
	148	4.86759364181481	7.66426468870981	NaN	0.103625127652821	0.43146382525481	NaN	2.88705560297104	4.75047912364446	NaN	3.11478190967232	5.51487947486414	NaN
	149	4.11520744374295	-2.68673262327661	NaN	-0.143004045747448	-0.291311099898751	NaN	2.3097324527267	-0.936738108033433	NaN	2.23496182886979	-5.18897181066138	NaN
	150	-2.61613058527949	1.4729362252271	NaN	0.799002324648923	-2.17635271656737	NaN	-2.19091865643933	3.23829424875089	NaN	-6.21739959613603	6.95770086357519	NaN
	151	3.0059960637767	5.42456130848621	NaN	0.081223414588914	1.38475280791374	NaN	2.20511568985359	2.9662901913708	NaN	2.28011362003183	3.82570211170418	NaN
	152	1.84437995450702	0.919151790748921	NaN	-1.6688521353502	-1.80512976509789	NaN	0.933932126418612	2.18296991049664	NaN	2.43525091913026	5.03500124973056	NaN
	153	2.27306785998825	-3.23992907121612	NaN	0.211547992078246	0.118319496899797	NaN	0.0978911791304524	0.239424796442992	NaN	0.0143822038478048	-0.72632674906226	NaN
	154	-2.43755851160643	-0.649873247864467	NaN	-0.687676097037415	-1.42418882766052	NaN	1.62536159723511	-1.3495574263641	NaN	3.31917372676215	-0.736641270290722	NaN
	155	5.34726782907788	0.00112925401312152	NaN	-1.44354179638947	0.12294243532678	NaN	4.90277402630639	2.7545729663576	NaN	6.79131387301766	3.57463472497936	NaN
	156	0.565738906204047	-1.23296247094077	NaN	0.773068002962987	-0.474450889203618	NaN	2.30651061499072	0.180752793463868	NaN	4.46892017143324	0.113568221871118	NaN
	157	5.88405031841742	0.15207061165773	NaN	-0.742700867217453	-0.421846546249847	NaN	3.38398737168121	0.0613090140060342	NaN	4.78351773284653	0.0112172899552082	NaN
	158	5.56629012015197	6.47684714354529	NaN	-0.504191028754576	0.69051542162358	NaN	2.21905131435987	4.18642527592633	NaN	2.48950530633093	2.89189702666198	NaN
	159	3.72861288389355	3.89617442943831	NaN	0.18832101957738	-1.42194671245161	NaN	1.93467188075422	4.08104386811883	NaN	2.31748984676495	4.87922081635374	NaN
	160	-0.19507187904936	2.73090033077763	NaN	-0.331334880928209	-0.169450932661221	NaN	0.112801921615912	1.97696089468945	NaN	0.0917911937718392	2.09733754927592	NaN
	161	3.13103621024822	6.96511471269414	NaN	-0.421858128999561	3.52646459694842	NaN	3.12262489019228	4.35269579555317	NaN	3.56707287137867	5.80013400413764	NaN
	162	3.98369561753228	3.12210006727886	NaN	-0.031636967437342	1.60025192209826	NaN	1.38521137618847	0.797997640028537	NaN	0.829754785019678	0.228824139970425	NaN
	163	4.35525822226461	-0.194284374026419	NaN	0.217434567203028	-2.05447252809469	NaN	2.60603218139901	-2.05145544658462	NaN	1.97844427990403	-3.15551975629837	NaN
	164	4.70226878616328	0.664112814715241	NaN	-0.623178820862848	0.201937237980396	NaN	2.57491705329715	1.27846749262619	NaN	4.84818345921384	1.1709599960959	NaN
	165	0.641239895563524	1.02125583231207	NaN	0.75973602580729	0.163187817454494	NaN	-0.134026844534222	0.123920072206567	NaN	-0.586102833947371	0.422876577980493	NaN
	166	3.37476478395456	7.63686119422062	NaN	0.529725359711204	1.07687141782296	NaN	3.15131666745785	3.68438410388431	NaN	3.50310996733794	3.96270337275448	NaN
	167	2.71703739534215	8.87952946868256	NaN	0.929483052816226	1.30440628554475	NaN	2.80877852058497	3.76818386053425	NaN	3.76744816718602	2.33290704599531	NaN
	168	2.61002550281583	4.63322414721663	NaN	0.0505007977119275	2.64514643793314	NaN	2.84748718150952	3.40127797967533	NaN	3.6991865930828	3.35139101069621	NaN
	169	1.59168466952082	1.36715646919369	NaN	-0.223153383717443	-6.26719197763224	NaN	2.01981694095657	0.451403297524808	NaN	2.34408172804737	-1.46533638622831	NaN
	170	1.38751468459374	1.55422497636899	NaN	-0.308674645368962	0.41830437288501	NaN	2.46977004096239	0.213943389252533	NaN	3.10948369140146	-4.20978188796698	NaN
	171	1.93269043547053	-1.81810320722354	NaN	-0.222698112358096	-0.396165658897371	NaN	-0.0980456830306351	0.03368305214278	NaN	1.52343501748979	-0.25858030842372	NaN
	172	-1.73049777493651	-2.96907371080458	NaN	-0.389836487907621	-0.215447035072481	NaN	0.743582461463906	1.05236430743502	NaN	2.48617021442132	-0.184009592658056	NaN
	173	-4.24543219210046	-0.525020960455338	NaN	-2.23167364799169	1.70618990874867	NaN	-0.599529127554002	1.98497215004528	NaN	-1.76917581638767	1.27571327838487	NaN
	174	7.82805162633074	7.16480078680001	NaN	-0.17873493603399	-1.55904724245104	NaN	2.36669710793419	3.8538634783967	NaN	3.53926583536837	1.7371217242383	NaN
	175	1.11958626433896	-5.62398990183681	NaN	-0.154425330563794	0.992685169176733	NaN	2.32027319509898	-1.61569683325629	NaN	3.53175996122015	-1.37427084453056	NaN
	176	2.25866631092256	3.82438031172394	NaN	0.510482881452765	2.73151010832899	NaN	1.56074442830569	0.0762480829991077	NaN	4.05233640559235	2.81547153001279	NaN
	177	0.862873870179955	-0.590653170269623	NaN	-2.11701611066578	-1.93722479126555	NaN	1.81199701828353	0.0935620330458833	NaN	2.19215436440827	-2.0533133196494	NaN
	178	1.11550144600125	9.09619825354356	NaN	-0.6763739065067	2.75099624685168	NaN	1.7948764488313	5.11728144261255	NaN	1.63400389392508	3.80211298807767	NaN
	179	1.25636270040474	2.14342638341541	NaN	0.390281203241842	1.07110691165622	NaN	2.29646221954194	2.92403247800923	NaN	1.63616719215483	3.0126098347782	NaN
	180	4.39125159521149	-4.1870484050108	NaN	-1.19329250746754	-0.131349531375113	NaN	2.84204381837014	3.30506579989805	NaN	3.68631509952172	5.14089161786709	NaN
	181	-0.169253035805081	1.6069809189763	NaN	-0.415122592116034	-0.121913984505139	NaN	0.891369199624965	-0.559707709716066	NaN	1.15490858448663	-0.713361344888417	NaN
	182	8.03492411394469	2.11386220631794	NaN	-1.19840124220454	-2.5891070066307	NaN	3.59119364164483	-1.24234442045184	NaN	3.80897825962228	-4.32743077311405	NaN
	183	2.72573657118416	6.45735032405701	NaN	-2.27925638279256	1.64383083888414	NaN	0.1148902023651	3.33006864878194	NaN	0.122713381020509	2.70141294803997	NaN
	184	3.0789404967338	18.7569043182557	NaN	-0.982830634032234	3.76425768985971	NaN	1.3506978927465	2.09319139158015	NaN	1.82456176752769	0.528789411848731	NaN
	185	2.40144720934304	3.95637232149864	NaN	0.256037945310744	0.288079254292907	NaN	2.49966693003066	2.50135209291942	NaN	3.58103722523467	3.47753332078311	NaN
	186	3.03758959062614	-1.64851583098813	NaN	0.0403087289484226	-0.429317793591569	NaN	1.98492548175731	0.086399306069844	NaN	3.38075709547958	2.38307605803607	NaN
	187	2.11881394453921	4.13489119558079	NaN	0.108469458106967	0.133360982707006	NaN	1.69522335966377	-0.592121196084826	NaN	2.16670664374951	-0.197775820488894	NaN
	188	5.09976492968825	1.94850690150934	NaN	1.7313708971027	0.14007146747514	NaN	3.66105765557812	0.16115749139788	NaN	6.847618612174	0.109240538279452	NaN
	189	4.01636082971922	0.548469353520269	NaN	1.27458903569716	-0.446004872773795	NaN	1.61926156090736	3.93709355544365	NaN	2.06713452470366	4.57585540179921	NaN
	190	2.86560721433302	11.5082678042007	NaN	1.86333559538839	1.9477660893504	NaN	1.7603061066284	3.23033284068949	NaN	2.56119054485919	1.30666318683784	NaN
	191	1.96481772580484	-2.63192894722778	NaN	1.44121189018374	0.427368479246271	NaN	0.178810753109221	-4.29849972208442	NaN	-0.111089036726135	-6.12858715830083	NaN
	192	2.27073577562179	6.19671867616099	NaN	0.408430738949069	0.39450017542431	NaN	2.76256846944481	3.87294443881708	NaN	2.99843907664256	4.19029640726572	NaN
	193	2.64925848810586	2.89563615065519	NaN	0.566979060574966	-1.61456775116471	NaN	3.30007244528143	0.0539913004962667	NaN	1.67979381105897	-1.92911459707433	NaN
	194	3.05342426878186	4.114515142993	NaN	0.30207404301852	0.519629794638409	NaN	2.15188376085084	4.38820166462318	NaN	1.8634539505444	4.32521287790185	NaN
	195	-1.64008749067291	7.16403253275533	NaN	-2.17763108700752	0.378466045671081	NaN	-0.0584547162919956	2.76775091439241	NaN	-2.20679026276688	3.69848807205648	NaN
	196	2.15870049199902	2.20855803619459	NaN	0.827296016558465	-0.492570868444252	NaN	1.4855853199258	2.89467924620144	NaN	1.95342004343375	2.66640178173172	NaN
	197	2.33532166806613	-2.31394377868617	NaN	1.94919058725023	-1.23907310307113	NaN	1.08046591143306	0.0992885876225722	NaN	1.03293035911424	0.0776264682676754	NaN
	198	1.49425165000514	-4.13898417493339	NaN	-0.320934677850207	0.365202449653522	NaN	1.6733408799809	-1.60157237383617	NaN	2.25590744540054	-1.62373680416764	NaN
	199	3.24964213326117	2.01682233934695	NaN	-0.376020934934679	1.28678425835753	NaN	3.11905086773755	0.524271026563175	NaN	3.38924100478034	1.44519282137264	NaN
	200	6.42595990593715	1.55942344705684	NaN	-0.0932417713574928	-3.33397471904309	NaN	3.8675786310591	0.660660724462745	NaN	6.68552620125819	-1.5654139104295	NaN
	201	1.15136158451225	-5.47417932460348	NaN	0.550074495713532	0.28869353363177	NaN	-0.259196609206886	-0.885459769937683	NaN	-1.02694593333223	-3.85810917963907	NaN
	202	6.11371079901038	4.14371879720858	NaN	1.61487888084513	-0.136035535059776	NaN	1.86437105642539	3.82097692712708	NaN	3.330762733904	3.1004733169868	NaN
	203	-1.64326904698059	1.87727104746289	NaN	1.32818251688721	2.6916089596699	NaN	-0.809645195349246	-1.595567553752	NaN	-1.3440723692457	-1.45327908954813	NaN
	204	7.66426468870981	8.63041060838363	NaN	0.43146382525481	0.259253006392316	NaN	4.75047912364446	2.80507531714859	NaN	5.51487947486414	0.763780476779426	NaN
	205	-2.68673262327661	4.76763831339627	NaN	-0.291311099898751	1.20618892915694	NaN	-0.936738108033433	3.70737901045831	NaN	-5.18897181066138	3.26072614496615	NaN
	206	1.4729362252271	6.63917171790693	NaN	-2.17635271656737	3.52608766789152	NaN	3.23829424875089	3.03801028655666	NaN	6.95770086357519	3.23222681434894	NaN
	207	5.42456130848621	10.8274978433619	NaN	1.38475280791374	0.264797158409849	NaN	2.9662901913708	4.22036885592571	NaN	3.82570211170418	2.83245383877954	NaN
	208	0.919151790748921	-3.92262458806207	NaN	-1.80512976509789	-0.599754395570032	NaN	2.18296991049664	0.545876147354154	NaN	5.03500124973056	-0.449766102002276	NaN
	209	-3.23992907121612	4.24745769433912	NaN	0.118319496899797	0.350543089043007	NaN	0.239424796442992	1.14952251588871	NaN	-0.72632674906226	1.00929348766528	NaN
	210	0.621014566922984	-3.75766243520726	NaN	0.285745523528233	-0.591134934023794	NaN	2.00969009919552	0.0980648317245114	NaN	2.11448323475582	0.0427561512704266	NaN
	211	-0.649873247864467	-0.196110169200147	NaN	-1.42418882766052	5.30261726103686	NaN	-1.3495574263641	-4.44950649641077	NaN	-0.736641270290722	-3.76650362313441	NaN
	212	0.00112925401312152	-3.04062792728781	NaN	0.12294243532678	-0.409608808779943	NaN	2.7545729663576	0.54093578907589	NaN	3.57463472497936	2.0108029991195	NaN
	213	-1.02592693893067	0.705630674614495	NaN	-3.16075870861143	-2.18428703963561	NaN	0.388432624320313	0.0918562337153828	NaN	2.26234996344473	2.21119851306221	NaN
	214	-1.23296247094077	10.6103231035397	NaN	-0.474450889203618	-1.3332829087992	NaN	0.180752793463868	1.66521195373115	NaN	0.113568221871118	-0.557534211110635	NaN
	215	-1.38097172011018	5.36251962096758	NaN	-4.04123082083367	-0.869120211653368	NaN	-2.53022809938125	-2.7916477339173	NaN	-1.41967874385214	-0.801405228824098	NaN
	216	0.15207061165773	10.4669679152245	NaN	-0.421846546249847	-0.0400468589772376	NaN	0.0613090140060342	6.93807487518158	NaN	0.0112172899552082	6.37424571568288	NaN
	217	2.98294901611997	2.0321981426625	NaN	-0.732331904492555	-0.0658925333834484	NaN	0.381662781804361	1.23657678743034	NaN	1.03898706677058	-0.586773060189756	NaN
	218	6.47684714354529	-2.04030133625477	NaN	0.69051542162358	-1.37466202684659	NaN	4.18642527592633	-1.84468535079661	NaN	2.89189702666198	-5.54474500131517	NaN
	219	3.89617442943831	9.84823594581027	NaN	-1.42194671245161	4.28517160001295	NaN	4.08104386811883	5.46638724188126	NaN	4.87922081635374	4.14379314473851	NaN
	220	2.73090033077763	2.34784072215567	NaN	-0.169450932661221	0.653435309389911	NaN	1.97696089468945	0.233645202174191	NaN	2.09733754927592	0.157915711972375	NaN
	221	6.96511471269414	0.264494154225718	NaN	3.52646459694842	-1.19526551462044	NaN	4.35269579555317	1.22054750830734	NaN	5.80013400413764	0.771119021105477	NaN
	222	3.12210006727886	-1.32875417260248	NaN	1.60025192209826	0.769666968778905	NaN	0.797997640028537	-0.0359169662437893	NaN	0.228824139970425	0.189082848733039	NaN
	223	-0.194284374026419	11.9220624449188	NaN	-2.05447252809469	1.27889300214369	NaN	-2.05145544658462	3.0683161565593	NaN	-3.15551975629837	1.20097262714488	NaN
	224	0.664112814715241	17.2322265342248	NaN	0.201937237980396	1.93388472829407	NaN	1.27846749262619	7.08088907676656	NaN	1.1709599960959	8.25723862339781	NaN
	225	4.04734966147692	-6.22280471621406	NaN	1.11824154177844	-1.87409986465404	NaN	1.81982606606498	-0.742084516202142	NaN	2.00074933314688	-1.30813363738698	NaN
	226	-0.872516278303582	3.74663144730774	NaN	-2.17595283278888	0.887189656610295	NaN	0.54861815638266	0.197406393053664	NaN	1.52122499857164	0.152864796227147	NaN
	227	2.36474549988437	5.09640696825083	NaN	-1.50825828065011	-0.0950035036641971	NaN	2.79767029324626	2.93350717385675	NaN	3.05237954071314	3.53574904726497	NaN
	228	0.664475481827644	9.04993455654837	NaN	-1.69050773590139	1.47453186269252	NaN	1.58445265776781	4.52719444137725	NaN	1.40705455051859	5.58276776961588	NaN
	229	1.02125583231207	9.06561422119337	NaN	0.163187817454494	0.253725634325037	NaN	0.123920072206567	4.36629202963784	NaN	0.422876577980493	4.23350607999334	NaN
	230	7.63686119422062	10.3614707243796	NaN	1.07687141782296	1.65889042157394	NaN	3.68438410388431	2.66624894866011	NaN	3.96270337275448	1.89574284495332	NaN
	231	8.87952946868256	0.91682074316229	NaN	1.30440628554475	1.36425586743932	NaN	3.76818386053425	0.0386920186257691	NaN	2.33290704599531	0.533793384576766	NaN
	232	2.72187445423122	-2.22208439380636	NaN	-0.849773726394206	-1.01463807064161	NaN	3.13738900317093	0.635571734190247	NaN	2.64107908284108	0.512489632094296	NaN
	233	4.63322414721663	-4.69385929712446	NaN	2.64514643793314	-1.91994913116576	NaN	3.40127797967533	-0.190378222123125	NaN	3.35139101069621	0.878715739708461	NaN
	234	1.36715646919369	-1.14763613879983	NaN	-6.26719197763224	-1.85591794229773	NaN	0.451403297524808	1.21115542398243	NaN	-1.46533638622831	1.01904600176622	NaN
	235	1.92939393958202	2.58928872866741	NaN	0.729053384452719	-2.08335266509374	NaN	3.20669134911137	2.02749903495507	NaN	3.19712794892232	1.88633038026049	NaN
	236	1.55422497636899	-3.60825818934174	NaN	0.41830437288501	-1.32410587621086	NaN	0.213943389252533	-0.75280447454426	NaN	-4.20978188796698	0.396630729914634	NaN
	237	-1.81810320722354	-1.80281410001674	NaN	-0.396165658897371	-1.87942920129659	NaN	0.03368305214278	0.866643813919022	NaN	-0.25858030842372	1.39133935573295	NaN
	238	-2.96907371080458	8.69050304180807	NaN	-0.215447035072481	-2.29353622520848	NaN	1.05236430743502	3.65797053946174	NaN	-0.184009592658056	4.26031399581355	NaN
	239	-1.01535439991126	-0.687180110064578	NaN	-2.48575105142769	-1.41163742973945	NaN	-0.23779232652977	0.253029542750934	NaN	0.254210384732538	2.48027159131611	NaN
	240	-1.61571481417412	1.35647817520543	NaN	-0.0675338676253494	-1.20031724239051	NaN	0.57753223828954	1.14476839352208	NaN	1.19877617554192	2.60184132800728	NaN
	241	-0.525020960455338	-7.16286022705158	NaN	1.70618990874867	-0.767408201129537	NaN	1.98497215004528	0.0853843241028552	NaN	1.27571327838487	0.249540576921876	NaN
	242	1.4651871985655	-2.55169219521181	NaN	-0.374851895320833	-1.63820163221797	NaN	1.72638896538632	1.11155767446466	NaN	1.65778865512646	2.54799335607948	NaN
	243	7.16480078680001	2.21011004149669	NaN	-1.55904724245104	-1.08023218908087	NaN	3.8538634783967	2.8366844543489	NaN	1.7371217242383	4.24247332949563	NaN
	244	4.4305814011722	5.69352410136907	NaN	0.675966561677409	-2.36202608586375	NaN	3.03073536159333	1.19968422831094	NaN	3.92497507201709	1.9502017764613	NaN
	245	-5.62398990183681	-0.124213927104452	NaN	0.992685169176733	-1.09116628185125	NaN	-1.61569683325629	0.56192701235812	NaN	-1.37427084453056	1.47165273713276	NaN
	246	3.82438031172394	-2.33758581020231	NaN	2.73151010832899	-1.5939732292342	NaN	0.0762480829991077	-0.69879962898425	NaN	2.81547153001279	1.15440223196243	NaN
	247	-0.590653170269623	-1.03558042665762	NaN	-1.93722479126555	-2.18698456395325	NaN	0.0935620330458833	-0.637278874702149	NaN	-2.0533133196494	0.878045368731628	NaN
	248	1.11266615122901	3.59341051309928	NaN	-0.0163477638860102	-1.63454313680413	NaN	-0.120776312971783	-0.219918224018449	NaN	-2.0982474851528	1.44846783132883	NaN
	249	9.09619825354356	4.72910672058062	NaN	2.75099624685168	-1.57171284860067	NaN	5.11728144261255	2.08309980299392	NaN	3.80211298807767	4.07320379904036	NaN
	250	-0.776836371384811	3.5852451821897	NaN	-2.68270044932862	-1.76404261142097	NaN	3.3775736380583	2.53293833110604	NaN	4.0895823257142	4.10102136001973	NaN
	251	2.14342638341541	3.88783967675958	NaN	1.07110691165622	-0.224072230392173	NaN	2.92403247800923	1.72532838823929	NaN	3.0126098347782	1.89235072581471	NaN
	252	3.49219178372182	0.748149368000743	NaN	-0.0894251917227726	0.369678009861353	NaN	2.28254132104779	1.71730195533537	NaN	3.12757359423306	1.15321113930438	NaN
	253	7.45825229706125	-1.69628265289355	NaN	-1.97070197775833	-0.860873415899805	NaN	4.33142287672328	1.12073414493535	NaN	6.37917279605961	2.97937798986821	NaN
	254	9.89873592654773	3.04105005665386	NaN	2.61908144633403	-0.306796379795611	NaN	2.61781942463358	1.47915860925778	NaN	0.934501085109935	1.58596306219506	NaN
	255	5.67534252754355	4.28185152268282	NaN	-0.513780571093612	0.0560484310086018	NaN	4.69711894722405	0.925376147648741	NaN	7.05963614465114	2.10316503219787	NaN
	256	-4.1870484050108	0.346453485938736	NaN	-0.131349531375113	0.522336086996294	NaN	3.30506579989805	-1.16898403923256	NaN	5.14089161786709	0.267360687294468	NaN
	257	1.6069809189763	-2.7812206418817	NaN	-0.121913984505139	-5.3617101469514	NaN	-0.559707709716066	0.576806368705486	NaN	-0.713361344888417	2.41423036725282	NaN
	258	8.91086721898714	5.25129509139507	NaN	-0.234673861039525	-1.57652595468472	NaN	2.96720007753442	3.11572574369801	NaN	5.02625960294687	4.60846021266089	NaN
	259	4.20743921202469	1.53195011811141	NaN	-1.28024563755007	-1.181614022598	NaN	2.22746766137401	-0.407426436921543	NaN	9.16265732830539	-0.258419083400016	NaN
	260	6.46690900862214	3.33607139961657	NaN	0.206210940031391	0.553350241608439	NaN	3.86324223959352	0.593204728787187	NaN	2.99532645440795	2.38184165179593	NaN
	261	3.31578474608194	3.34152000612605	NaN	-1.14693075840415	-1.90662576498744	NaN	3.26929543205561	1.87211014620676	NaN	3.43330699718553	4.56980648996102	NaN
	262	2.11386220631794	0.209317042112106	NaN	-2.5891070066307	-0.352092237928467	NaN	-1.24234442045184	-1.42082323826891	NaN	-4.32743077311405	1.66616970817693	NaN
	263	6.45735032405701	4.05768807265916	NaN	1.64383083888414	-1.00564960262025	NaN	3.33006864878194	3.32949581688203	NaN	2.70141294803997	3.39602375126681	NaN
	264	18.7569043182557	-8.32918739680437	NaN	3.76425768985971	-0.804627299477328	NaN	2.09319139158015	-0.331774383885267	NaN	0.528789411848731	-1.47895789952993	NaN
	265	2.29949493720018	-1.52085946050588	NaN	-2.24503143864257	-1.99912443528526	NaN	3.97361673429239	0.394487783983228	NaN	3.93646506230123	1.11783506229654	NaN
	266	1.39065766217635	2.31826947873412	NaN	-1.9571917309029	0.433714655697144	NaN	2.99254568457769	1.09459846242067	NaN	3.08883180852778	-0.0274587479200155	NaN
	267	1.87201204787406	4.57536625666294	NaN	0.959372049061489	-0.836275901775821	NaN	0.228136420963255	2.47649806963614	NaN	0.205125946695418	3.42421563526459	NaN
	268	-0.0906637606975025	-0.796380802983334	NaN	-0.718647192883318	-1.07610213876356	NaN	0.0209716510098966	1.42828383891317	NaN	-0.0147751182417478	2.35120998301808	NaN
	269	11.6069177666879	2.77052805845879	NaN	-0.600957617665073	1.34828795340557	NaN	5.17511157177844	-0.254256534472945	NaN	5.59052964865929	-1.65249243078862	NaN
	270	3.95637232149864	2.75154570086549	NaN	0.288079254292907	2.30358077198578	NaN	2.50135209291942	2.22445514009809	NaN	3.47753332078311	3.40652624609554	NaN
	271	-1.64851583098813	9.76495194632572	NaN	-0.429317793591569	3.33459048625167	NaN	0.086399306069844	3.79133912395082	NaN	2.38307605803607	2.84987682447771	NaN
	272	9.68325967317649	3.16546852294951	NaN	0.234181152652226	-1.66555917309003	NaN	5.26487716851525	1.92503810426945	NaN	7.13348032951338	3.70909999365522	NaN
	273	4.13489119558079	2.14869212115278	NaN	0.133360982707006	-0.178664803411429	NaN	-0.592121196084826	1.64446178276265	NaN	-0.197775820488894	1.39555069964007	NaN
	274	1.94850690150934	9.21950299861736	NaN	0.14007146747514	1.51223985290694	NaN	0.16115749139788	3.46442824263727	NaN	0.109240538279452	5.82806940039407	NaN
	275	12.5312769012866	4.1076742760041	NaN	1.21851974709356	1.71021138990043	NaN	5.70244572031728	2.78396274548373	NaN	5.99505561245402	3.20389911735673	NaN
	276	0.548469353520269	4.19713022154187	NaN	-0.446004872773795	1.44607212609525	NaN	3.93709355544365	1.64118661741064	NaN	4.57585540179921	2.41462658395707	NaN
	277	10.7003859898458	3.86841559667707	NaN	0.678056900865028	0.073798733635097	NaN	5.52714934623266	2.22624473389918	NaN	7.09582619886146	2.58813462845621	NaN
	278	11.5082678042007	1.84128617678028	NaN	1.9477660893504	0.349176319437457	NaN	3.23033284068949	2.67360746597008	NaN	1.30666318683784	2.02008217286687	NaN
	279	-2.63192894722778	7.98564983059969	NaN	0.427368479246271	0.475477308393554	NaN	-4.29849972208442	2.38920488187537	NaN	-6.12858715830083	2.52119209103686	NaN
	280	7.99601889163695	-1.66078551275759	NaN	0.655168258580881	-0.920690538974614	NaN	4.01987957833822	0.116336085279161	NaN	4.61419143424694	0.131686720726332	NaN
	281	1.72509944876772	11.382141582684	NaN	-0.711832654747836	0.861916448342237	NaN	-0.126521890960652	5.37931808604489	NaN	-0.12630312046675	5.85378258223844	NaN
	282	6.19671867616099	-1.39834842528423	NaN	0.39450017542431	6.14281848872505	NaN	3.87294443881708	-0.490650439167192	NaN	4.19029640726572	2.94888728078928	NaN
	283	2.89563615065519	1.56802170045679	NaN	-1.61456775116471	0.0626554830032331	NaN	0.0539913004962667	0.93354978195659	NaN	-1.92911459707433	0.573801593995808	NaN
	284	1.29881732771353	3.62582413906043	NaN	-1.57095204406823	2.32843686663344	NaN	3.58247058768615	-0.851373152670845	NaN	3.54840522686041	-0.890489634619677	NaN
	285	4.114515142993	0.413926613107255	NaN	0.519629794638409	-4.41188877684099	NaN	4.38820166462318	-0.458404964994817	NaN	4.32521287790185	-3.61537541863272	NaN
	286	7.16403253275533	3.35241467799687	NaN	0.378466045671081	2.74383360893817	NaN	2.76775091439241	1.53405038632365	NaN	3.69848807205648	1.76810062037025	NaN
	287	3.91104843540528	3.165341225866	NaN	-0.635365480091854	1.19683899465731	NaN	2.80867380025169	0.247133687940461	NaN	2.39469790761048	0.628917882173264	NaN
	288	-0.0443562596583861	2.89171209422723	NaN	2.82273269359738	0.367792012815934	NaN	1.00755363810725	-3.04335491391418	NaN	6.59566403790827	1.34216227874907	NaN
	289	2.20855803619459	8.90899237139933	NaN	-0.492570868444252	-1.20362281310731	NaN	2.89467924620144	4.61323670555305	NaN	2.66640178173172	5.18384983822003	NaN
	290	-2.31394377868617	0.54275802614116	NaN	-1.23907310307113	-0.779176204396158	NaN	0.0992885876225722	1.83450176532426	NaN	0.0776264682676754	2.24354229965852	NaN
	291	-4.13898417493339	-4.57077338937257	NaN	0.365202449653522	-2.7288508049473	NaN	-1.60157237383617	-2.67475079681556	NaN	-1.62373680416764	-1.10031682858401	NaN
	292	-0.695109152980593	1.33783148630844	NaN	-2.55047355588842	-2.42465889809053	NaN	2.68181102343125	0.509814447221904	NaN	1.43202646362315	0.116839514850696	NaN
	293	4.52383712860799	-1.9289459389718	NaN	0.809203187403361	0.800093566329491	NaN	2.59931355588433	-0.177776730108706	NaN	1.42879809197752	-2.0282201738565	NaN
	294	2.01682233934695	0.345438421514232	NaN	1.28678425835753	1.56819413305379	NaN	0.524271026563175	0.0314162537644341	NaN	1.44519282137264	-0.126142088340546	NaN
	295	1.55942344705684	-3.28913940250243	NaN	-3.33397471904309	2.07903790374872	NaN	0.660660724462745	0.237657644150805	NaN	-1.5654139104295	-1.43036328206949	NaN
	296	-5.47417932460348	9.33157628199242	NaN	0.28869353363177	6.33850919238934	NaN	-0.885459769937683	3.11625201813827	NaN	-3.85810917963907	2.83828706200852	NaN
	297	4.14371879720858	-0.738111503469597	NaN	-0.136035535059776	0.16011965795784	NaN	3.82097692712708	0.013612042809963	NaN	3.1004733169868	0.788042972439549	NaN
	298	3.64388225875337	0.462040740009889	NaN	0.834171311081762	0.675586278916125	NaN	3.10561789043229	-0.751691544375602	NaN	1.97010087853088	-0.519040220753797	NaN
	299	1.87727104746289	-5.05093218066608	NaN	2.6916089596699	1.41747823603792	NaN	-1.595567553752	-1.32689429108977	NaN	-1.45327908954813	-1.62018838451421	NaN
	300	8.63041060838363	-2.56235754371386	NaN	0.259253006392316	-1.97680167553671	NaN	2.80507531714859	0.483704963840019	NaN	0.763780476779426	0.213649294272452	NaN
	301	4.76763831339627	-3.98697991885042	NaN	1.20618892915694	-0.712949846760683	NaN	3.70737901045831	-1.62624625835541	NaN	3.26072614496615	-0.26721356388075	NaN
	302	12.1424224263165	-0.458769863153828	NaN	1.16046334875644	2.10676125016632	NaN	6.42940279110182	-0.487556674595226	NaN	3.03145790132983	0.512464669437816	NaN
	303	6.63917171790693	5.56877340344725	NaN	3.52608766789152	0.398120575962887	NaN	3.03801028655666	3.3730586973816	NaN	3.23222681434894	3.73452208533179	NaN
	304	0.599875230328189	10.4533254535932	NaN	0.17792797287045	1.16381913393006	NaN	2.32386722938432	3.22500288643554	NaN	1.87640324173974	2.92674816579181	NaN
	305	-0.60557130425716	5.77452425813929	NaN	1.09519730265476	-0.770049133642485	NaN	1.07672102694178	0.0674117025408512	NaN	0.635836471507832	2.31729758031072	NaN
	306	10.8274978433619	11.443836066695	NaN	0.264797158409849	-3.70051254729205	NaN	4.22036885592571	5.87559577319135	NaN	2.83245383877954	4.215789011304	NaN
	307	2.02936021595451	3.94433485252379	NaN	0.0838560150173289	-0.22689170239424	NaN	2.1430524058916	1.71862063353131	NaN	1.67770174980673	2.65351038308798	NaN
	308	4.45702401832099	4.37164255174599	NaN	0.296761578320765	3.57553315229119	NaN	3.45430028573992	3.0610802080726	NaN	2.64812281281685	3.06600281480236	NaN
	309	4.29936566393653	3.67594642741638	NaN	0.466624914825731	2.09648933546947	NaN	2.45814936272369	0.0771568255428215	NaN	0.978654936742593	3.02678323553915	NaN
	310	4.53288311147216	1.3272011422321	NaN	1.65789235720165	1.0341652610729	NaN	2.32072530404157	1.11201898276263	NaN	2.39412352225883	0.817418803660796	NaN
	311	-3.92262458806207	-1.78021201765882	NaN	-0.599754395570032	0.813481210488621	NaN	0.545876147354154	0.865278983717444	NaN	-0.449766102002276	2.40225013559845	NaN
	312	4.24745769433912	5.83337181146013	NaN	0.350543089043007	0.503182938475999	NaN	1.14952251588871	0.932383334020745	NaN	1.00929348766528	0.0407772663080635	NaN
	313	-3.75766243520726	7.82073156439277	NaN	-0.591134934023794	-0.29361068492743	NaN	0.0980648317245114	2.00742919925606	NaN	0.0427561512704266	2.20233404039499	NaN
	314	-0.196110169200147	12.1712434667327	NaN	5.30261726103686	-0.174980852904921	NaN	-4.44950649641077	5.07622207853879	NaN	-3.76650362313441	4.53602595141147	NaN
	315	7.33492652044718	2.83612836266122	NaN	0.510947811206546	-0.0548915344908326	NaN	3.88351954107014	0.102948857199861	NaN	3.45298689898916	0.0967619161739045	NaN
	316	-3.04062792728781	4.72912909025529	NaN	-0.409608808779943	1.92025251617272	NaN	0.54093578907589	1.83795624167282	NaN	2.0108029991195	4.84954167060224	NaN
	317	0.705630674614495	0.401022226325889	NaN	-2.18428703963561	-1.04967705102198	NaN	0.0918562337153828	0.0554027937996157	NaN	2.21119851306221	0.817327474220414	NaN
	318	-0.0766091794926733	8.54153913212634	NaN	0.427254652862054	0.0506968387426741	NaN	1.8342299046456	4.38203444039222	NaN	1.79831065329987	3.6881150518523	NaN
	319	10.6103231035397	-1.69641440146371	NaN	-1.3332829087992	-0.17137931615484	NaN	1.66521195373115	1.28579040501655	NaN	-0.557534211110635	3.36649097460504	NaN
	320	5.36251962096758	-5.56245998790732	NaN	-0.869120211653368	-1.99678807196658	NaN	-2.7916477339173	-2.87991115215895	NaN	-0.801405228824098	-1.33527287100785	NaN
	321	1.12710676102573	-1.76756331538584	NaN	1.63294526618251	-0.217142603661427	NaN	-0.727232958748112	0.338617903742803	NaN	-0.86730036987548	0.277145920443518	NaN
	322	9.1720600601471	4.17071393709375	NaN	1.43193979143041	0.471641688067599	NaN	4.32273912130885	2.48258201203138	NaN	3.76694690893396	1.56052748757623	NaN
	323	10.4669679152245	5.4233706809412	NaN	-0.0400468589772376	-1.00094977138185	NaN	6.93807487518158	3.41084905809302	NaN	6.37424571568288	3.90625669931213	NaN
	324	2.0321981426625	-3.00406802240144	NaN	-0.0658925333834484	0.924186818902467	NaN	1.23657678743034	-1.16458396397262	NaN	-0.586773060189756	-0.638952095705464	NaN
	325	-0.44660834879539	3.5984771646147	NaN	-1.51772887831729	1.32852156700265	NaN	0.225953238760843	-0.0362477565877006	NaN	0.159686603715311	-0.853455468411982	NaN
	326	-2.04030133625477	5.78559174117803	NaN	-1.37466202684659	-2.91660489800249	NaN	-1.84468535079661	0.0743460273425128	NaN	-5.54474500131517	0.85099261325853	NaN
	327	9.84823594581027	-2.38157050579255	NaN	4.28517160001295	0.170185500954701	NaN	5.46638724188126	0.108363613170559	NaN	4.14379314473851	1.28429547626288	NaN
	328	2.34784072215567	3.414131000743	NaN	0.653435309389911	1.12636856254291	NaN	0.233645202174191	0.0220494254063063	NaN	0.157915711972375	1.24517510903562	NaN
	329	0.264494154225718	6.35021805255497	NaN	-1.19526551462044	2.2510683445261	NaN	1.22054750830734	2.79883932882835	NaN	0.771119021105477	4.5490764097322	NaN
	330	3.78050508592346	-3.34468292968139	NaN	1.43367448992061	-1.6040155555372	NaN	0.0738186892720895	0.0784580070705176	NaN	-0.322718980908688	0.236135866434322	NaN
[truncated: 152 more rows]

## Sheet: panel m.
		NPY
		Sound1			Opto			Sound2			Air puff
[truncated: 407 more rows]
