# Supplementary material for: Esr1+ hypothalamic-habenula neurons shape aversive states
Source: Nat Neurosci. 2023 Jun 22;26(7):1245–55. doi: 10.1038/s41593-023-01367-8 (PMC10322719; doi:10.1038/s41593-023-01367-8)
Supplement: Source Data Extended Data Fig. 9 — Statistical source data. [file 41593_2023_1367_MOESM18_ESM.xlsx]

## Sheet: panel b.
unit id	block1	block2	block3	block4
1	4.921155995878096	14.58762000322255	16.552687259170142	10.273450388594899
2	3.316869418441789	3.889389231274137	3.838698523277317	3.945649506637528
3	3.4442326927536486	4.25570334136732	4.095703341367319	3.914061945168062
4	6.131837460478706	6.813962681304524	8.777047783776117	6.2614067326875045
5	7.482815041069602	5.956922465324279	8.639406092419087	7.733245030966373
6	3.8187346590619877	2.28510265383783	2.2033089468925415	2.544501916355476
7	4.949416123662598	13.825458646612047	11.620392128558901	8.63297580736455
8	3.8038557996922377	7.851747440011379	5.438384658389042	4.470842180942685
9	1.573632005224159	0.5112106684080531	2.3255510805741526	2.8167617489822034
10	8.484231117059046	9.468518432389791	7.29784621118539	4.190097638216074
11	1.1046634704977174	5.591281364282801	4.6497568809393375	3.1592638628694334
12	2.673210470876301	1.9834973934232452	5.842644343436884	4.150546064952397
13	11.87713622854885	15.652804172025931	12.610625166423187	11.539979837607252
14	2.3788600774195574	2.7442773340400963	3.0621428698180693	2.6531743350916277
15	3.327075563917613	4.441084462203182	3.194178858023857	3.613801964962446
16	2.4895869212010506	6.899083821934772	1.8138919854297757	1.1037666170250722
17	1.4518382982788711	9.059253781673057	4.734689575038881	4.9704291520966
18	1.9630489666869249	4.125012633370498	2.9841250232940633	2.8841250232940654
19	2.5360533420402676	2.5551564885676217	3.050591444133281	2.5560533420402662
20	1.960806833005314	1.702788986481308	2.417550932995264	2.621174482670517
21	35.483633858277486	32.200486465527185	33.81617215790225	30.866405295672266
22	9.414688737238711	9.439289179563296	11.247647733411178	13.318992963667279
23	0.3783139625142962	1.2817844635490787	2.575568779519271	1.9839458201595683
24	1.272439035761225	1.8905645517448162	3.1537304312875354	2.9705553083486063
25	1.5731835784878374	1.666080284381595	0.5976409534625947	0.9810760566071398
26	12.41081361295389	16.799001369263316	18.46261493764793	20.449367493186788
27	8.738993801467437	7.375864057709395	9.384894882714537	8.914993358730781
28	0.8992823496618514	1.6907529982755214	1.221336036812757	1.4313898715425497
29	0.8592823496618515	1.6145288586968045	0.817937069452885	0.7928159288226362
30	0.5098653881990866	0.5921075218806974	0.7923675020863138	1.1799907566037906
31	2.958107029191171	3.5073355441232286	3.1895061441299304	4.1543219253736785
32	0.1431389871542549	0.18448426736322138	0.4703138149354086	0.46986538819908674
33	6.597478561520188	4.3861694670487585	3.2815421323357183	5.984474186166847
34	0.02044842673632213	0.30672640104483206	0.35274439514772515	0.6083316614594149
35	3.654214255914094	12.385467890008261	15.325108645939109	17.404770318049213
36	5.849559191012418	5.955092622594319	5.697299358385691	6.73324367785976
37	2.6740711885642714	1.0326274822919301	2.8316406083519583	2.966586990430739
38	10.426867792794326	11.406150142456177	20.177071524775375	18.298765584674687
39	0.7361433625075968	0.7714706486136698	1.568959291330232	0.4209970210419262
40	0.8490400684013535	1.7381162725873809	1.9997215330019638	1.6234060185350685
41	0.7723675020863141	0.792367502086314	1.835237265638743	1.017875672003113
42	0.2671748277811542	0.7719190753499915	0.8861971972373888	1.4319086792153897
43	11.615603239703617	19.288363708148985	15.214938636247958	13.28689628655652
44	0.6965917892439183	1.7347888389024209	4.207703193788431	3.4266149462464823
45	2.2646542271015067	1.3086993111246161	1.1042150437613951	0.8820889964687982
46	0.061345280208966374	1.2008876100764345	1.5178562923817644	1.1221836614833764
47	0.02044842673632213	0.1635874138905771	2.6689861837186952	2.0594297906613814
48	4.192375907682359	5.577299358385693	6.238231609748574	6.089851974458825
49	6.287909289311395	2.1476055056194925	3.839667648319308	3.603964802592212
50	1.9472371180598547	1.8394615527963476	3.342851276760011	2.8940201848603637
51	1.430493018069905	2.3668963607831164	0.7970402159802404	0.6757142303255482
52	0.9764033427132138	0.6752465090349521	1.8245465576419222	2.5254716377165867
53	0.3378655357779741	2.9041250232940636	8.75521794104616	12.232627484110889
54	0.26538112083586557	0.08179370694528851	0.040896853472644254	0.8215069308361619
55	0.0	0.1226905604179328	1.4518382982788716	0.14033234034730874
56	1.9072732538445287	3.933165091695418	9.313683476412054	8.608544349846454
57	0.4498653881990866	1.323578170494367	1.998824679529319	2.480866445758525
58	2.4017752201528695	3.0616944430817465	1.5145288586968044	2.1446404255393587
59	0.0	0.17891469999665027	0.30672640104483206	0.12224213368161065
60	0.49543495556565775	0.3578293999933003	1.2120267448095767	2.4691384944647288
61	5.306833232704252	11.807154665388397	7.2219982267736444	8.893684214306488
62	0.4289685347264425	0.36807168125379824	0.7817129298741676	0.6747980822986301
63	7.211343654561502	10.095540949424917	13.09965430225542	18.763735635541515
64	0.44474424756883785	0.4294169614627647	2.079477267853853	1.7529951319571322
65	8.949047636197232	11.377701568140965	12.464035026314823	8.868563073676235

## Sheet: panel c.
unit id	block1	block2	block3	block4
1	2.2037573736288625	4.589756880939337	2.1819636666835747	8.044644145905131
2	8.527818530949624	7.689469170545091	9.572222021241727	7.623639622972904
3	8.350922120213642	7.648724627818478	12.562176592107987	8.427558550744012
4	0.4094169614627646	0.30627797430850984	0.7101253684047033	0.8537127822952805
5	26.33066655641471	22.579403579018596	23.85004890783452	22.357125309552313
6	4.384824186839794	4.355478759051939	6.128473891009074	6.18877000699936
7	3.598923105592696	2.2181878062622915	5.146985543450285	3.1908514243388977
8	0.44941696146276455	0.2653811208358656	0.3271748277811541	0.0
9	1.0428336277677546	0.5209683871475554	0.6901253684047032	0.520519960411233
10	10.181450536173788	12.723970299053267	14.696660809518336	14.877189275431332
11	1.4564387406034507	0.817937069452885	1.0428697635524287	0.7365917892439188
12	18.029870542500202	17.539781309880183	16.19661543033745	7.680760616024269
13	4.364860322624468	7.841056732014553	3.761989821177603	7.212240508034147
14	4.83181056809024	0.30627797430850995	0.3527443951477251	0.8281432149287093
15	1.0428697635524282	0.8737127822952806	1.6149772854331257	0.14313898715425494
16	26.911070341864583	23.249492811638625	23.173232536275233	21.784497089365946
17	6.515684854574899	7.578554618127331	10.333486524379571	10.095092522688596
18	7.043083526776997	7.060240655613033	5.978420056279277	5.133003537553177
19	8.22535255284707	7.711863614972735	4.991810568090243	5.802195916700566
20	6.439388443426834	4.839173842402102	5.264554963237966	5.075397981980819
21	10.135468677855563	3.91873465906199	11.879566808761167	13.557835392094576
22	13.505010957770164	8.532115089676575	9.634015728187014	9.143738049036278
23	1.329147737860938	1.9417036864779573	1.8259279736355618	1.9383762527929975
24	2.616950195512911	1.0735243357645747	0.9964033427132134	0.43076224167173083
25	1.1873540309156496	2.110860667735106	1.5898561448028772	1.9830128309022501
26	0.06134528020896639	0.4805560961959066	0.7970402159802409	0.39453810209301343
27	5.671245228498128	10.800957468151012	12.633019610850829	11.38790771361679
28	0.1840358406268992	0.27603569304801207	0.10224213368161066	0.061345280208966374
29	0.5721075218806969	1.5796499993270536	1.1037666170250724	0.7045558010381322
30	1.96301283090225	1.1860087507066834	0.9712822020829642	0.7101253684047031
31	4.599514599678839	1.6665648469025904	2.2608783666802252	2.1010668132109305
32	0.47076224167173103	0.40852010799012	0.8439550635557782	0.42941696146276465
33	2.5351203527829487	2.3613267934165467	2.1674970982654727	1.4606991635457296
34	1.8134435586934543	2.505362634043447	2.835864895509561	2.6889500479340227
35	0.6334528020896634	1.1497846111279653	2.2275332340501466	0.5669863812504485
36	0.14313898715425494	1.028887757655322	3.4195238430750488	3.9363040788496746
37	0.7774886427165627	2.0248426736322123	0.5312106684080525	0.531659095144375
38	9.12041061535132	7.493918040018075	4.649756880939337	2.817210175718527
39	0.39408967535669137	1.9519098319537824	1.6805107170150224	1.0224213368161061
40	3.5455418371779412	0.20448426736322137	0.6952465090349524	0.511210668408053
41	1.012663618076604	0.7761433625075957	1.165560323970361	1.124215043761395
42	0.29648411978433414	0.6547980822986303	1.8603584062689915	1.1442150437613952
43	2.0899276784777885	4.734429594833265	4.903398129559707	5.109864550398924
44	0.34762325451747617	0.9401792031344952	0.3016052604145831	0.5930043753533414
45	3.223039723290716	3.635147245171412	4.090546064952398	3.698886969808022
46	0.34250211388722723	0.8383854961892071	0.9150580625042466	0.9810760566071403
47	6.746150980256338	5.886868630594487	6.528133133732333	5.986537150109935
48	0.38852010799012043	0.5930043753533415	1.4109414448062267	1.2976256573474196
49	0.2862779743085099	0.22493269409954347	0.3885201079901202	0.38090206665698084
50	1.676322565642092	0.9810760566071396	0.7459372170317724	0.5763561124736204
51	0.44986538819908667	0.7514706486136699	0.8430220742984601	0.6534528020896633
52	3.5682685333805466	6.436097145526547	4.691514452099952	7.191828217082495
53	1.240887610076434	0.5823136673565215	0.8941612090316027	1.1246634704977165
54	11.741172807070186	13.037799994204338	13.397647683458306	15.445629344244773
55	4.328151620524754	4.5093445899876885	4.988931561141603	4.988967696926278
56	0.08179370694528851	2.4022597826738643	3.2661787104449713	3.5664386906505867
57	8.235558698322894	13.439441390403603	12.36939606117558	11.096580870247376
58	1.0117306288192867	4.972222859041893	4.289496900733721	4.670653734411982
59	3.277766271914434	2.3780354955162606	3.0305553083486063	3.704492672959264
60	0.8226097833468116	0.7212645031378453	1.5131835784878374	0.3680716812537983
61	7.840608305278234	8.749612237894913	7.119792228876708	8.775666367782483
62	4.236564059055289	5.513711944495117	3.0003491628727836	1.6712014250118434
63	1.52851086459391	3.9452010799012056	5.8139719247007315	8.182661992429137
64	8.609872955994968	5.782644343436882	4.202169762206534	4.691102161148303
65	15.750974329295968	15.738749894559481	20.189332095296553	20.36891906645047
66	0.040896853472644254	0.362053687150905	0.3629505406235494	0.2505022614661146
67	14.367360023016921	17.71245343345855	18.781117346692938	21.543412527257022
68	5.019586133353751	3.9000438034862834	3.7346988184350915	3.9554072253770283
69	9.432858894508755	15.275539373730314	20.551609626868398	18.806723049844166
70	0.16358741389057704	3.3279724173902587	4.605532593781734	6.249855307002713
71	3.927631660113521	3.2197122896057526	0.5874348079867703	3.1021428698180724
72	0.9401792031344957	2.6462594875160907	2.7911921816156338	5.713935788916057
73	0.2807084069419388	0.8485916416650315	1.7943404121660986	3.603559683701946
74	2.5095869212010506	1.1404391833401124	0.7408160764015236	2.6011383468858407
75	7.0385192202370925	4.578617746206196	9.384258009447512	10.290607517430935
76	0.3982778267296224	0.16358741389057704	0.7565917892439181	0.7361433625075966
77	0.16358741389057704	0.16358741389057702	0.02044842673632213	0.34762325451747617
78	3.706286379904554	2.9079008837153464	4.455030332315618	5.851092917752092
79	16.325027868867995	14.685862432061933	18.37835525260008	21.347340698424336
80	0.3629505406235495	1.6716498517481653	3.6673694240568464	2.50958692120105
81	5.933747342385351	9.050284509052183	13.944470900171275	10.287468530276675
82	5.819989918803625	10.65381877615453	16.526418572762722	20.241744238669302
83	0.24538112083586566	0.18403584062689923	0.6419589042143435	1.1199907566037903
84	2.166636380577502	1.4355780229154795	0.7361433625075969	0.1431389871542549
85	1.2166633229188295	1.0079547683980037	0.6334528020896637	3.798286232325669
86	2.8785554559274935	9.173495767775783	1.3095961645972605	8.015298718117283
87	0.3629505406235494	1.010833775346642	0.807246361456065	1.4109414448062274
88	0.5312106684080531	0.26582954757218774	0.2658295475721878	0.5930043753533415
89	0.11756941978768387	0.4294169614627647	0.3476232545174762	0.8337127822952806
90	3.5622144034929812	3.8378378055893414	1.1037666170250728	2.2177393795259697
91	0.22493269409954345	0.0	0.14313898715425494	1.050833775346642
92	9.598724577865612	13.661531213339169	6.770375267413947	4.391739034415331
93	2.9287616014033167	2.694071188564272	2.0290669607898173	3.4599361340266968

## Sheet: panel d.
unit id	block1	block2	block3	block4
1	2.0388246795293203	2.943676596557742	4.1338734986373575	3.6965286611650523
2	0.8741612090316019	0.6952465090349521	0.4912106684080531	0.6999192229288792
3	0.923955063555778	1.337560176391474	1.068439330919	0.2862779743085099
4	0.47076224167173075	0.6194707961925568	0.20448426736322134	0.04089685347264426
5	5.1060886899776365	1.702340559744986	2.2999815132075803	3.336869418441791
6	16.93208578379335	16.215646305295465	18.029870542500202	19.095359332795653
7	7.769881461496741	7.083119662561668	6.096510174372634	8.202213565692816
8	4.002322072952565	3.4990754163387283	5.5299360840738325	7.115604077503779
9	1.8041342666902744	1.9890308250051436	3.22617871044497	3.0467794479273236
10	4.354581905579296	4.462393606627476	3.9711829382194255	4.0938734986373575
11	3.515747982653766	4.444824186839793	5.136743262189786	5.934680331642673
12	0.777040215980241	1.339353883336763	0.6078832347230927	0.8899369218739978
13	0.6134528020896639	0.2044842673632213	0.12269056041793278	0.1626905604179328
14	1.5596861351117266	1.756734856593741	1.9161341191113868	0.5112106684080531
15	7.149065385095216	6.856805552468488	10.760212925424403	6.020698325745562
16	4.04277049968889	2.603568927098158	2.9934704510819183	0.7612645031378454
17	24.5317618377087	27.271366457854874	31.555221519652683	13.71450795840962
18	10.809782197633204	11.637100830658618	9.735136426080599	12.60789847022058
19	28.545186909609725	33.50675519643947	37.40828882327341	38.76196473188958
20	0.6389862336715614	0.5060895277778041	1.4169594389091196	0.3833989673598716
21	4.1407522104282215	2.9167617489822044	3.6346988184350897	1.7376678458510586
22	61.892615115100874	47.09277844474921	31.283446249546934	42.45486984337939
23	5.064294983032349	4.630689870196656	4.331290607679009	3.2048334302360018
24	0.7612645031378455	1.747425564590561	1.6447350041726283	2.0886185340534964
25	0.4089685347264424	0.10179370694528853	0.10224213368161063	0.061345280208966374
26	0.5823136673565213	1.1246634704977172	0.7970402159802403	0.3680716812537984
27	5.966456339642843	4.3861333312640856	4.713344294829914	4.901568286829744
28	3.194178858023855	2.4166540795226212	2.617847048985554	0.9555064892405687
29	4.14127290873389	6.521218286156798	6.432994294156965	4.977380135456814
30	3.9209767927435997	4.523738886836446	5.788402357334161	6.423648866369113
31	18.997116903956268	13.067557712943842	14.173154172698876	18.24833681576053
32	7.638402307381295	11.00080515740498	11.552015825813038	13.767925362609047
33	22.618766705751565	20.683717886643525	17.614507858503895	13.354696404940324
34	29.6247292394772	28.827616751927607	28.363733222046744	28.64728450015265
35	0.6083316614594145	1.154869615973541	1.5020444437546945	0.9257126347163925
36	5.521111354591646	4.866653291675319	4.982088985135413	3.7555595361230627
37	0.6910222218773473	0.5516590951443752	0.26582954757218774	0.4498653881990866
38	10.491504370903582	6.285631019845107	0.1226905604179328	0.2044842673632213
39	0.12269056041793275	0.39876238925061813	0.577228662510946	0.2249326940995435
40	7.579863762551618	3.4693176975992253	1.1404391833401124	2.5602414934131956
41	23.717412182146376	25.810558886955118	26.702514098089793	25.541510313051987
42	4.81981071566913	3.924304226428559	2.6471924767734087	1.7283585538478792
43	16.95653465326633	24.6195374029722	25.439868916852724	22.009053628298503
44	6.864204962565023	3.9452010799012047	1.9323582586901031	1.9012552597416366
45	9.13435648546375	6.75172054762291	8.144007272638108	3.7262502441198806
46	0.7919190753499915	1.3495961645972603	0.7143496555623079	1.1911298913369324
47	10.560661352160729	4.410393754206367	4.460151472945867	3.7198199590653407
48	12.451153632336194	11.54928912961043	8.046473988635096	6.565927135835397
49	10.297146209839491	14.064445618178059	11.121253584141302	8.727818530949627
50	6.035128758378992	8.07859001601757	8.167334706323063	8.145953290329425
51	38.97384840934934	11.955754812555206	8.008796161493393	6.566787853523368
52	15.280248223408917	11.388356140353107	6.014268040691023	3.9205283660072774
53	7.003531953513317	7.162222809089027	1.1093000486069697	0.929488495137676
54	1.2319906090249026	1.1599907566037908	0.2862779743085099	0.4289685347264422
55	7.1908590920405	3.3939542757084773	5.2193976868230445	2.692277481618983
56	7.136016368455428	7.1564647951917495	6.4983754149928314	6.372994294156962
57	0.5516590951443751	0.8332643555589583	1.2469056041793278	1.1846634704977175
58	5.916177922597668	0.7965917892439185	1.0531120448129265	0.40339896735987146
59	2.1513090944714284	1.7799099795326703	2.6945196153005946	1.1042150437613945
60	7.672796604230053	2.688950047934023	1.768322418063205	0.6181255159835906
61	19.618982144576464	24.181107265496557	16.287566118539893	13.085647831037202
62	10.034087261861925	11.805737113610087	8.580079101470789	6.905065680252986
63	1.0837666170250728	0.6330043753533416	0.8839550635557785	0.649228514932059
64	10.181414400389112	8.261648963995135	8.955926347988099	8.158473841056205
65	0.8383854961892071	5.4123666642861465	4.361048326418513	8.574957960840543
66	3.8302860847467803	2.2897753677317563	3.215039575711828	2.3399815132075803
67	3.8843042264285583	6.7206175486744435	4.945792573987347	5.408106241343869
68	0.2913991149387588	0.24538112083586558	0.18403584062689915	0.14269056041793277
69	5.106052554192967	3.392645131284184	2.100654522259283	1.2460087507066833
70	11.000732885835639	12.772831164320127	12.300723642439428	8.539594538949798
71	22.38777988176447	23.629528209528857	23.876783076486713	22.58676685333045
72	2.3111206479407223	0.8328159288226363	1.155318042709864	1.9519459677384559
73	3.9933889361163644	3.3121605687631894	3.1477124371846417	3.1025912965543934
74	2.888761601403319	0.3271748277811541	0.08134528020896636	1.059093903131146
75	0.63479808229863	1.1702330378642878	0.8532643555589581	0.832367502086314
76	2.130860667735106	6.7768416882531595	5.321263665337679	4.696671728514874
77	7.348016220876541	6.712132838574559	6.604357273311051	7.3205367716033205
78	1.1455241881856884	2.162375957635222	2.0759456725806817	0.2198115534692946
79	2.285551080574152	0.9917306288192862	1.6767709923784146	1.7656318576452719
80	2.5342596350949766	2.442259782673864	3.261057569814723	1.9319098319537822
81	1.2882508843882945	0.04556956736657105	0.08179370694528851	0.040896853472644254
82	2.0089946892204695	0.35184754167508087	2.811192181615634	1.6409591437513453
83	1.2984570298641183	1.5220444437546958	1.8510129784811375	0.5567802357746238
84	1.5992015725907305	2.5640173538344806	2.0490669607898173	1.1599907566037901
85	1.7952372656387423	1.1097846111279654	1.2064571774430055	0.5521075218806971
86	2.964573450030386	2.198636232998614	1.2320267448095765	1.8501161250084934
87	2.769810765621994	1.118645476394824	1.0419729100797839	0.7472463614560652
88	0.2862779743085098	0.44896853472644266	0.3262779743085098	0.12269056041793278
89	3.800680676753309	1.9296676982721719	1.6456318576452729	0.8899730576586715
90	0.8174886427165631	0.44986538819908684	0.10224213368161066	0.040896853472644254
91	6.391908994153619	3.3595238430750487	2.4473447875194396	0.10224213368161067
92	1.1660087507066834	0.281156833678261	0.3271748277811541	0.5474348079867704
93	5.754868778173374	5.049379987877926	8.76912767537392	5.943541196909525
94	2.300878366680225	0.5725559486170195	3.53111140454451	1.097150885422692
95	0.6339012288259857	0.9866456239737111	1.6303045715391986	1.847594664354826
96	0.38852010799012054	0.40896853472644246	0.1993631267329724	0.12028486315483607
97	3.8136135184317403	3.393093558020506	3.3683847083419045	5.407798115859534
98	6.61556867961354	3.903407372955915	1.7372194191147363	1.6939941091440032
99	1.9068248271082067	0.3885201079901205	0.5883316614594147	0.4610919754268714
100	0.24538112083586555	0.757040215980241	0.7207799406168495	1.2429435859333056
101	7.976832444856954	7.676124037915011	7.78348731222687	7.681281314329932
102	8.662733526104049	4.584223449357441	0.19424198610272347	1.952358258690105
103	19.02466862479883	11.130114449408161	15.730005204253978	12.539674478220743
104	3.740232250016985	2.1039458201595678	1.0066094881890373	0.9457487705010671
105	0.4401076694595847	0.1226905604179328	0.14313898715425494	0.3271748277811541
106	8.72923608272794	2.959452309400137	2.1982239420469667	0.08134528020896636
107	0.510762241671731	0.1635874138905771	0.02044842673632213	0.040896853472644254
108	2.5904837746736966	4.02235820873724	2.672725908355307	1.1706814646006105
109	4.895174137559876	0.14313898715425485	0.3016052604145831	0.3885201079901205
110	11.950257516757986	10.858751470254074	11.65291267928568	10.933818038260096
111	19.694830128988205	10.151280526482637	3.9098737937951307	6.936204814986132
112	2.014564256587042	2.305551080574152	2.6424836270948084	3.4300264603945156
113	5.059209978186774	5.505263370179905	5.224106536501644	6.1660851767317535
114	0.4085201079901203	0.4089685347264427	0.9406276298708175	0.9162839566352201
115	0.6905737951410253	0.6292285149320589	1.2013360368127564	1.303525651565942
116	7.265325660458609	10.19505638690391	10.136365531328208	12.32190872250677
117	2.3101876586834043	2.632762044139979	2.561174482670515	3.3160812255134187
118	6.152698178166678	7.6643841656995155	6.807083969513658	9.82059059274043
119	0.20448426736322134	0.26582954757218774	0.5567802357746243	0.6164510668585658
120	0.6347980822986299	0.9606276298708177	1.298941592385114	1.368213747956353
121	2.8298830371913413	4.034806487894673	3.859631512534634	5.265707239291358
122	4.461012190633835	5.157191688926108	5.6433173524885865	6.283987118109812
123	0.5325559486170193	0.6947980822986299	0.9755064892405687	1.4370787295842917
124	1.0173001961858579	0.9555064892405692	1.1599907566037901	2.2649252886941937
125	21.203268722012773	26.65327707765593	26.900864196388756	30.030100580680045
126	1.5494077180665555	3.1328335778148912	3.205730283708647	2.8471813953863387
127	0.6474348079867706	1.5122867250151928	1.2115783180732544	1.7445701498003408
128	2.253999654889361	2.3566902153072946	2.340429939943904	2.9920948277865147
129	4.5684477365150435	5.542420499015941	5.931989771224737	2.575643471557582
130	3.5375778253837296	4.664035002826734	5.99733475627593	6.448948027702462
131	1.0837666170250726	1.389147737860938	2.0150488191080376	1.7683194509352465
132	10.58309193237304	5.575917942392052	5.967128610800106	7.648094835308384
133	0.5316590951443753	1.0326636180766042	1.2408876100764343	1.3632284490881421
134	8.108383870541742	7.617881609075629	7.682178167802578	9.182148760967829
135	6.992428954564851	6.827944687201628	5.90537103963949	3.632295195779987
136	1.3124390357612248	1.9946003923717157	3.025918730239352	2.831275376191517
137	2.275757226049976	3.838698523277315	3.7625105194832718	4.384022449637899
138	2.3886900677284073	1.9008068330053138	2.1424120934198974	2.3350737452479113
139	2.5240173538344792	0.8788339229255296	1.4160625854364743	1.734564124824042
140	3.981425219479921	0.7259010812470986	4.94343426534438	0.2806646806946174
141	10.912885049002785	9.729863712598759	6.2660794465814265	7.056236910455288
142	8.314509534104223	5.651729791019121	6.317667008050893	8.23951312610627
143	0.7667979347197428	1.1446634704977166	1.4773717298607685	2.1446404255393574
144	2.744761896561091	2.979900736136458	2.529586921201051	3.5425034688491417
145	1.2984570298641185	2.372017501413366	1.8714975410021342	1.522728998517488
146	1.3444750239670116	1.3547173052275097	1.5744927229121297	1.308106743618811
147	2.380878366680225	4.603775022621116	3.891219074004096	4.2432859024752485
148	2.397102506258942	1.813443558693454	2.0461879538411782	1.9424071173937596
149	0.2505022614661146	1.0219367742951104	0.7296769416683808	1.7040355613601772
150	10.146123250067712	10.291244390697956	7.548760763603152	10.61424219168391
151	6.382752012896468	5.9380077653276295	5.493191246189443	5.919430704702869
152	2.8269678944580297	4.911810568090243	7.606294047606163	7.8535549061013255
153	2.6736227618279504	2.167533234050145	1.1599907566037904	0.8419940420838523
154	1.0321790555556087	1.1688877576553216	1.1795423298674677	1.1627536771634153
155	3.037470155924144	2.162860520156219	2.1270848073138233	0.4406048641791812
156	0.8132643555589578	0.505641101041482	0.5516590951443751	0.26061720350214473
157	1.3286993111246161	1.0312822020829642	0.4089685347264425	0.3207596350795627
158	0.5930043753533412	0.5674348079867704	1.1851118972340395	0.7567834072058744
159	4.705048031260735	5.125191836504995	5.116743262189786	6.18921009231075
160	0.37319282188404723	0.7152465090349522	0.24538112083586558	0.7517626810977873
161	0.1840358406268992	0.24538112083586558	0.22538112083586564	0.38090206665698084
162	0.22582954757218773	0.42941696146276465	0.6956949357712745	0.6005450476637447
163	0.2453811208358656	0.28582954757218776	0.3829505406235493	0.4610919754268714
164	0.28070840694193877	0.6083316614594146	0.42986538819908654	0.6064450418822674
165	74.2240294655372	77.05410021136476	77.01671850021336	76.18558084126907
166	13.060005992101276	13.478059974409955	15.019539816466974	16.447117691803566
167	5.940213763224567	3.2619544232873654	3.399075416338728	3.38883313507823
168	9.20684090040586	9.116374774724418	5.239918385128712	2.9947795955062104
169	7.033738098989143	8.538285394525504	11.064096455305268	12.212759630645214
170	10.43483180458853	8.437316269483512	7.458070055606332	5.252967401768502
171	0.9712822020829641	1.379353883336763	0.9601792031344957	0.4694169614627648
172	15.540023641093526	9.659136868817264	4.45173903441533	2.56539876982812
173	1.3286993111246161	0.6083316614594148	0.7979370694528852	0.24538112083586558
174	0.9499369218739979	1.1599907566037901	1.3835781704943677	0.8839189277711046
175	0.36762325451747624	0.4907622416717309	0.34762325451747617	0.4703138149354087
176	0.5223136673565218	1.0215244833434622	0.5981255159835901	1.370044591333583
177	0.49588338230198	0.4540896753566915	0.9406276298708179	1.0424213368161064
178	0.6339012288259858	0.5469863812504481	0.6487800881957371	0.6952465090349524
179	1.768322418063205	1.431838298278871	0.5469863812504482	1.0424213368161066
180	3.3126451312841834	2.60625948751609	1.6600622902787012	1.676322565642092
181	2.4686900677284056	1.1813360368127566	0.5721075218806974	0.22493269409954347
182	12.176535491066494	10.1038811163861	13.453198813985326	8.605200242101038
183	40.39694201732273	16.889135243169804	4.229138419501298	1.3909414448062265
184	3.129057717393609	3.4637119944479817	3.111500422830916	0.1993631267329724
185	6.586787853523369	6.91198052782853	7.19511951498278	7.10311966256167
186	12.222105058433062	4.289048473997396	2.260429939943903	1.3756141587001531
187	6.333558895854646	1.3858203041759785	0.22493269409954347	0.837937069452885
188	25.949322014100172	13.981306631023788	16.226337013292284	22.75409399185763
189	7.512536624024433	0.0	0.06134528020896639	0.7565917892439188
190	4.21196361673071	1.99703097258403	2.7907437548793137	2.5588962132042314
191	1.8399099795326699	0.7668340705044163	0.6747980822986301	0.5878832347230928
192	9.401119022293258	5.182761256292679	8.96347806883066	8.43869768547715
193	0.7770402159802408	0.10224213368161067	0.02044842673632213	0.040896853472644254
194	5.846832494809818	2.938107029191172	2.8716406083519557	6.914823398992492
195	10.069002257016352	11.60551326918914	9.477270890302627	9.655361008395978

## Sheet: panel e.
unit id	block1	block2	block3	block4
1	2.663380480567451	5.887801619851807	4.545084167045411	0.3169686823053299
2	17.28591547894442	14.147136178595986	9.58713701639615	9.576410172614658
3	4.104115779897855	4.590617598627307	0.27603569304801207	0.040896853472644254
4	0.1584662732603281	1.1246634704977168	0.5716590951443752	0.3931928218840472
5	0.25558726631168993	1.4918382982788716	0.48096838714755535	0.8476947881923869
6	0.5725559486170194	2.585811060779769	0.32205368715090515	1.2417844635490785
7	14.850418970994498	15.107799944251475	12.732382737583794	11.104957172993245
8	0.08224213368161065	0.3885201079901204	0.2862779743085099	0.040896853472644254
9	34.12248626799541	37.393345459941635	38.484475351278576	35.16397461555422
10	12.545692472323637	13.664822511239468	4.012976645164712	1.3286993111246155
11	6.635011845523198	10.700176789639729	5.9291107642761	4.115218778846324
12	0.346726401044832	1.4615960170183737	0.30672640104483206	0.3889685347264424
13	3.9247526531648815	4.639102308727192	3.971219074004099	4.424824186839795
14	1.2264571774430062	2.8209860361398102	2.2437573736288634	1.971909831953782
15	2.953470451081916	5.944886477118494	3.814061945168062	4.066546360110172
16	0.4749865288293356	3.433093558020506	1.8812552597416357	1.1088877576553218
17	4.749532298623956	3.8211291034896315	3.833613518431741	4.134806487894675
18	0.3485201079901204	0.7914706486136696	1.5527351517515158	0.5721075218806972
19	0.3833989673598714	0.9444034902921002	0.6696769416683811	0.8941612090316023
20	2.8367617489822043	3.374438838229474	3.531559831280836	3.173694295502862
21	2.677398622249234	4.472187461151654	2.3204660757285756	0.9457487705010666
22	0.7156949357712744	2.352017501413367	1.2264571774430058	0.6330043753533415
23	4.6251203028300845	9.715845570916974	2.77960462014617	2.907828612146001
24	0.6552465090349522	5.933335051433703	0.20448426736322134	0.6087800881957367
25	2.6671563409887353	3.3633358392810027	0.4094169614627645	0.5112106684080531
26	6.2464917375330735	9.562464302502226	5.475505651440407	2.120169959738287
27	8.28781926884406	12.926660859471204	8.647818530949623	6.983119662561672
28	0.1635874138905771	1.231542182288581	0.387623254517476	0.30672640104483206
29	0.08179370694528852	2.33998151320758	2.5551564885676217	1.3031297437580454
30	2.6633804805674517	6.1604737434301855	6.193146604902999	4.927137854196314
31	18.521197385869606	14.681189718168007	3.0947434597215375	1.492735151751515
32	3.3321967045478647	5.4830212364982955	7.551415188236412	9.954571824382922
33	10.937593898681378	12.961091292104625	6.3827158771117976	5.039173842402102
34	1.752098278484488	3.312196704547865	4.1654610601068205	3.9311829382194254
35	0.5674348079867706	0.5367802357746242	0.75147064861367	0.26582954757218774
36	0.44474424756883785	0.96107605660714	0.8792823496618513	0.47031381493540886
37	2.805622614249064	2.792089035088279	2.7596407559308425	4.243478906630825
38	1.2878024576519718	4.319290755257895	3.833613518431739	4.836967844505164
39	1.7274617003752342	3.000797589609104	2.7289500479340227	3.231299851075219
40	2.5351564885676217	3.0036765965577423	1.2408876100764348	1.7483224180632049
41	0.2249326940995435	2.8474163211943515	0.848627777449705	0.6854526545107766
42	1.267802457651972	6.946895522982953	5.0665009809292885	3.2592999986541047
43	5.2403306760803625	10.284625659112717	9.26444645597822	9.377980035138995
44	0.905300343764745	1.9579278260566761	0.7356949357712746	0.281156833678261
45	0.1431389871542549	0.22538112083586562	0.25558726631168993	0.08179370694528851
46	1.5131835784878371	2.4273086517347666	2.949694590660635	1.2064571774430057
47	0.14269056041793277	4.079443066003925	1.779425417011673	0.8797307763981738
48	2.150376105214111	1.9285823982688235	0.8848157812437489	1.1971117496551518
49	1.8812552597416357	3.0151918864578597	1.6818921330086636	1.1033181902887508
50	6.736841688253162	6.469630724687334	0.975954915976891	0.6952465090349526
51	0.3833989673598712	5.1312098306078875	0.4140896753566911	1.5685108645939116
52	0.5469863812504484	0.8672463614560648	0.49633180903830215	0.26582954757218774
53	8.895217941046154	8.32340653515575	11.8331726594913	10.59115270334479
54	11.404167988980186	6.791308256671263	10.41707393827015	9.92540907075566
55	3.3135419847568284	7.336312484445716	9.674500290708012	7.537376363074635
56	6.425030282362754	3.3372817093934373	5.428142377128544	4.711192567470955
57	1.8510129784811382	2.01882467952932	2.1057395271048573	1.9045103332849036
58	1.9221521132142791	4.063631217376855	5.7650387878645235	5.367738588714463
59	13.948669905335658	24.34062270297555	25.35885588841873	23.73526287329745
60	8.537236230306824	12.887485441374507	13.332974969564386	10.042906805318374
61	0.9806276298708179	1.7729951319571322	1.4011475902820507	1.1736743974900254
62	2.5704837746736957	4.246321777794791	3.071003735084929	3.2672637210779527
63	1.5489592913302328	1.9152372656387429	4.435854914218915	3.8298765573929656
64	13.964264939254685	6.027352455221048	9.559549159768912	12.314030013326805
65	3.2972817093934395	2.386447934046796	3.6602322500169877	2.3764876017985093
66	0.02044842673632213	0.4749865288293357	1.3137843159701914	0.4761187265112571
67	3.195524138232823	2.2693269409954344	4.0372009323223175	2.931916968969223
68	3.404196556968977	1.9272732538445292	4.135703341367319	2.42985077104697
69	0.8997307763981732	3.0941788580238567	6.39946071499618	6.459904175268947
70	0.03065457221214642	1.5373717298607688	1.1902330378642882	1.3318206175138416
71	0.1835874138905771	1.6952372656387424	4.6153264483059075	7.9757476297378505
72	1.7223405597449848	1.946340264587211	6.992913517085844	6.462216242565973
73	6.90754866935909	5.524679643701099	12.184175756587518	10.802599576864539
74	0.040896853472644254	1.6814437062723413	0.08179370694528852	0.435584138071094
75	1.5285108645939112	1.7320982784844872	3.4808691232840148	4.309292901031312
76	0.040896853472644254	2.996124875715177	2.8129497527762495	2.323273756810865
77	4.9982408531447815	1.6814075704876685	3.6398199590653406	4.4742892378638395
78	5.509936084073831	4.415030332315617	5.81198977122474	6.673576307577437
79	0.06134528020896639	1.5522867250151935	0.7361433625075964	2.130492942565408
80	1.4476140111212665	2.999900736136461	1.7371832833300618	2.034801221416038
81	0.18403584062689923	0.6339012288259859	0.669676941668381	0.6014243157741803
82	2.6518290548826604	6.708581560468657	3.7396315125346336	7.138334679706867
83	3.484644983705297	4.229012338212723	1.390008455548909	3.2417913109620518
84	0.0	0.2253811208358656	0.3885201079901202	0.5412818841967622
85	1.534080431960482	1.7325467052208103	0.9248519170284224	0.7212645031378456
86	2.043461257638574	4.743102013569415	3.8433712371712425	3.48090525906869
87	5.589039230601187	5.790608355231093	6.736805552468485	5.914268040691021
88	3.0947795955062105	0.8276947881923873	3.5753356917021164	4.09477035211
89	4.415478759051937	3.8894253670588093	3.174591148975506	1.0070579149253596
90	2.845622614249061	3.240609143078398	2.075048819108037	3.103039723290713
91	4.003218926425211	4.600896015672479	4.323478906630826	3.392645131284185
92	3.281542132335717	5.304106536501644	2.397102506258942	3.446438690650586
93	1.0424213368161064	3.2410575698147204	2.1470848073138233	1.9182181822036357
94	0.8383854961892073	1.876134119111387	1.6907529982755214	1.0925697933698226
95	1.2971117496551516	0.9053003437647448	0.7003676496652009	0.5964035896660931
96	0.7305737951410256	8.940635197666696	7.834365728859961	1.410044591333583
97	6.562975857317411	7.523639622972906	2.877658602454848	0.5981255159835904
98	14.165081753550645	19.809484406042582	19.39386100394621	22.894462379417273
99	0.96107605660714	2.23998151320758	1.7585285635390298	1.0535243357645752
100	0.02044842673632213	1.0479909041826772	0.02044842673632213	0.5112106684080533
101	7.943298865696168	17.608489864400998	18.74463248901416	19.649296697406314
102	0.30627797430850984	0.8583854961892068	2.284654227101508	2.18843008752279
103	1.834788838902421	4.37323662537033	7.059828364661384	4.253837362852684
104	0.1635874138905771	1.2937843159701918	0.2607084069419388	0.43453810209301347
105	1.1195423298674685	1.2110937555522583	0.531659095144375	1.104215043761395
106	2.069066960789817	0.9461610614527152	3.046367156975675	0.8685916416650314
107	1.7841342666902742	1.7534435586934536	2.1884300875227893	1.815237265638742
108	1.7014437062723409	4.462842033363799	3.8898376580104577	1.159542329867468
109	0.6381255159835907	2.161515239947253	0.9201792031344956	1.216214896182508
110	1.3469056041793275	3.7593353965443446	2.4259995073104736	1.057300196185857
111	1.8236858399539522	6.056958601108953	4.999586133353748	6.061595179218208
112	3.4948149933964494	6.747496260465306	5.779541492067303	6.536993998999188
113	0.12269056041793279	1.2357664694461856	2.3966902153072933	0.6339012288259857
114	0.9912822020829642	4.263891197582477	3.3791115521234003	3.6244565371745923
115	1.6600622902787003	3.112385151078568	2.7865993297537024	1.4624928704910176
116	1.355129596179158	1.0581970496585016	0.5258154990571591	0.281156833678261
117	0.08179370694528852	0.12269056041793279	0.6811745904888535	0.10224213368161066
118	3.62026838580166	4.150546064952397	5.305327132381207	5.280779102816684
119	4.4359271857882625	4.942501276087061	4.48385562878492	6.6265632712079885
120	1.3440265972306888	2.3013267934165467	2.0039458201595677	0.7979370694528852
121	0.0	1.4931835784878367	0.20448426736322134	1.063318190288751
122	0.0	1.0633181902887505	0.0	0.0
123	0.1840358406268992	1.267802457651971	0.10224213368161066	0.12269056041793279
124	3.404196556968974	4.5395507354635125	4.46104832641851	7.18536179624328
125	3.424196556968977	3.2499184350815797	3.158815436133111	2.1363940993170036
126	6.273595031639321	6.314043458375641	6.133146604903001	3.9818736462162447
127	0.02044842673632213	1.2362510319671816	0.08179370694528851	0.0
128	0.21981155346929454	1.762752850696633	1.5294077180665548	0.19936312673297238

## Sheet: panel f.
unit id	block1	block2	block3	block4
1	9.368670743135821	9.76691243408077	10.759127625421058	11.926033229600378
2	0.08179370694528851	0.08179370694528851	0.1635874138905771	0.16358741389057704
3	3.026815583711998	3.43619640939009	4.282133626421858	5.835765631646018
4	0.08179370694528851	0.20493269409954348	0.30115683367826096	0.14313898715425494
5	0.40896853472644246	0.02044842673632213	0.14313898715425488	0.46474424756883764
6	0.1278117010481817	0.22493269409954347	0.20448426736322134	0.1635874138905771
7	0.6952465090349519	1.3956141587001532	2.1419998024682476	1.1604391833401122
8	5.026949407665611	5.371882101765153	10.15502025111924	10.96316346604795
9	0.878833922925529	0.9350580625042465	1.0684393309189995	1.4513898715425477
10	0.08179370694528851	1.2733358892338693	1.2626813170217233	0.9513183378676378
11	0.5116590951443751	0.9508337753466424	0.7356949357712748	0.9968517694495351
12	1.210233037864288	1.1864210416583318	1.1749057517582147	1.5029412972273395
13	0.30627797430850995	1.7585646993237036	2.085254964583861	3.8238196639075643
14	0.6134528020896636	0.9406276298708175	1.4160625854364761	2.289290805210761
15	1.696322565642092	1.1233181902887504	2.979003882663816	3.688232397595876
16	0.08179370694528851	0.1226905604179328	0.22538112083586564	0.6896769416683813
17	0.4251926743051601	1.2162148961825077	3.2601968521267497	1.1817844635490788
18	0.6492285149320591	0.8741612090316027	2.4486900677284074	2.708053194461379
19	0.48986538819908665	2.0899638142624615	3.99809778579496	4.76912000767231
20	0.6798830871442053	1.768322418063204	1.5689592913302335	1.6912014250118435
21	0.02044842673632213	0.08179370694528851	0.11756941978768383	0.5712106684080531
22	0.061345280208966395	0.08179370694528852	0.5776770892472683	0.35274439514772526
23	2.462708209410187	2.5235689270981583	3.893577382647066	3.9009767927435983
24	5.9728866246973835	7.915935591384311	12.773279591056445	8.269952995171653
25	0.6743496555623077	1.1562148961825078	1.2617844635490785	2.9483493104516687
26	0.4289685347264427	0.26582954757218774	0.5925559486170194	0.8486277774497047
27	0.332295968411403	1.195318042709863	1.2622328902854014	2.1815152399472515
28	0.10224213368161066	0.4549865288293355	0.4912106684080532	0.5316590951443753
29	5.6451110594338765	5.6753172049097	8.203522710117111	10.03969296501317
30	0.3420536871509052	0.10224213368161067	0.9406276298708182	0.8997307763981738
31	0.02044842673632213	0.1635874138905771	0.8992823496618512	0.1226905604179328
32	0.30672640104483206	0.6743496555623075	1.2882508843882943	1.4611475902820512
33	0.6134528020896639	0.807694788192387	1.707873991326883	1.794788838902421
34	0.18403584062689923	0.5721075218806971	0.6185739427199125	1.8496676982721707
35	0.5316590951443755	0.36896853472644275	0.9303853486103201	0.7105737951410254
36	0.7565917892439187	2.0043942468958904	2.622483627094807	2.473362781622333
37	1.2017844635490789	1.497371729860768	2.4384839222525825	1.8045465576419235
38	2.290672221204401	2.391569074677044	2.2484300875227903	1.2482147486036197
39	3.429281561814552	6.392922022587621	11.317926150456344	8.00793544380542
40	0.10224213368161067	0.3369325465206564	0.6543496555623078	0.3480716812537984
41	2.591829054882662	2.1572909527896478	6.705702553520023	1.5331835784878372
42	4.654429594833265	3.827595524328846	11.150526740359815	2.896725613197532
43	0.2862779743085099	0.1789146999966503	0.8588339229255287	0.040896853472644254
44	0.3471748277811541	0.040896853472644254	0.6901253684047033	0.061345280208966374
45	0.3271748277811541	0.4860895277778042	1.1246634704977179	0.02044842673632213
46	0.5516590951443753	0.3680716812537983	0.9303853486103202	0.21981155346929449
47	0.7561433625075967	1.385371877439656	2.1163940993170045	1.5489592913302317
48	5.713075071228084	7.088616958358897	11.834149552140627	11.46925299382576
49	4.927622416717309	6.698150832677451	8.238922267792532	9.666948569865442
50	0.01532728610607321	0.332295968411403	0.5976409534625948	0.09712099305136172
51	3.3006091430783986	3.4204568323323654	3.587783970859553	1.517856292381764
52	0.20448426736322134	0.352295968411403	0.46986538819908696	0.1891569812571481
53	1.8398738437479958	3.1941427222391834	3.8318198114864503	2.1674970982654727
54	1.3598023100730845	3.325281856972327	6.182043605954532	3.7351833809560855
55	0.8119190753499922	0.8174886427165632	0.950833775346642	1.5429774330120138
56	0.040896853472644254	0.10224213368161066	0.4907622416717309	0.07622413957871746
57	4.501981315675828	3.711855947271126	2.9674524569790255	5.857074776070313
58	0.8132643555589583	1.6205468527996958	0.6487800881957365	0.4851926743051596
59	0.2658295475721878	0.6339012288259858	0.470762241671731	0.7161433625075965
60	0.22448426736322133	0.8839550635557787	0.47031381493540897	0.24538112083586558
61	0.6952465090349521	0.8379009336682117	0.7970402159802407	1.0675063416616817
62	0.822609783346812	0.6543496555623076	0.5465379545141263	0.3471748277811541
63	0.1426905604179328	0.450313814935409	0.5065379545141259	0.6130043753533418
64	0.6747980822986306	0.2862779743085099	1.0842150437613949	0.8017129298741676
65	0.12224213368161065	0.22448426736322136	0.7208160764015232	0.34762325451747617
66	0.6130043753533411	0.2249326940995435	1.9821521132142805	2.197290952789648
67	4.043218926425211	4.639066172942519	3.439111552123399	1.9361341191113868
68	0.1840358406268992	0.5721075218806972	5.8632812167039114	2.7042773340400945
69	8.016796309072275	9.071289769878842	10.282868087952101	11.221513564346928
70	0.12269056041793278	0.06134528020896639	0.31738097325697834	0.4280716812537982
71	17.28505476125645	12.002669660130751	11.235011007723033	11.813136523706623
72	0.138017846524006	3.6533896740107976	10.206123250067712	5.701523645543297
73	19.680659676560396	18.065834701873303	17.82684773030731	19.22720687447073
74	5.331021384077182	4.832895868093591	9.748706141026059	11.890445963288691
75	0.16403584062689924	0.4698653881990868	0.8179370694528852	0.5930043753533414
76	0.4698653881990866	0.8797307763981739	1.1706814646006105	0.9401792031344957
77	0.22448426736322136	0.6539012288259859	0.511210668408053	1.2469056041793274
78	11.321029001825929	10.498903781000108	11.845773249394766	9.802275855971516
79	10.86783617994188	6.780617548674443	14.945970101521503	15.672695764671904
80	8.696150930303473	4.084115779897854	9.047513909457562	2.5964656329919147
81	0.8690400684013534	0.679919222928879	1.8403584062689922	0.9806276298708175
82	0.20448426736322137	1.6354257121694475	1.522492870491018	0.362053687150905
83	1.139542329867468	2.1415152399472523	2.857210175718527	2.3515690746770455
84	9.59965756712293	9.338392326090654	11.30476872646254	12.06603322960038
85	0.2402599802056167	0.44941696146276455	0.8179370694528848	1.3036143062790406
86	5.576850931649368	7.68857231707245	9.317155453235706	7.304688787191579
87	1.798116272587381	2.759640755930842	3.924716517380209	4.194770352110002
88	0.10224213368161066	1.2008876100764347	2.1661879538411792	1.4778562923817637
89	0.16358741389057704	0.1226905604179328	0.6594707961925569	0.22403584062689924
90	10.422643505636723	9.041459779569998	10.253486524379573	9.814760270913625
91	1.0781970496585018	1.3239904614460156	2.617847048985554	2.309775367731756
92	0.3476232545174762	0.3680716812537982	0.915506489240569	0.49031381493540876
93	15.706229343832696	19.792327277206542	16.01388873413485	16.787789962960836
94	0.9048519170284223	1.237111749655152	3.3381785628660823	3.8754433611617007
95	0.040896853472644254	0.16358741389057704	0.4540896753566912	0.894609635767925
96	3.244833430236003	2.969658454875963	5.933335051433704	4.206357913579466
97	0.6543496555623081	0.20448426736322134	1.129300048606971	0.633901228825986
98	4.4777570285182255	2.679192329194521	3.5618021125413333	2.428241640992084
99	0.10224213368161066	0.14313898715425494	0.48519267430515994	1.043318190288751
100	2.3562056527862985	2.959003882663816	3.592456684753478	4.13989149274025
101	0.3276232545174762	0.450762241671731	5.276554815659081	10.41905609174614
102	0.061345280208966395	0.18960540799347023	2.4691384944647283	1.6660802843815952
103	3.9173532430683484	4.727774727463344	7.144464942770639	6.004025759430524
104	2.4106722212044005	3.5868871173869095	6.285182593108788	7.559863762551624
105	1.2060087507066832	1.160887610076435	1.3295961645972605	0.951282202082964
106	0.5930043753533417	2.7698469014066687	4.447550883042399	3.7318198114864516
107	3.3381424270814097	2.6360172062555938	3.9823220729525657	4.482357470842805
108	2.6318290548826604	2.7665194677217078	2.6894346104550184	4.710689870196653
109	0.6027620940928433	0.6961433625075962	2.6736227618279504	5.840850636491598
110	3.8224743836985966	3.3117482778115424	5.1614521118683845	4.834241148302558
111	7.406518629921542	5.637299358385693	6.91990840383807	5.2223128295563574
112	4.088788493791781	4.293685052106652	4.874277284087232	5.0911736948232145
113	2.1461518180565062	3.6505106670621568	5.498869220910039	5.816177922597668
114	0.7468340705044163	1.9263764003718848	3.536196409390089	3.934061945168062
115	1.6205468527996971	1.5549772854331254	2.4329143548860115	2.263308946892541
116	0.6747980822986303	1.9314614052174601	2.3451026538378286	2.75960462014617
117	3.1723851510785694	1.6103045715391988	2.4886900677284065	1.3240265972306895
118	0.4098653881990866	0.915954915976891	0.919730776398174	1.4662687309123004
119	1.6712014250118425	3.9656856424222	4.197460912527934	3.3628151409753344
120	8.137128560847241	13.849719069554334	12.16693008307302	10.02720855007106
121	0.5312106684080531	0.061345280208966374	0.44055609619590663	1.0786454763948239
122	1.104215043761395	1.2404391833401127	1.8347888389024205	1.1353180427098635
123	3.7453895264319095	4.616187165993879	2.986815583711996	4.211406782640366
124	11.243495717822919	15.347314643836048	16.929619805690788	8.043262729911493
125	2.12996381426246	0.9559549159768909	1.589856144802877	1.4667171576486218
126	1.4671655843849443	1.488062437857589	1.7780801368027068	2.663828907303773
127	1.727873991326884	2.530035347937372	2.9078647479306734	2.2497753677317567
128	0.44519267430515974	0.4085201079901205	1.3226813170217233	0.4847442475688377
129	1.3133720250185426	1.9941519656353923	5.90354119690953	4.48799930977872
130	0.46564110104148204	0.654349655562308	0.4085201079901205	0.49588338230198004
131	1.8450311201629186	1.3695961645972605	3.979631512534633	1.6451834309089497
132	0.12269056041793275	1.0117306288192867	2.764725760776418	1.2008876100764345
133	0.2249326940995435	0.8337127822952805	3.2839365767633586	3.132797442030216
134	0.14313898715425488	0.30115683367826096	0.5469863812504484	1.2404391833401125
135	1.6303045715391995	2.9241250232940637	4.891362141353921	6.634151127835227
136	0.4038473940961937	0.6747980822986298	0.6747980822986304	0.38807168125379815
137	0.040896853472644254	0.12224213368161067	0.38339896735987145	0.40896853472644246
138	0.2300538347297924	0.040896853472644254	0.2453811208358656	0.30160526041458313
139	2.44315663614651	1.138645476394824	0.6603676496652013	0.8188339229255288
140	3.587371679907904	4.6706537344119825	3.7709229580138084	3.3633358392810053
141	0.7970402159802411	1.1190939031311458	2.12106681321093	2.545362634043446
142	2.1624120934198965	1.6665287111179168	4.925792573987349	5.684178070176556
143	0.7932643555589585	0.26582954757218774	1.6558741389057698	0.5981255159835906
144	1.758116272587381	1.5489592913302328	2.161963666683574	1.844994984378245
145	0.7770402159802408	1.0781970496585014	1.9008068330053134	0.4140896753566913
146	0.7961433625075965	4.519550735463512	4.012976645164712	1.6158380031210964
147	2.9896223190912874	4.213272761155004	6.056025611851634	2.8572101757185266
148	0.040896853472644254	0.26582954757218774	1.2524390357612254	2.740125318451839
149	0.3271748277811541	2.1108245319504317	3.246178710444969	0.5269863812504483
150	0.8788339229255294	3.858286232325666	5.586608650388872	5.5075250132869265
151	0.3271748277811542	1.880358406268991	6.493702701098904	2.2457570796121566
152	0.36807168125379824	0.8128159288226358	1.1446634704977172	2.095383287048674
153	1.3231297437580452	1.6665287111179163	4.221236772949217	3.587583722102297
154	1.6814075704876674	2.411981365628695	5.395245671234789	3.414410750994096
155	0.6743496555623077	0.9764033427132133	0.9559549159768908	0.6364985440510385
156	0.6747980822986304	1.8650311201629188	2.806555603506381	3.4233358392810054
157	1.3035781704943674	2.305551080574153	1.9417036864779582	1.6409952795360194
158	0.694313519777634	0.9039550635557783	1.400735299330403	1.1864571774430057
159	0.8114706486136696	0.7161433625075962	1.017300196185858	1.3286993111246161
160	0.8174886427165631	0.8430582100831339	1.277111749655152	1.052627482291931
161	1.1706814646006103	1.1237666170250726	1.441596017018374	2.815864895509561
162	12.097172364333524	11.770445963288692	14.061755057760115	16.90248037579988
163	1.1242150437613945	1.963048966686924	5.756250194167015	5.8277654840671325
164	0.3425021138872274	0.9141612090316025	0.6287800881957367	0.42986538819908676
165	0.669676941668381	0.8946096357679245	0.832403637870987	1.026645623973711
166	0.24538112083586566	1.2366633229188297	4.596824039260906	4.205461060106821
167	3.132385151078567	3.0310037350849273	2.602519762879482	1.498753145854408
168	2.8562771864612095	4.497308601781904	4.748671580935987	5.132482839247507
169	1.9319459677384554	2.9654341677183567	2.6113806281463394	0.2453811208358656
170	0.6134528020896632	0.7974886427165628	0.9294884951376754	1.0424213368161062
171	0.1635874138905771	0.22493269409954347	0.6892285149320589	0.18403584062689923
172	1.8199099795326696	1.8794254170116738	5.914231904906347	6.482115139629441
173	0.4447442475688379	0.9866456239737111	1.129336184391644	1.6990148352520906
174	0.46519267430515976	0.6599192229288791	1.2524751715458988	1.1969486373298377
175	8.459146112213475	7.385585640664225	8.346661697271365	10.252068700053746
176	0.0	0.23981155346929456	0.7812645031378449	0.7221488129842344
177	0.30627797430850984	0.5632466566138394	0.3680716812537983	0.22052224911719936
178	0.985748770501067	1.977479399320353	1.9988246795293187	2.054409064553293
179	0.1840358406268992	0.38807168125379804	0.3629505406235494	0.34036747821681773
180	1.8189769902753523	1.3091477378609377	1.3528874624975469	2.8859574476056284
181	6.298267745533248	5.826868630594488	6.2349403118482885	9.218726642911031
182	4.614878021569584	7.215604077503778	8.01907457853856	7.047074726349549
183	0.332295968411403	0.24493269409954352	0.3880716812537985	0.5964035896660931
184	1.0164033427132133	1.3853718774396557	2.8567617489822044	1.1372458398076386
185	0.1426905604179328	0.2862779743085099	0.3680716812537983	0.1603798175397814
186	0.08179370694528851	0.061345280208966374	0.019999999999999997	1.3427059106005752
187	3.281542132335717	4.220376055261247	4.084115779897856	3.1173649898095626
188	3.503299703496333	3.7624743836985983	3.730922958013808	2.9456602451278293
189	2.795380332988565	3.455784118438441	3.5450934104416194	3.7416593386082133
190	0.10224213368161066	0.12224213368161063	0.9610760566071401	0.7663497981269554
191	2.5402414934131965	2.6796407559308433	3.563111256965627	4.2537669887466425
192	1.3078024576519718	1.5378562923817642	0.99038534861032	0.3207596350795628
193	0.9666094881890375	1.7065287111179162	2.141963666683574	2.5560172062555933
194	4.288600047261075	6.111316762173038	6.30226745037548	7.926590163596453
195	4.435963321572936	4.723102013569417	7.391155208030793	6.550563713944648
196	0.8179370694528849	0.6747980822986297	2.0657395271048573	1.5578562923817643
197	0.9355064892405693	1.1957664694461856	3.0719005885575736	2.0132551121627493
198	0.06646642083921529	0.26025998020561675	0.3271748277811541	0.31184754167508094
199	0.040896853472644254	0.3685201079901204	0.6087800881957369	0.38295054062354944
200	1.8445826934265972	3.2806091430784	9.01918151010371	10.78847305320891
201	0.10224213368161066	0.2858295475721878	0.306726401044832	0.3476232545174762
202	1.1093361843916436	1.3491838736456105	2.592277481618983	1.6618921330086647
203	2.826071040985384	3.24019685212675	3.3377301361297596	3.5622144034929817
204	0.8435066368194564	1.6614075704876672	6.102940459427175	4.4508060451580125
205	0.12269056041793279	0.3271748277811542	1.186457177443006	0.20493269409954348
206	0.0	0.02044842673632213	1.1242150437613947	1.5847350041726276
207	0.13801784652400598	0.2500538347297924	1.2120267448095767	2.495156488567623
208	4.135631069797972	6.501254421941469	11.859154517809518	12.206966218857701
209	0.0	0.08179370694528852	3.7113713847501306	2.227981660786468
210	0.1635874138905771	1.1651118972340393	3.476680971911084	0.7365917892439185
211	1.8863402645872112	4.323478906630826	6.863720400044025	2.947864747930674
212	0.5521075218806972	0.751919075349992	3.541802112541333	3.3117121420268685
213	0.0	0.3736412486203694	0.8588339229255294	0.3885201079901202
214	0.23005383472979243	0.332295968411403	0.281156833678261	0.18358741389057706
215	9.971845128180316	10.735576347315147	11.827639227909394	12.85458873548074
216	0.12269056041793279	0.5878832347230926	0.6083316614594145	0.7254526545107767
217	0.3016052604145831	0.24538112083586566	1.0019729100797845	0.8946096357679246
218	1.2064571774430057	1.410941444806226	2.0861879538411796	0.8634705010347826
219	11.268392276137781	16.0887675935046	21.430551957147955	23.12814753142965
220	0.12781170104818174	0.18403584062689923	1.3189054566004401	0.5363318090383019
221	0.02044842673632213	0.02044842673632213	0.4549865288293355	0.28582954757218776
222	0.08179370694528851	0.16358741389057704	1.4513898715425484	0.34807168125379817
223	0.30672640104483206	0.30160526041458313	4.9522951306112395	4.42572104031244
224	0.061345280208966374	0.061345280208966374	3.9163040788496732	1.5345288586968047
225	5.437451669131724	8.010662140008023	11.989360663285343	7.640348325072623
226	15.3090729528911	13.538167643869544	17.03081277515372	15.019055253945975
227	0.7923675020863135	2.2781878062622916	2.7020713361431588	3.489281561814551
228	2.6071924767734096	3.756492525380379	4.990725268086895	1.952394394474778
229	0.47031381493540897	0.0	0.08179370694528852	0.4498653881990869
230	1.3798384458577584	2.2075332340501457	2.1501007857026626	0.5260895277778037
231	0.26582954757218774	0.6487800881957368	1.1226587227784695	0.06134528020896639
232	3.66957767780484	3.021694443081748	40.60725440188578	44.35152466079642
233	0.14826012778450381	0.37319282188404723	3.9116409743089533	0.3680716812537984
234	0.12313898715425489	0.1840358406268992	2.2139096139826404	1.5429412972273402
235	0.0	0.0	11.379273087645213	0.10224213368161067
236	0.040896853472644254	0.2040358406268992	17.670004040844105	0.3885201079901205
237	0.0	0.10224213368161066	3.8523423836020925	0.061345280208966374
238	0.0	1.1288877576553222	6.647272416044364	0.689676941668381
239	0.47076224167173103	0.6896769416683814	1.3249234507033334	4.048340067055459
240	0.2653811208358656	0.2453811208358656	0.34717482778115405	0.26582954757218774
241	6.113595031639322	8.336940114316539	11.485100978237497	0.7250042277744544
242	1.4253718774396558	0.08691484757553743	4.298357766000577	0.2040358406268992
243	1.4978201565970903	5.255245671234787	4.963846556296027	0.9397307763981736
244	0.08179370694528851	0.16448426736322133	0.7714706486136693	0.9968517694495354
245	0.3885201079901204	1.919873843747995	7.206670940667575	1.747013273638913
246	2.075981808365354	14.224669462598994	21.81993278282604	9.34953146082379
247	0.040896853472644254	0.4907622416717309	21.278479833157473	0.9359549159768915
248	0.08179370694528851	0.08179370694528851	0.14313898715425494	0.2453811208358656
249	0.0	0.02044842673632213	2.6178109132008807	0.01532728610607321
250	0.5214529496685505	0.4907622416717306	0.505641101041482	0.3676232545174761
251	1.957963961841349	2.162860520156218	5.351469810813505	2.8809860361398085
252	0.0	1.2166633229188304	4.96291356703871	0.0
253	0.10224213368161066	0.22493269409954347	1.6405107170150233	3.6738019649624443

## Sheet: panel g.
unit id	block1	block2	block3	block4
1	0.2453811208358656	1.2780086031277962	2.5495507854163773	1.5289592913302326
2	3.7318198114864534	2.520241493413198	2.3655510805741518	4.808671580935988
3	7.073738098989144	7.242518925079317	8.686509386525334	11.208993013620136
4	6.996204814986132	9.090356780621521	9.899845275759205	16.36999669875221
5	2.92322816982142	14.99658853794898	24.677707560242244	27.59402088248813
6	1.6149772854331248	0.9768517694495352	0.7765917892439183	0.326726401044832
7	0.09712099305136172	0.3071748277811541	0.26538112083586557	0.5716590951443749
8	0.1426905604179328	0.505641101041482	1.4765110121727978	5.144743409768674
9	3.2908152885542217	3.261057569814719	5.311433675028832	5.175397981980819
10	2.197290952789647	1.691649851748166	2.9320890350882785	2.330672221204401
11	0.10224213368161066	0.19891469999665032	0.3271748277811541	0.674349655562308
12	3.9660617975891754	7.625954028223861	8.299782985480501	8.918284656631068
13	0.02044842673632213	0.2653811208358656	1.2482508843882936	1.5736320052241606
14	0.96107605660714	0.8170402159802406	2.039273106265641	1.4718382982788716
15	2.5547080618312994	3.8707706472677756	6.296321727841924	6.4845095840570846
16	0.061345280208966374	0.061345280208966395	0.4089685347264424	0.3071748277811542
17	2.918967746879141	2.9036765965577427	4.078061650010286	7.137101668458776
18	0.0	0.20960540799347027	0.24538112083586555	1.063318190288751
19	0.10269056041793281	0.6339012288259859	0.32205368715090527	1.242681317021723
20	3.0825912965543933	5.565747932700902	5.509003094816515	7.890366024017738
21	1.5689592913302324	3.9223220729525656	3.6533535382261237	5.418348522604369
22	0.5776770892472685	0.7556949357712743	0.9857487705010668	1.0275424774463549
23	0.37782939999330056	0.3476232545174762	0.8797307763981734	2.900797589609106
24	0.061345280208966395	0.02044842673632213	0.8788339229255295	0.8328159288226366
25	0.5469863812504486	0.5572286625109463	0.30160526041458313	0.47031381493540886
26	1.4867171576486218	2.831228317400307	1.52294129722734	5.033640410820201
27	0.14313898715425494	0.39364124862036926	0.28160526041458306	0.485641101041482
28	8.114365728859962	7.152688934770468	7.001738246568028	11.366634704977171
29	0.9759549159768917	1.1655603239703611	1.3802507368094066	4.359290755257896
30	0.0	0.040896853472644254	0.4498653881990869	0.8885916416650315
31	1.4513898715425488	1.4467171576486222	0.8997307763981738	3.367972417390257
32	0.025569567366571053	0.2862779743085099	0.5107622416717308	2.5713806281463394
33	2.0601699597382863	3.9107706472677766	4.267218631267436	5.952922760482055
34	1.9426005399506017	6.696841688253161	12.167414645594016	29.869698069361412
35	0.0	0.08179370694528852	0.2653811208358656	0.4907622416717306
36	0.08179370694528851	1.6916498517481648	1.527165584384944	0.18403584062689915
37	0.5730043753533416	0.8374886427165629	1.288250884388294	3.7616136660106285
38	5.377900095868046	5.801299063227916	7.687675463599804	8.862508943788674
39	0.4094169614627646	0.8128159288226364	2.2833089468925407	3.7601961142323135
40	0.1993631267329724	0.6036589475654882	1.062421336816106	3.2137304312875337
41	3.0639365767633593	2.300429939943903	3.3126451312841865	3.75555953612306
42	5.019658404923099	6.308285444478365	5.637747785122013	4.798017008723839
43	0.40896853472644246	0.40896853472644273	0.7561433625075964	0.6496769416683813
44	1.1651118972340393	1.993739674683744	2.023945820159568	2.1926182388957205
45	0.10224213368161067	0.3267264010448319	0.15846627326032814	0.4345381020930135
46	0.4494169614627646	0.02044842673632213	0.14313898715425494	0.6339012288259857
47	0.2862779743085099	0.18403584062689915	0.20448426736322134	0.040896853472644254
48	4.601344442408803	3.056573302451501	3.762025956962274	7.953056584435664
49	3.663111256965627	3.961425219479923	6.0722497514303555	5.388142377128543
50	8.83637477472442	6.204249603851469	5.167882396922928	6.052698178166678
51	13.4294952251334	9.818463859765565	11.217890014671672	11.255495570244024
52	10.515127920578827	6.3525097316359735	7.7467786101271585	6.598823841729152
53	14.724328705322264	8.218849996223186	9.064598766724245	12.643298027896005
54	5.438869220910039	4.60601715630273	5.299918385128714	5.390985248292506
55	3.3121967045478646	4.124564206634176	7.457173202133691	3.681129103489632
56	8.365352552847064	3.4200084055960436	4.630205307675658	1.4002868725940807
57	0.9150580625042467	2.9440527517247177	3.650026104541163	2.6131743350916286
58	15.103503385524522	15.671798911199264	15.820319757083821	11.030114449408162
59	0.49165909514437517	3.0314521618212513	3.11283357781489	6.15400732259097
60	3.289506144129929	5.089864550398922	6.705738689304694	6.393891147629614
61	2.039273106265642	4.387066320521407	5.226537116713959	3.0616944430817497
62	1.747873991326883	1.7172194191147374	1.543425859748336	9.29753160840268
63	1.3700445913335824	1.0828697635524285	1.0624213368161068	3.4432997034963306
64	5.592590508707092	4.451702898630658	6.385927135835401	5.204106536501643
65	1.416062585436476	2.9111921816156348	3.353093558020508	1.7636858399539517
66	2.86879773718799	5.157191688926109	6.3180792990025445	10.14657167680404
67	0.061345280208966374	1.6205107170150237	2.953470451081918	4.266357913579465
68	6.824168826780346	4.778877726411812	5.4085908038648665	4.306321777794792
69	0.9559549159768911	2.5793807757252254	3.6435235479172747	3.0003491628727814
70	0.0	0.13846627326032818	0.040896853472644254	0.920179203134496
71	0.5781255159835904	0.3271748277811541	1.083318190288751	7.335003340021427
72	0.16358741389057704	0.8997307763981738	1.2260087507066835	0.8388339229255293
73	2.222860520156219	6.910186820883241	6.211576742378652	6.6021512754141165
74	0.0	0.39408967535669137	1.319353883336763	0.9299369218739979
75	0.5925559486170194	2.069927678477788	3.5148511291811224	3.3032997034963305
76	0.5112106684080531	0.5312106684080531	0.5623136673565217	0.9048519170284226
77	0.0	0.2500538347297924	0.02044842673632213	2.9436765965577423
78	0.0	1.9170309725840309	0.30115683367826096	12.87084901084413
79	0.36807168125379824	0.22403584062689927	0.6339012288259857	2.498483922252584
80	0.4498653881990867	1.431838298278871	2.79919232919452	7.18850078339754
81	0.24538112083586566	0.5163318090383021	1.4518382982788711	1.6405468527996965
82	1.4620444437546953	1.0173001961858579	0.8174886427165624	1.1714407999740604
83	0.08179370694528852	0.34250211388722734	0.5112106684080531	0.6018639498293982
84	5.833335051433702	10.554231067106183	11.490634409819393	12.00485091136964
85	0.08179370694528851	0.7110222218773476	0.3838473940961936	3.1023382387251788
86	0.6134528020896637	0.3680716812537984	0.5930043753533412	1.202408997493143
87	0.4698653881990867	0.32717482778115403	0.4336412486203689	0.6009846817189625
88	0.040896853472644254	0.3885201079901202	0.3271748277811542	0.23554900020158495
89	1.450941444806226	0.3885201079901204	3.37216056876319	6.623950389511285
90	2.0299276784777884	1.9621521132142805	1.641407570487668	1.6912014250118435
91	0.613452802089663	0.735246509034952	0.7412645031378456	0.6139012288259854
92	0.4289685347264426	0.3676232545174761	0.49031381493540904	0.8481432149287091
93	0.9253003437647443	1.3231297437580454	1.5736320052241595	2.115945672580682
94	3.0110398708696016	3.5784746788563724	3.8369409521167	5.449487657337511
95	0.6850042277744541	1.1497484753432925	0.5469863812504484	1.4783047191180863
96	5.354797244498464	6.823756535828697	4.679999162199834	11.590562138250057
97	1.4876140111212661	0.9708337753466421	1.660546852799697	5.387245523655899
98	2.6876047677250567	2.0039458201595695	3.9349587986407073	3.8034073729559164
99	2.3817752201528686	1.222232890285401	2.6160533420402654	2.6327259083553054
100	0.5516590951443751	1.1906814646006105	1.2826813170217226	1.7274255645905612
101	1.6405107170150233	1.6809591437513454	2.1112729586867554	1.7688069805842002
102	3.0928335778148903	4.688187018414992	4.509308454203014	6.398940016690513
103	0.9652642079800714	2.4222236468891927	1.2878024576519718	5.110787781914879
104	1.574080431960482	1.9119098319537826	2.6415867736221643	2.701388694875724
105	2.8018828896124552	4.217048621576286	3.5673355441232313	3.211702381553404
106	0.1226905604179328	0.3880716812537985	0.306726401044832	2.264925288694195
107	0.27603569304801207	0.12269056041793279	0.060896853472644244	0.40094954384945347
108	6.392509731635972	5.8775593385913085	6.254043458375642	5.236972639288239
109	4.201272908733889	3.3484208441265797	2.410672221204401	13.156230131679997
110	5.146949407665611	7.024052651818986	1.1246634704977172	16.19100972718621
111	2.0192731062656417	1.7994615527963473	0.8119190753499919	4.625084167045412
112	0.0	0.061345280208966374	0.1891569812571481	1.5698561448028763
113	0.14313898715425488	0.8481432149287094	0.9150580625042469	3.4199722698113715
114	0.040896853472644254	1.323578170494367	0.42986538819908676	3.2090577173936077
115	0.3271748277811541	0.30672640104483206	0.20448426736322137	2.8981070291911726
116	0.7296769416683813	1.1920267448095767	1.6209952795360199	3.3837481302326546
117	0.040896853472644254	1.0130759090282533	0.14313898715425494	1.697219419114737
118	0.138017846524006	0.6901253684047032	1.6767709923784144	2.7880893302460525
119	0.832815928822636	1.4058203041759771	1.9770309725840312	2.642071336143159
120	0.2658295475721877	0.5065379545141263	0.4856411010414816	1.3073540309156502
121	0.3625021138872273	0.5112106684080531	0.7561433625075966	1.6205468527996967
122	0.8072824972407385	0.7370402159802404	0.26582954757218774	0.5776770892472686
123	0.4451926743051599	0.9299369218739979	1.3226813170217222	1.7223405597449857
124	2.039273106265642	1.3137843159701919	1.5996499993270528	4.616671728514876
125	0.9755064892405688	1.4569233031244466	0.9759549159768909	2.2841696645805105
126	2.1986362329986138	4.9880708434536345	5.286760961134906	5.570832937546475
127	0.24538112083586566	0.5972286625109461	1.4611475902820519	5.7297837733278
128	2.9441250232940646	1.2260087507066835	0.4294169614627645	7.708123890336127
129	0.47588338230197974	2.129927678477789	2.6936227618279496	12.27343263969691
130	3.8387346590619886	2.596950195512911	4.465272613576119	1.2413360368127564
131	2.54401735383448	1.4258203041759776	0.6692285149320591	1.4053718774396564
132	0.6334528020896636	1.7381162725873804	1.3832759262806156	2.320429939943903
133	0.0	0.3271748277811541	0.04009495438494535	2.3051026538378303
134	0.1789146999966503	0.3220536871509052	4.466006321868537	12.78785456682857
135	0.02044842673632213	0.12313898715425495	1.7842254701300688	2.085291100368536
136	0.061345280208966374	0.6130043753533414	0.6615667473515983	2.7553803329885653
137	0.2862779743085099	0.1426905604179328	0.5463026103048495	1.9834973934232465
138	0.0	0.0	3.102777872780395	1.5183047191180867
139	0.18403584062689923	0.22493269409954347	9.651523652390004	33.267912768012174
140	0.14313898715425494	0.7259372170317723	1.3627888150329244	1.6558741389057703
141	0.8946096357679244	1.5689592913302333	3.1807696112741968	6.08955919101242
142	0.9415244833434623	1.5894077180665551	1.6363225656420926	2.3004299399439034
143	0.12269056041793279	0.20448426736322134	0.3573809732569785	2.3353449350983277
144	0.02044842673632213	0.0	0.040896853472644254	0.5725559486170194
145	2.315721090265302	2.3715329388923707	2.755416468773239	5.317451669131724
146	0.7105737951410255	0.10224213368161066	0.44986538819908684	1.0586454763948239
147	0.4038473940961935	1.2678024576519722	0.7599192229288786	7.568760763603152
148	0.040896853472644254	0.02044842673632213	0.061345280208966374	1.2617844635490787
149	4.51353274136062	6.828841540674274	7.720608305278234	11.493925707719685
150	7.845244883387486	6.189855307002713	5.306348670183254	12.442965776121037
