# Supplementary material for: Esr1+ hypothalamic-habenula neurons shape aversive states
Source: Nat Neurosci. 2023 Jun 22;26(7):1245–55. doi: 10.1038/s41593-023-01367-8 (PMC10322719; doi:10.1038/s41593-023-01367-8)
Supplement: Source Data Extended Data Fig. 10 — Statistical source data. [file 41593_2023_1367_MOESM19_ESM.xlsx]

## Sheet: Extended Data Figure 10
Source Data Extended Data Figure 10
Panel b					Panel c					Panel d					Panel f					Panel h							Panel i							Panel j							Panels l-s (same as source data Figure 5)
ctr m	Esr1:TeLC m	ctr f	Esr1:TeLC f		ctr m	Esr1:TeLC m	ctr f	Esr1:TeLC f		ctr m	Esr1:TeLC m	ctr f	Esr1:TeLC f		ctr m	Npy:TeLC m	ctr f	Npy:TeLC f		ctr m	ctr m stress	Esr1:TeLC m stress	ctr f	ctr f stress	Esr1:TeLC f stress		ctr m	ctr m stress	Esr1:TeLC m stress	ctr f	ctr f stress	Esr1:TeLC f stress		ctr m	ctr m stress	Esr1:TeLC m stress	ctr f	ctr f stress	Esr1:TeLC f stress		Sex	F	F	F	F	F	F	F	F
636.24	347.08	553.25	337.96		138.39	109.55	617.42	48.78		8	45	44	9		8	25	44	25		8	15.5	11	11	17.5	10		86	158	125	129	121	15		145	103	161	65	123	32		Type	Burst	Burst	Burst	Burst	Burst	Burst	Burst	Burst
511.96	440.44	579.25	475.54		171.27	207.74	209.18	148.75		7	35	70	8		7	42	70	50		9	11	19	11	19	8		105	113	132	31	73	60		87	103.5	123	85	82.5	122		Condition	C	C	C	C	C	C	C	C
558.36	429.6	513.96	209.39		110.94	183.25	248.06	85.01		20	26	75	3		20	55	75	72		11	13.5	15	11	16.5	7		120	106	102	34	112	25		113	39	59	72	130	89		Rm	1012.38	394.793	162.727	542.324	1291.65	350.333	770.717	461.839
483.18	447.59	535.98	426.47		91.89	121.12	508.12	203.14		1	31	50	46		1	65	50	30		8	10	9	9	16.6	8		103	89	125	7	79	67		111	20	106	53	143.5	54		TimeConstant	40.575	11.5167	1.97222	31.8667	53.6	13.2187	24.55	16.275
495.2	338.42	589.13	533.21		114.76	112.39	203.88	69.5		85	10	35	43		85	80	35	46		17	18	15	11	16.5	3		63	127	108	23	108	44		139.5	125	102	71	75.5	49		Cm	40.0789	29.1714	12.1198	58.7594	41.4974	37.732	31.8535	35.2396
511.13	420.08	524.25	401.95		217.09	64.84	166.53	92.47		53	3	9	36		53	60	9			13	15	13	8	20	5		69	115	91	121	147	38		11	71	75	49	147.5	69		Rheobase	16.0823	10.2871	20.3296	20.2614	11.0693	60.9295	30.5559	39.6845
	448.13		342.44			113.24		173.05		44	35	40	40		44		40			13	13	16	13	17.5	7		79	141	71	3	75	56		30	0	62	31.5	48	34		Prepotential	24.4953	23.127	4.66504	22.1429	8.43771	13.7783	9.6363	15.7481
	451.12		523.34			151.36		158.21		70	17	45	24		70		45			13	15	15	14.5	17	10		48	117	118	56	82	31		89	45	56	65	162.5	62		Spike_Latency	249	83	27	264	78	33	101	97
	491.92		458.28			128.23		83.9		60	42	40	12		60		40			15.5	17	15	15	16	9		110	127	120	33	81	76		20	19.5	150	66.5	166	45		APthr	-33.9364	-44.147	-59.2651	-34.144	-42.8467	-33.2761	-35.8466	-33.6974
	527.79		396.94			204.22		140.48		52	30	59	14		52		59			13	12	16	15.5	15	4		120	71	120	15	164	25		43.5	195	112	12	190	64		MaxUpstroke	249.551	399.41	356.733	214.504	199.023	379.73	295.497	428.737
	335.59		211.69			127.45		139.77		39	50	119	41		39		119			14	17	12	14.5	14	8		80	150	130	93	128	52		96.5	192	83	65	167	65		MaxUpstroketime	0.341	0.527	0.399	0.317	0.249	0.3	0.237	0.281
	401.8		511.03			226.44		195.24		49	32	126	0		49		126			11	18	10	14.5	17	6		110	111	100	37	134	20		199	197	95	113	61	51		APrise	0.557	0.668	0.587	0.521	0.544	0.4	0.463	0.399
	405.22		363.05			157.32		164.36		34		8	4		34		8			14			11.5		7		25			20		54		17			11		91		APampl	66.1891	86.1005	89.2073	63.9319	57.4202	70.2659	74.0069	83.1352
	257.94					100				51		49			51		49			9			9.5				105			66				201			0				APhalfwidth	0.673	0.597	0.721	0.602	0.723	0.351	0.604	0.418
										47		154			47		154			9			18.5				92			88				51			4				MaxDownstroke	-102.622	-138.92	-118.731	-126.683	-93.9462	-225.739	-125.645	-215.794
												47					47						14							29							29				MaxDownstroketime	1.091	0.927	0.849	0.867	0.949	0.6	0.887	0.581
												88					88						16							84							14				APduration	1.354	1.609	1.75	1.148	1.473	0.833	1.23	0.902
																																									AHP_ampl	17.6813	0	0	0	9.49892	8.30083	9.13909	13.2825
																																									ADP_ampl	0	34.2444	4.43885	10.1215	0	0	0	0
																																									ADP_rise	0	2.05	2	17.8	0	0	0	0
																																									fAHP_ampl	0	-7.37316	-11.0864	23.2531	0	0	0	0
																																									AHP_rise	1.05	38.05	0.4	1	1.05	0.25	0.7	0.65
																																									sAHP_ampl	0	-5.66651	-15.5253	14.0755	0	0	0	0
																																									AHP_halfwidth	3.1	0	0	0	3.05	0.65	1.8	1.75
																																									Freq2XRheo	12	7	9	3	17	32	18	20
																																									Freq_Initial_1	170.94	338.983	263.158	68.7285	196.078	294.118	100.503	185.185
																																									Freq_Initial_2	141.844	32.4149	243.902	1.16966	127.389	259.74	17.3913	186.916
																																									Freq_Last	7.12124	59.4354	66.4452	2.30017	11.491	16.4474	16.1095	10.2276
																																									Adaptation1	4.16592	17.5334	25.2492	3.34675	5.86038	5.59211	16.029	5.52288
																																									Adaptation2	5.02047	183.358	27.2425	196.653	9.0204	6.33224	92.6299	5.47175
																																									APthr1_last	7.04956	10.6812	5.52368	6.22559	8.54492	11.0168	6.50024	6.13403
																																									APthr3_last	1.80054	-11.1084	-12.8174	0	1.2207	-8.88062	2.38037	1.43433
																																									APthr_Half_way_last	-2.47192	-10.8643	-10.0708	-1.86157	0.0610352	-0.0610352	-4.02832	-2.28882
																																									APtoSteadyState1	84.1128	30.254	62.4869	86.8375	81.9573	34.6139	90.7027	87.4814
																																									APtoSteadyState2	79.5736	45.4914	67.4467	82.7541	81.5546	79.9294	75.8355	84.4725
																																									APtoSteadyState3	89.8212	72.7273	86.4478	86.8375	81.917	83.0655	82.6478	88.5587
																																									Bk_2X	4.3844	-2.40391	-5.11546	3.72781	3.57347	-5.11704	-2.07134	-15.532
																																									FreqMAX	36	53	42	98	58	222	77	174
																																									Freq_Initial_1_MAX	190.476	363.636	307.692	232.558	208.333	444.444	206.186	294.118
																																									Freq_Initial_2_MAX	163.934	18.8857	277.778	190.476	156.25	408.163	165.289	289.855
																																									Freq_Last_MAX	26.2812	34.1297	29.4118	78.2779	44.9438	165.289	62.4025	155.039
																																									Adaptation1_MAX	13.7976	9.38567	9.55882	33.6595	21.573	37.1901	30.2652	52.7132
																																									Adaptation2_MAX	16.0315	180.717	10.5882	41.0959	28.764	40.4959	37.7535	53.4884
																																									APthr1_last_MAX	11.3831	18.28	5.34058	27.0081	25.9094	21.6675	20.1416	16.4185
																																									APthr3_last_MAX	5.61523	-4.79126	-17.6697	12.97	16.6321	2.44141	14.4958	10.2234
																																									APthr_Half_way_last_MAX	-0.305176	-3.63159	-9.76563	6.43921	8.45337	2.65503	3.87573	-0.0610352
																																									APtoSteadyState1_MAX	83.1907	25.029	50.4965	62.2571	79.1831	41.1662	77.7195	78.8795
																																									APtoSteadyState2_MAX	78.6064	40.9424	66.0993	43.4064	59.3996	58.6162	47.7938	54.6151
																																									APtoSteadyState3_MAX	79.8289	51.2553	87.695	20.7937	31.3976	47.1279	37.0031	51.7936
																																									Bk_MAX	2.60404	-9.10351	-9.52679	2.09505	2.88224	-7.01624	1.90653	-13.1649
[truncated: 210 more columns]
